# Supplementary material for: Genome-Wide Identification of G Protein-Coupled Receptors in Ciliated Eukaryotes
Source: Int J Mol Sci. 2023 Feb 15;24(4):3869. doi: 10.3390/ijms24043869 (PMC9960496; doi:10.3390/ijms24043869)
Supplement: Supplementary file 1 [file ijms-24-03869-s001.zip]

Archive with 4 entries (4 files):
- Figure S1.tif
- Figure S2.tif
- Supplementary File S1.fa
- Supplementary File S2.xlsx
