# Supplementary material for: Genome-Wide Identification of G Protein-Coupled Receptors in Ciliated Eukaryotes
Source: Int J Mol Sci. 2023 Feb 15;24(4):3869. doi: 10.3390/ijms24043869 (PMC9960496; doi:10.3390/ijms24043869)
Supplement: Supplementary file 1 [file ijms-24-03869-s001.zip › Supplementary File S1.fa]

>CPOLY|evm.model.k141_162281.6
MKEEVANHKLKNIMLAFSLIASCFSLATVALMGAYDLTGFNLSPSTALLCNSYLTSKYQLNRYNIFSAAFLLQLLSLSLSIATSIFLIVKRQPRRGYMYLSVWSCLNLHCLVALYVLFSCSLLGCGSAISYYLALMVEKGSCLDDILMEWATVFTLGLLCFLLLAACWVLNIWLLHKERILSQACAKADEISFGCDNPTYFQTFHQEHENNGPILQRKANPVRENTAVKQLKNDLQKIKKSIAHNNTSQPEEDSKDRGKMADQKPSKTNRQKENQQKGRDNKQKDVSFIDDPSSSEAGSPRNKGKLVFRGQKGQNGRNNSHNKTAIMNEPPKNAHPSSKQTQQATPQRTFSPKNGGRQVCPPQEGLPKSPKHPQSARKGQSNSNDNLLASTLPKFPASISYMNLPSPAAPQDSNPDSLKKTSSEHKFSKKQQSPGGMENPYNKFIKEDEIKQEELQLLIFSKLSERINEESLVYEKKRNYGENKNKLFEEMLPEPREDRWDRRKGDCSNRQTEQEVLSFLRQKFLG
>CPOLY|evm.model.k141_175371.6
MVNQTVFEQFSRTQSCADKQKFFFKKDKFNFKQERQGMKHIKIFDLHQEQIWYFYIFSCNANLEELKHNTEEIQITFGVLNNGSHFGQNEKILPAYIIIFIVWIGLIIKFAVPMVTLISFKRPDGIKMVVYGGLILLGAAYLYRLIHLLIYYSDGSGVHAFQILYLVLKNVGEAIITTMIVSISWGWSIIHLNPSQYYIIIGVIAGIINIVSLILSSLTEQHEELYHHYQTSPGTIVLALRILIFLVFLAGMVDSFKNSSGKIVFFIKKLGIIGSTYLLSWPITVILVEWLLPNYMHRQVITFVEEFVHISACTILCQMIAEPQSAYRKVSLQQDDNPLRMGNYKNK
>CPOLY|evm.model.k141_291634.3
MTWVVLLLILVASQARHFETTIKFTLFGRNKGWIFIDKMTFAPGAARVIFETSVTGLPYGKNTDVFLQAIPQEKWEKESIDRCNNPVRMPLAIHEVKLDGSTTTSQFSYGIQDYQTYYFVIKDCQSRLLSEYNNTNLSLNVKLHLLNNNRQVGEEEDHWYIVPFIIGAGLLVVYFYMKEYKTMQTIDWPKMMLFAGTVTQISSLCWKSFGFLIYVYTGSDHFFFHLIYLLLHSASESAIVALVILIGFGWTLNYSYGKEFDIFLPVVGCLGIINVIITMITKVGHSHDRHHVFDNVGGTILIVFRLLLALVFIAGCIYTYRQVRHALKQFLVKFAILGFLYVASMPIIVILANYLIEPRNRHEFVFITVEVFKFATNLILAYEINSKTSAYNKVNFKNASFIPQEQPGF
>CPOLY|evm.model.k141_396912.2
MPPSLALRMRPCLTLLLLLSLLAPAAARLYSNYLTVHAFRRNSGWNYLDRFSLDPGVMELDLTVSISAKDFRAGAEYRLELVAVPSGLWEKEAEAKCDRGRFSPEETAQKDRQETTLNLVLSGENGYAADIHSIVTIEEAVTMQFVLRDCSQSITRDSFGRDAKINIELNVRNNGNYHSATEHLYGWLLPLLMLLEVAVLVGLRREKEEEGDNWVKWLLKGSLWVSLAAVAFKFAGYALYAWVTGTDHQFFDFMYLLFHASSDSILIVLLMLLGFGWTVTFKNAQDFDLYVPLACMLGLVNVIMSLLNKVTDGDHDKYHMFDTIPAYIMFFFRLLGFAIFAFGIIRSLVKLKKEQAEFKGYFWQLAALGGIYLTFVPVGFLVVRLVEASWRKEAMYFGLEVGKFGLNVWLAVLSGWKKSAYRSIISRSFMEKEGKYF
>CPOLY|evm.model.k141_685498.8
MIDEMYYESAALAILVLNVLSFLSLSFVITIYLLRWKLIASFPMRLSLYLCLSCLVQSLYVLMYPPMLVNSAQSAGQQLTGFCIFESMVKTSSDLSSIIWTSIIIYSSYASVVHGAMLERLELFYLSVGYLLPLLLSLAPIFLDLYGYNVYFCWFDTNSAWIQFGLKVAYFFGPLWILFLLEIYWSARTYARLKQLGLEERELSIFKKLLLFPLILLASGLFSTIDLIYIYATNDFEEWLDIISLVLLSSYGLFTSLAYGFNPLIRDHIVILFCKGRTVARDSTTNTDSSRRTEKLAELIAM
>CPOLY|evm.model.k141_92578.1
MGLGDFLSVLNEIGTSYPNLSFFLTLLGFAWLGKAIMTQYLMEKQIRHWPSLIVFLITFSCSLSLLSMYLFEIMRFPISEDYWYIVLIILICMCEVVLPLCLIFRLPFANHRINICRMQFPLVGICLCGGYLWLLYSVIESRRDSKKLEHYEFKLFIDVIVYYGVYLMALMSAYGAIWCPYVYYNLINQKEKAKITHAKQKTKQEIHFIIEQTKQHKFELMNLEKEITSVKQEIKQAKSIESTVLRLWRGLRGGKNREDELRKLQECREEHIRQLQTLRKVHEDSFLHYRDILEEERRHTVSQTLFGKMFRKFSFVLAAYSVTRILLTIINTIKGREMSNDPITRFLNFVEWISNKEFKGHIKEISQYISFIFMGYLMITSVRSFSMNFKAFLDYILRRRRLNILDSATQIYFFSLIYGVYFLSAVILQQSSIPRTYSQNFLHLA
>evm.model.NBJL03000082.1.16
MGALYDLENIESNPRCRDIKGAIIIINLIGVICSLSALIYIICIDCKKNKEKTFLSKIIIFIFFSEIVNSLSKLLQLLKYAFKDTRMNNDINEIETPRGIICQTQIVTSIIADICTLLGTLLLSYRSYEVIRGERKIFDREIEQRLSFVIIIVTSVIFSITFLFIDKIMTEDSITYKFDLRDRCTYWCWLDHVSSIICHIFYLVPLVINIIYEYLIWNALKKSFSQISGKNENEDNNYLDLEYDDRTKLKEIRIMQIKYLYYGIIILIIWFLLLLYRFFDDIAMINIDKANDRNKGEDYEIEYFDDHPGLRIFYEITFILHTIISSLRGFIYGIAFLAFEEKYFCNFFRDYFCCKCCKNCLKIPELEDLVGNQNEIIRASSASDNLLKNSTNEGGQFNEGETNK
>evm.model.NBJL03000213.1.5
MNYNESLFNCSFYQNKYQNNICELKLGYTKSYYGIGTLIGISGVGIILNIIFLVLSFLKRKKKLNRKALMRQIFLIFPFTDLFTSIYWLISAIKFYELEQIKESILFCSLNSVFYIFLITFQFILINILLFHFRKINKNPLEAVFNPKMKLFIYLIICFILSFIVSGLAERLELTGISPMNTCFISVKGGISHLIFLIPLFCIIFAIGQLIHDLFFIFMFNSDKGIRRIYKKNSCYVFIFCLLHIPLILVMVFSYLVGKNYFELKENSVVEYFIKISTIITCVIPFTMSILRQIQGLTRLECFHGCLKKKDLEKVRRTIANYSRVAVSNVKESISIELDPFEWLENHIMENFMRDILLGVAVSIKGSICYENENINEIGSNVQLKDDDFQDIKKYEINFRNFKKFGISDNLVENSDYLNVQVIEYAPKCFYYLRKLEDINIDKMVESFLPKNNSQKIKESLGKSGSFFISTDDNRYMIKSLKSDELDLLKHAFLKEYINHIEQNPKSLLCRLYGMYNIILGQGDEILIIVMRNVIGDFKDNTIVKFDLKGSTYRRKSNFLMGNDNNVMKDLDFNEFEKSIMMSQASIERLRNITEIDSTFLKNSELMDYSLFLVKLTLTKKEAEDVFGKGIYEKQDKAFIQIITDKEEDEKRILSRDCRQSLYRGVGDIHEVKHYKQYLFPSLTQGTAYIISIIDYFQIFNFFKYMESHIKNISHKKNTVSCVDPKTYSERFIKYINVLTDVKQFLSKEITEDKIEEKDEEYLDDEEENNSILKRMQKRRRTLTLSRDSQKSNQNQLFIQNDSEN
>evm.model.NBJL03000492.1.8
MSEIIGRAPNQFYILIPIFLNMLVNLLFLILDIIKIAEKTDKNKMTSLEKFLFPVSIIEIMNSLFFCISAFLPFNDENFGESSQCKAVGCFQIYFYIMELLLIYVIISHLKHLILNPLNYILKSNKKLITSLLICGTISLVITLICYFGELVGKSPMITCFFQYEFLFEDKIFPKILLVIILIVHLFIIGNIIYKIFIVIKSNPYKNDVENKELFKAHIFYLFFYLLTSIFVTILYITRALKSKSSDLSTFTFIMSLFMVICPLILGILKLYKNKIKKFSNKNFKSMSLSSNKSIGLLEIDDCQEEQEQSEQFEASAIKKFVMNFYISVCFCLEKNLFGSYLLFKDLNDDSINETNKYKISQDIITKELPGGELIKDTMVNSRENFEISCVEYAPKIFSYLRQLDKVPEDMIITSMLPMNNKSGIKETEGKGGSFFVNSDDCEFIMKTITEAEFKIMVKLLQNKMVDYFRTNNNSLICRIYGVYKISIQTGIIKNDEIYFILMKNVIGSFYDNLLCKYDLKGSRLNRKVQSENVDKDVLKDINFNEVEEIFLLSKDDAKKLLDIVEKDSNFLCSSGIMDYSLLVAKISLNNYEINSLFGKNHRKKTEAQYLEMLGKNRETISYTNTIRESKEINNNKEEEKEDEITNDENDKIRFKEGKIASLKKYMFPSLKGDIVYIMSIIDYFQIFNLQKNLENKYKKFKTGAKKEEISSIPPDEYKDRFIEFVKRKTDSEQFLRNMFEPKNKNDFE
>evm.model.NBJL03000746.1.1
MLCEEPDNPNMEISCFLKGIYEIISFISLLCSIFVVIITIKKIKMNIVDILVLQIIISEILDELNILLGIIADSKGKLIFENYEFRMYICYIQLYLAIFSCLWTLVASLFISIKLFDIINNKNRIFNGNNFFSKNIILITISFPLIISYILWSIYCIMRNSYLRLDNMYANKIQKGTQTIKLVFCWLNKPLSIALACIVALLIIGNLYFSIFKGCCFLMEIKNNLLELNDENSIIIKQIKKINETQWILFLYPLIACFIWIIFFLFIFLFYFGYREHTSKFWSIAFCVFMSFRQMIYTLVYFFSQKKLRNYTCLILCCKTCKKNKSEINLINDKDPEIDSINKGD
>evm.model.NBJL03000811.1.6
MTEGILERITQGSLLLSIISLITCTLIIIFIFFQKQLRSITYTFLMAIFVSEILQSIGNIIIDTNGIDDSDYLNKNLTALCFISFSDMFTNLLLVFFTYSSIKLIKETNKLIKKRVKTFIIISLVFSVLYMVVYLIVALKKDKHLDIRFRGFYSEDDKNNFTNEFYILSSIHIFLIIVFSIISMINTCVVLSFLSNKQQNDKVNAKSIARLIKILRRYPLSCILYWIFLIPRIIFVATSGKKHILRDSLYFVSESLFRLRGFLICLNTVRSSKIYLIAYKIFQVNIKHNCLLNLKMCRKKRKPSFRRNKSDAERPLVIDN
>evm.model.NBJL03001357.1.4
MKIIFFGDNNEDDIKSKIKEGDYDFFSAKSFLAEDAARLIKFLNILISFILYLLYIISYLKMKCIKKIRKKNSFSFILIINLLTENFLHTFSFLLNWMRFVKEDFFEFGENNIGGLLIGNPSNGMAMCKIQGFLMIYSALSQDFLINIFFYIINSEKIPKKFGLKMMLIIFSFLIPLIFSFIYFITDNIGINERYCHIKKFYFDNSDNSYHFNNNFVILIVILYLFRGINLVISCIFLYKIIKYIKQDDYNKIYIIRILIILVTQILSITLEIINTICEQSVGYNRKYIISDIFLCINTLDGVIFPLICSLSNSTYTNLFCMKERTETMMTEEDFNNYESCETSAKIDEKVTNEKKRFSLAQCIDSNNFDISF
>evm.model.NBJL03001406.1.2
MEDWPTIHLVFSILNAIFSIFIVTMYIKSRFSNTYAYYFNILFTLVISFRNIIRIIQKSDQDAFCYIQAFFLSTMDKLIQIQITSYSVINYIGLFHMKFYQNNEKQIFIFLTAFSVMYSLILSTIFISQGLSGEAYCCYVKTSATVKRVIDTLFSIILLVVNVAISIKIIITLCENKKKESNNKNRLASIRLHLVRFISEIFFVTLIFLIVIFSVNKIFTEDEAKDIKEITYEILLVIMELFYTMNREIFKEIKRIFLCQKDNKTLEESDDKIENLDTENSPL
>evm.model.NBJL03001416.1.5
MFCYRKNDPSTLSCGVKLIPEIISLLSIIFSTIVIYITAKYTKLNIINKLILQILISEIIDGVNILLVIFEDMQWPRTYENYYSRRGICFSQIFLSLFVCLWTLIASFFISLRIYDITVKKNTLFKKKIMNKVNIFTIFSAVFISFWFWVGQTYYQAHKLASVPFGDYYQQQRTHFHFRHMHCWYETNISYAIFAIAFCLIIGNIFFSVKGISVIRTIKVKLTEELDLNGSIFVSRKKSEVEYIIRTLWIYPLTSALLWLLFIILQIFFDNEFKGTVLSVFYVILISVRQLIYTLVFLCTQRNIQKEFINFFLCKNKKKDKSKINPLLKSERNDSALSEENMIN
>evm.model.NBJL03001523.1.5
MKIIFFGDNNEDDIKSKIKEGDYDFFSAKSFLAEDAARLIKFLNILISFILYLLYIISYLKMKCIKKIRKKNSFSFILIINLLTENFLHTFSFLLNWMRFVKEDFFEFGENNIGGLLIGNPSNGMAMCKIQGFLMIYSALSQDFLINIFFYIINSEKIPKKFGLKMMLIIFSFLIPLIFSFIYFITDNIGINERYCHIKKFYFDNSDNSYHFNNNFVILIVILYLFRGINLVISCIFLYKIIKYIKQDDYNKIYIIRILIILVTQILSITLEIINTICEQSVGYNRKYIISDIFLCINTLDGVIFPLICSLSNSTYTNLFCMKERTETMMTEEDFNNYESCETSAKIDEKVTNEKKRFSLAQCIDSNNFDISF
>evm.model.NBJL03001945.1.3
MGNVYDTIKSEKNPRCSDVKGAIVIINLTGASISFILLLVSIFLMRSKKGRFSFLTQIIIFIFSSEILNTISKLLQLLKYAFEDTRDNNDKNEVETKRGIICQTQIVTSIISDFGSLLGTLLLSYRCYEVMKGKKRIFDQKKSKIIVIFLIILISVILSIVFLFIDREITKDSITYKYDLRDRCSYWCWLDHTTSIICYCFFFVALLFNVIYAIKTNCYLRNSYKQILEQSLVFAENTENNDNIQISKYSNYSALASDDKKRLKEIRIMQIKCFIYPLITIIIWFFLTLYRFIDDIGMKNIDKKSDRDEGTEYEKNYFNDHPGLREFVEFNLVFHTILSSFRGILYGICFIIFEENIFKNIFRNCCFKYCKCCFGAGFFEEIDEGQKDPNKESLTSDALLMTESMGRSSNEDDANIRKTTTDLNTSDYNYNE
>evm.model.NBJL03001962.1.4
MFAKSNENYLSLDKKYFCEIVSIISFFFSGFILFVSYKKVKMTITNILIMQIIMSEILDGINIFLAIAIDSYGDFNFENYPSRMGFCLSQIYLGVFSCLWNLFSSLFISIRLYDRMQNKNRIFKNRFMYEYATTMSYGIPSIISYILWTSQVLLQSKTLQNDTYKSFYQSKRNTHFFRYMYCWVSGGNNTALFVMSFLLIAANVYFSIIKSALFIRKITKDIEEADEGESTSQKRVKKIKNIMWSLIFYPVVSGVVWIIYFVLQILTNYINGPDRIESLAESMEKGAGAWLIIIIICVRQLSFTLVFFLTQPNIKRHAWNYLKFKNCKKGKTESTSTNNDKRETNRLLDDKNEDND
>evm.model.NBJL03002553.1.3
MSEILDGINIFLAIAIDSYGDFNFENYPSRMGFCLSQIYLGVFSCLWNLFSSLFISIRLYDRMQNKNRIFKNRFMYEYATTMSYGIPSIISYILWTSQVLLQSKTLQNDTYKSFYQSKRNTHFFRYMYCWVSGGNNTALFVMSFLLIAANVYFSIIKSALFIRKITKDIEEADEGESTSQKRVKKIKNIMWSLIFYPVVSGVVWIIYFVLQILTNYINGPDRIESLAESMEKGAGAWLIIIIICVRQLSFTLVFFLTQPNIKRHAWNYLKFKNCKKGKTESTSTNNDKRETNRLLDDKNEDND
>evm.model.NBJL03002651.1.5
MKIKNKSKLINSKVDDHPNKFPEDTVINMKNNSSKILEYKEENIISTIIQTNTFKKDIYNESEGDKMENKILNKKRISLNLKVDDYKELGNFSFINISEKVKPFLYRPQKNNEYSSHAFNNFYFLDIANTYKMIINVLIDDDSLQGSINLSKIFKFIVLSLKSLNDINITYKDVLICIYFQHFSSEETFKQIYLNLDFHDIKNSCIKNNTFCCSSGQYISKYDTTLNILNFYKEGSSYVEVYKFFFCNVLNDLMPLINADAKEIGKTFLIVNWPNGKIYDESVNEYHRSGILSQIIRICNNRNMILIPDINYHPFNDKDYFGYINKYNFDSDKIYINLIWDMMCAYPIDHRYFYINMNFNLYLILKEYYQNNSISIYSNEYYHDYNLSIYLQRKTKDVIIQKIQQVKIRYSSLPLSLLDIFYDFSLKRGSEMANSLQLFPYFFTFRNLTFTKFLQKFVLLYKLICFLAEFFWLGLSLLISYAVFNETFGNKDNNMDYFCSLGYAVIVILLIFISSIFIKNKPNIKRNIANRNVKRNEESYLIILILYIIHYVYNLFFFVCCIIAFINVSKGKNEKIEDKYYIFQKKYFLLLLILNILLALIPNLIRAPILPTKGFLLYLILQFPNSTCFFHVPYLFICTRNINSEKKSLESLYVSLYLLLNGIFTVICVVFDTKRQRRMDFFYVIITVLLVLNGIKTIILIIGCCWQNRFNRKISSGQIPQYNIVKSKFDNNSDKFDYILKSVKNKEIEKNHFEREHSSQINIKEHNNLPIIGIERKKEKNISDNVES
>evm.model.NBJL03003058.1.7
MKIIFFGDNNEDDIKSKIKEGDYDFFSAKSFLAEDAARLIKFLNILISFILYLLYIISYLKMKCIKKIRKKNSFSFILIINLLTENFLHTFSFLLNWMRFVKEDFFEFGENNIGGLLIGNPSNGMAMCKIQGFLMIYSALSQDFLINIFFYIINSEKIPKKFGLKMMLIIFSFLIPLIFSFIYFITDNIGINERYCHIKKFYFDNSDNSYHFNNNFVILIVILYLFRGINLVISCIFLYKIIKYIKQDDYNKIYIIRILIILVTQILSITLEIINTICEQSVGYNRKYIISDIFLCINTLDGVIFPLICSLSNSTYTNLFCMKERTETMMTEEDFNNYESCETSAKIDEKVTNEKKRFSLAQCIDSNNFDISF
>evm.model.NBJL03004962.1.2
MFCEEPDNPDMEMSCSFKLTYELISFASLLFSVFVVYATYKNIKMNLMHNLILQIIISEIVDEVNILLGIIGDIRGKLIFENYEFRMHVCYLQIFLSVFSCLWTLTASLFISIKIYDIILNRNRIFSRNNFLNKYIVLITVSVPLLISYIFWMIHTLLRINALYLENVYVNKIYNKTQLIKLVFCWLNKKLSIALACIVALLIIGNLYFSIFKGYFFLKNLKDTILEQNEEENPRVKNINNIQGILFLYPLIACFIWIIFFLFIFLFYFGYREHTSKGWSIVFCIFMTIRQIIYTSVYFFSQKKLRTYTKLFLCCRTCKKNNKNGKMENPLIIN
>ECHLO|evm.model.k141_11238.4
MSFDQGTAFIKLFIQIESETEPKNDPLLLQLGIIPDYLWSEEETFKCDKNSERNENTGLRIELKKSEGYQGTYLKHINLEKPTTYHFVLKDCQKLIINEYFRKQTRITINLEMKNGELEHGSDQHANKYMLPLLLVLTLIMGYFTKAPKHNQVGQQKDWAKFILLITLAINFFALIFYYLGFLFYLNAGKFYGFFDFMYLVFHSLSESMLTSLIIFIAYGWTITFTKDAQFDLYIPLVAMLGIINLILTLLGKINDGDFDKYHMYDTIPSYLLVFFRVCTVIIFIVGIVKLYFETSKSSQMIKFLANFGFVGAIYFLSLPAIMLLVSFLPPSSRKQIVFFSVQCIKNAVNISLTWMISSKTSIYKQLKHTGQSFFQQGNKIL
>ECHLO|evm.model.k141_43385.16
MLKQKQKVLKKEIQAEQIKKQSKSFLVRGLIALASSFSDRKKEEFIISQQIQSNNNQLQTLYRVHNQSFSTYREIVDEQKKHMVSQTWIGKIFWLFSFILGSYSITRFILTAWNMAKGRKLSTDPITRWLNFIVWLLSDDINGTIRTLSQYVSFGFMGYLMISSVRSFSINMKNFFDFVLRRRRLNLLSTDTLVLLLSEIYGIYFLSAVILLQSSLPRTYVTNFENIVGDVRLVEHFTFFDKLFFWCCILSAIFIVICQWQRKQKMSNIIKERNFATSEKSQNEKK
>ECHLO|evm.model.k141_45362.6
MSNFEKSQGWIFLGKMALRQGTVDIKVTSQRNSGTPKNSAGQLVINLVSDSAWKVQSEKKCLNPLNPPILTHEVLLQGSLSISQHTVNITQDELYYFVLKDCGKKFQTDYTNFQLSFKLKMQIVNNGAYMGQQEDHWYIVPVIIGLGLWLIMSDKYFLRGQFQRDPDYAKMILFGAIATNISSLMWRSFGYLIYRNFGSNYLLFHIIYLFMHSVSQTMVLSLLILVSMGWSLNYLQGPQLDIAIPLISFVALMNIILTLMTQISNSSHDMHHTFDAYSGSILIIVRLIIGVGFIISVLITIKNSRYRIRQFMKIFGILGLLYIISMPSVVFIANSTIQTKHRNQFVFICVELIKSLCNIALMYMVSSSRSQYNKLCYKNASFLPTQTGLF
>ECHLO|evm.model.k141_56896.1
MNKILKIAMLTSHSHIFLFLLLFGILIFGHVETKEIQSHILMSNFDKSQGWIFLGKMALRQGTVEIKITTQRISGTPKNSGGQLVINLVSDSAWKVQSEKKCLNPLNPPILIHEVLLQGSLSISQHTVKITQEELYYFVLKDCGKKFQTDYTNFQLSFKLRMQIVNNGAYMGEQQDHWFIVPVIISLGLWLIMSDKYFLRGQFQRDPDYAKMILFGAIATNISSLMWRSFGYLIYRNLGSNYLLFHIIYLFMHSISETMVLSLLVLVSMGWSLNYLQGPQLDIAIPLSNNIFLYSKFYSFNEYYINFDDPNKQQFSRYASYI
>ECHLO|evm.model.k141_58737.17
MAELQNKQIIFLTRFDFGIGEGNITIKHRYFTHKYRKKGVDNSQFSNIKIGLLLDQNYGKFKYEKNCVEKEKLFHQTHKIRFFDAVQGTQIVKVNEAVHQNLWFVYIYSCQQITFSTHDGSEGINFDVVLINNGSHLGEDQSLLWPFVIQFILWIAIIAKYLFKPFTKALVQNNIETVHMILYTGYLLIGLGLFYKLINLITVYSSGESIVVFDILHSAIKALSQGVIIGLIIAVGWGWKLSHIQYKVQQIICPVVVTILNIFCIINWNLAQDIEQSYHQYQQASGILVFVIRVLIGIIFLVGCLKLNAQSVGKRKYFISKFTKYGLIHLFGWPVAVVLGQILLPKYLLNEVIVLTEEYVHLIMNAYICWLFIYPDSEYQKVNIKQGNDGILPDYKYRK
>ECHLO|evm.model.k141_65073.7
MNVIRLLLILTLIDITYNKIVKKNIQLQALSKIPQTVYLTKFDIGVGSGNFTIKYRTMRSDGRSDFDKVSLQFGLLKDNNYSQFRKSQTCGQKKQMYWSTKNMSFIESSWGGVVFQVSQQQSQHIWYLYLFDCTSEKDRKQLVGAISLDITMINNQSHFGEDENFLIGYILLIIIWLILVIRFFLPVVDSIRSPNTTSQQILIYCGFLLLGLSYLYRLLQLVLIFLYGEQVWGLELLYSFLKYLVEGVMVTVIVSIGWGWSLTHLKHQPYYIIIGTITAIVNFLAIVLDTSAKQLQQAHHQYDRLIGITILCIRVVIFLVFVAGILKYMAQSVGKRKHFIRRFGYQGGLYLIAWPLAVIFVQVFLPNYMHNQVVTVVEQGAHIIANAYMCHLFAFPQSDFQKVSLKQEDQMLPIYRKKGKDQI
>EPLIC|evm.model.k141_100289.1
MGFTQKKVKTIILLLISIACVTSDQNPHEVLCDTIKNTQSQLKPNLAKLWQAIQVSRTVIPITTPSRFFFLIACPIVLFFQIILIVTYYKYEQLRIKPGNIFCGLVIIQMSLNLGIFASALYRTIFLDCPIMPDSFLGFCISVGIFQTFFCMLHFMYLTMFMFYTIFLFRFSLKKKSKKFWLFLHIFVLIVSFLGTIFLYLEDFVGLNFYGICGLTSTRKLNWNLILPGVETIFSACFVVLGIFTYWYFKKHMPEGEGFRKKKLQESKIICMYVGAFSAFQTYLSIMNILLDLNCRYDNPIPQLQIFITVTNFLRILQYAFLIFLILYNQKFRQKFKHILRSIFQVKWGERADSQLQQIILIEDVIFNEKLLEMKENQNQIDLLLLSQVYTIVTGIYVAYFEYFRELKEETIKRINYRQNVSFSIDNKSMLAYEREVRSMVKLKILSCDIIIHCPKIFQYLISLQKLQDVYESFKLVENSKKLTNLVEGNGGKSGEFFFFSADNKYVIKTITQEQFCFYNQHLEMFCDHFEENPRSLLAKIFGLITIKGSEMQRTYHLILMKNILG
>EPLIC|evm.model.k141_119904.28
MRTQKIEGETNLHGGQIRIAIIPDDQWTIYNQDKCKNKDSYPLVSHQILYKALSISQHTIKIQKEELYYFNLIDCDNQLTYENNSTDIAIRVQLEVINSGSFMGEQQDHWLTVPLVIGVGLWIFLTDKHFLKPQFQQDPDYAKMILLGAIATNISSLMWRSFGYLIYLFKGSNYLFFHFVYLFMHSVSQALVIGLLILVALGWSLNYLEGPQLNLAAPIISIASIANIVLVVLAQIQNSTHDMHHTFDARAGSFLIWIRIITGIIFLICLCFTVQRSRYRVREFLKKFSFFGFLYLLSMPLIVYIANNFLEAKQRNQFVFISVESIKSICNISLIYMVNSSRSEYNKLSYKNASFLPDQNRLF
>EPLIC|evm.model.k141_21422.6
MNWVQDQREQFTIGLLSDDNYHQFRNSKSCLEKSAYFNETQQIQFTSGSSGYNFFRIVNQTKQHIWYLYLFDCKHQAKKGSQLKGLLQFQVKMLNNGSNFGQDQNFLPGYILLFVTWIILIIKFFIPVVNSMSGSSVNWHQTFIYSAFILLGLAYFYRLISLIFIYLQGEQIWYLVWVYKIIKYLVEGVMVTVITSIGWGWSLTHLKQEPYYIIAGTVISLINLMAMILQTSLSQLEESHHQYSSVLGRLLIFIRLIILLVFSIGIMRCLTQSVGKRKHFIKKFGFIGGMYFMAWPITVFIVQIFLPHYMHNQVVTIIEQVSHIIAIAYMCHLFAFPDNDFRRIKLREQDEDMFNS
>EPLIC|evm.model.k141_55200.50
MLTHFLLFLSLLVWSQQKIYNNQFSISQVRRSKGWIFLDRMSFGEGPASVKCVVKIQTPTDTQKQLITVDLVLIPDGLWLRQHSFQCNQQEKLENEIVLPIQIKRSLGYIGQATSYMTLKQQTNYHFVIKDCQKQLVNEYLRKQSKLNVYLQMKNGDYDHGDDEHITKYMLPFLLILTAIMGYLSKGPKHMQVGQQRDWAKLILFITLAFNFIALIFNYWGFLVYLWKGEHYGFFDFMYLLFHSISESVLTSLLLLIAYGWTLTFTKDAQFDLYVPLSKYTFILVSMLGLINLILTLLGKINDGDSDKYHMYDTIPSYLLVFFRIVTVIVFAIGIIKIFLENRKNAKLISFLANFAFMGSIYFLSLPGIMLIATVLPVSSRKQIVFFSVELIKNGVNLILTYMISSKKSKYKNIQHSGQSFFQSENNKLL
>EPLIC|evm.model.k141_57534.8
MNDGSHLGEDQKLLWLYIVVFAIWLLSLVFKLFMPMMKCIIQPRTETSKLIVFMGYLLLGLSVFYRVVNLITTIYSGETIVIFDMLHGGFKNLAEGGVLALLVSISWGWSLTHTNFPDKYKFIAVLGTAINIFCVILWHYNDQAEDTYHQYEEPPGVVVFFLRVLVGILFIFGCLNIKTKSTGKNKYFIEKFLKLGSIYIFSWPVAVIISEVALPKYLHNEVVTIIEQLSHIISNGYICWLFAHPDSEYIKVSINQENRQKLP
>EPLIC|evm.model.k141_57534.9
MKIVKLSKTPEQHMEFLYFYDCTFDQEENRAGTIVFDINTDSKGLAMQQYGVQMWPYVLLLGSALFLMVKYGIVFYQQLESKRVLASIMIAGSFVIIIFSIFFKCTSVVKMVFFGEGIPFFDALYITFKIIGQILLATIMTSLAWSWLLNNQTYKKHFIVIVLSVSFFNIITQILSDINKEQISEQNLFQGWLGKLILMLRIINLIIFLAGCIYINFQSERKRQSFINNFMQGGSIFFLANIISVVVCLFFWKSYRYGEVIPMLQDVIKLASCAYLCYLFIIPRDFGQYHGIDFGIDLEDTEMIEREEQANQSKKIHERVNRYQGKSADLI
>Euo|Contig16676.g6257.t1
MYLEVDDSHKGKIDVELLVAPKNFKQSFNFYLLIVNEKLYDVFQKKHVNMAVCTERDDDSKPSYLELGNEVKDLLVNKHYTNNPQESLVIEYSANITVNGMYYTILCVCPHKSEIPDKPAVGLYGYSVDKSKPYIEITGSIKYRNPIGYLNGIHIPCARYYFFFCLAYVGFAIFWVYKIIQRKEYLIFFHYVVSAVFTISFLETWLIYINYDLYNSSGVKNLILDYAAGSLTVIKMTSIILISIIVALGYKITRKSVSKYTLRLIVLGFIYFVCSIIFIGEKLYTTYNSLMISTSLMLKLPFYIINAVAFVWILKSLRNTIKILNQTKQSFKTRLFNNFFFAVIIIFAILIFAGIAQIVFLAGKVDNIYIELISRELFPTIFTLVIFSIMITMRPTTKSKFLVHHEELNEEHTEHSVDHEYGPHRASMVNPSPHHLEESPYFDDNMVIKKQTFKPQKLVEEPADNKEDNKKAESDEGEYEEEEDEEEPHEEEPHEEDHHEEDHDEENHEEEYHEQIQPKQEINKIKKPNTSQQPDKNTPDNTHEPTEDLDAEEDNNDFEVEHNDEEHNEEEHNDEEHNEDKNHEDKDNKDHDDNHED
>Euo|Contig17605.g7121.t1
MLIGKRNFQFLTKFAVGEGNYGKFQARARLTNEFNTNEANIPVKIGFYDSQRWEHAMTLNDCAQKSVLHESDVVLQIPNNGQWTDYSSNWGSAKQQTKLWYAAISDCEGNTHYKYPALPKIEVELVMYNYNSHFSQEDMGILPFTLVMLVLFVIYLCKSSFEYMNDFRENGNGEISNSEFSGVVNNRRCKVVSSYIQGLRNTPIRDFLDNPLLILMIGLYCDLLSLCFDSIQLTMIWDHGQGSIVLEIFARIFKICAQVAISWLLLTIAFGWTVTFRYMEETDVYVVTAVFVTIVHLFITGLTFIDDDEYHKYHDFGGIQGFVLIVIKFILYGIFIYGIMETSKEANQKQKQFLRNLFISGSCYLLSFPILWMLSYFVQPYIINRMITFGTISIQAFSSAWILNQLTARDTIYFQASHKSKGILPRFKGE
>Euo|Contig18694.g8150.t1
MVLLTLINSCIGMKASKLFKFPKEAQYVYLAKFSLGEGNKAQFNFRAGFSSALEGDDINRMFTLHYVVVNDYHWPEFQKTDSCSRKLAVSNIIDYVNIKGDGYWSSYDTNEFENKYRTQIYYVAAMNCNGEFHATSPWLPKIWMEVKAFNGGEHFSQEEWGVLSMNFIMLISFIIFLGYSTYGYFQEVRKEEKWESPLAIIVLALTFEFIQILFDTIHLWVYQFDGEGIPTLDILSTIFQVISQVFIVSLILLIAFGWTVTYNDLPEKETIIMFTIMSVLIHATIAGLTALDKDEYHKYHDYSGVQGFMLVFIRIVVFIIFCIGIKMSSKDIKNKQMGFLRLFTVAGSFYILSFPILYIISYICEPWVRNRVIVFGNFSIQAFSCVLLLYQLSSKDSKYKTAKIKHIIGN
>Euo|Contig18756.g8197.t1
MDFKSLIIFLTAILCCSCLKTFKSINLNNISGEIPNSEFISRFSLPYHSSLSSTFKVKLVEPYNSDQNFPLSFLFFDDDEWNEVIRTKDCERSKQLARYEHKVYLRSDGEWSNLESYSIPSISKNQVWYVVVSDCSGFTHQSNPNMSKIEVELHMLNSGSEFSHEEYGVLTLNIILLLIYLYFLASTTYSLAITAMNKDDIDQLKVGCIFAIYMELLHIGSQTVHLIVYSYNGHGFYILDVISTVLQMNSQIIVVCLFILIAYGWEITDTDLSKSSIKYIILGGTIIALHTLVAYLTAFDDGEHHKYHDYGGFQGLAIIVIRIGLYITFIYGIVQTYERVPNKTQRFLKALSVAGTLYMLTFPTLWMLSFIITAHLRNRLIVYGNLGLQLFAIIIMQNQISKKGTKLKEAVAKSRDILNGKNM
>Euo|Contig32870.g21523.t1
MKITNWICICICLLSINFASAEIGNNKYKFFAKFAFGEDNFGKFEIKGRLVSQATNPGDTFKLETLFYEDLRWDSVINTDDCVQKKLFKNLVSELSIPGDGSWSLSQVHEFKTLARTRLWYVAAADCEGTTHISNPSLPKIELEIAMYNGSSHFSQEDYGTLTFYFIMLVLFFGLFGNSVLRFYREFKKYETFENPMVVLMLGVSSDLTCVFFTFMHLLVLYYNGEGLFILTVFARLSYMFSQILIVWMLMMIGYGWTITYKTVDEKDIYIILMLFVIMVHMMITALTFVDDDEYHKYHDFSGIQGIIVIILRFILFFAYLYGIYSTYSSAVEKQKKNIISFGVVSIFYILAFPTVWIVSSFCDPYVRKRVITFSSFSVQALSIYWMVHQFTDKGTSYFNASEKSKSILPGSKRD
>Euo|Contig6322.g25449.t1
MNDMEWDTALQSEDCALRTSLARFTNQITLPFDGTWSRWEASKILIKNRPQVWYILISDCLYQSHDQFPDLGYIDYEIEMKNDGSHFSHEHYGQLPITFVALVAFAYFLLTAAIKFFNELTSEDILETPLLILIFAVYFEFLHLSFTFTHLFIYWFNGSGLWIFTYLGTIMEVMSQVSIVSLVLLIAFGWTITFKGLNEHEHYLILIGGSIIAHLIIAALTLIDNGKHHKYHDYEGFQGLLLIIIRLAIFGLFIYKVRELLKIAARKNVPFIKEFLLSTSLYMLAFPLLWLISYYLNPHRRLKFIEYGNLLIQMIAIKVLIDQLSKKGSKYYEVSLRSQGILPTKCN
>Euo|Contig7072.g26190.t1
MRTTKNIELTPTGGEMVKSQYISRFAVPYDASLSASVRVKLHSSFDPNIVFPLTASFFDDDEWNEALHSGNCEKTKSLARYNLQFTLRGDGEWSNWESYKVERIEKNQVWYIVISDCQGATHEAYPQLPKIEVDLHLLNSESEFSHEEYGVMTLYIILFVVYVYFLASTSYSVIVSVMRKDEVDNAVMACVFAIYMELLHIGAQSIHLFLYSQNGQGFFLLDLISNVLQMNSQIIVVGLLIIIAFGWEITDVDITKDNKIIYLGGAVVTTHTLIAFLTAFDDGEHHKYHDYGGLQGLGLVSIRILLYIVFIYGIVTTLPKVHAKAKGLLKALSAAGTLYILTFPTLWIFSFIITAHLRNRLIVFGNLLAQLFAIVILLNQLSKKGTRFYEAANKSRDILSGKDK
>Euv|MSTRG.13747.1_fr3
WGKAGLQDIDQWINIPSWNHWSEPVRHHLPVHSQTKVWYFAVCDCSHRAHMEFPTMPKIKIEITMTNDGSHFSQEDMYLLPMYFLSFLFFTFFLGKSILEFYRDFKKEHTFENPLIPLMGSITIDFFHLMFMFIHMMFVWEFGKGVIELGVFGRLFKVISQGVMMWLMITIAFGWTITYKNMGEKDIYILSAIFIVMIHLLIGALTYIDDESHHKYHDFGGVQGVILVLLRVVIYGVFLYGIKETSNSANNKQKSFLWSLTVSATIYILSFPFLWVVSMITDRYVINRFITFGTLAAQALAAYYLLHQLTKKGSSYYGASHKSKTILPGAKFDQCSQYYQCCHTLQSLSD
>Euv|MSTRG.13790.1_fr2
QTGSQTIIVTLLLLMAFGWTINYYTLPDKDTIIVISIMTLVMHILIAGLTSLDRDEHHKYHDYSGIQGFILVALRLILFAIFIFALNISRKEVKRSRKKFFNLFTFAGSFYVLGFPIVYFISFLCAAYVRNRVIIFTHFMFQTFS
>Euv|MSTRG.29906.1_fr1
AEASEKLRERCSYFSIYDDLQNYNVFVNTNKRLLSYDIDTAKEGPVINRTQDIPNWVYLYEDFERLVQVRYEIKDSGFYLFFATNCKESSTDISLTYKALNPGKEHLSVDLIPNKLTYLIFFITWIIVSAISCLMISYRIFKKQSLSYLSILILCSYFMITCYLILRYVYWALISWLGKVSIYFEGSLILLEVLIMLVYLIIINLVANGYKIVTDSFSWGRFTKNLVIMLLIVFTSFFVQFQNLFLMIFLVAEVIVMVVFLYVDIKS
>Euv|MSTRG.29906.2_fr3
AEASEKLRERCSYFSIYDDLQNYNVFVNTNKRLLSYDIDTAKEGPVINRTQDIPNWVYLYEDFERLVQVRYEIKDSGFYLFFATNCKESSTDISLTYKALNPGKEHLSVDLIPNKLTYLIFFITWIIVSAISCLMISYRIFKKQSLSYLSILILCSYFMITCYLILRYVYWALISWLGKVSIYFEGSLILLEVLIMLVYLIIINLVANGYKIVTDSFSWGRFTKNLVIMLLIVFTSFFVQFQNLFLMIFLVAEVIVMVVFLYVDIKS
>Euv|MSTRG.29906.3_fr3
AEASEKLRERCSYFSIYDDLQNYNVFVNTNKRLLSYDIDTAKEGPVINRTQDIPNWVYLYEDFERLVQVRYEIKDSGFYLFFATNCKESSTDISLTYKALNPGKEHLSVDLIPNKLTYLIFFITWIIVSAISCLMISYRIFKKQSLSYLSILILCSYFMITCYLILRYVYWALISWLGKVSIYFEGSLILLEVLIMLVYLIIINLVANGYKIVTDSFSWGRFTKNLVIMLLIVFTSFFVQFQNLFLMIFLVAEVIVMVVFLYVDIKS
>Euv|MSTRG.3258.1_fr3
EERAHTILPTLPKVEIELFMINDESHFSQEDMYILPFYVVMFIVFLGFMGKSILEFYNDFKSEESVENPLIPLMVSINADIMHLGFMCIHLFFIYSDGSGFFVFSVFARLFKIISQATMMWLLITISFGWTVTYKNMVETDIYILTAIFVIMIHLLIGALTYVDDEEHHKYHDFGGVQGVILMILRLIIFGVFVYGIKDTSNSADRKQKSFLWSLTITATTYILSFPTLWIISMFMDRYVINRFITFGTYSAQAFAAYYILHQLTKKGSSYYKASHKSKTFLPGAKFDQKTYSRIPVNFYQFQW
>Hgr|TNV73039.1
MAGLTRLLLLSLLCLALSWTPAHSKDTYCRNRFTNNEDWIYCTKFGTSQSSRVRVKLRSKFLARHSQSPSISVGIYKDQDFDKIINSPKKNGLTCKEKRDLASEVMNLTVPADAQWSEPVTTSFINSHLPRIYYFAVMDCEHVTQMAYRMMPKIEVDFNIVNQPAEGDPVDHFSYEEQGTLPLHLTLLFTFTPLFGFAIYKCVQHQRTFEMNHSPFVVIILALFLQLGNLFWKVLHLLMYSSNGKGIPFFDIVSLICQMLSEITFSALLMMIAYGWTITFNDLDIDNNLDVYLPVGSIVIVIHLVLAAMTYVDFDAHHKYHDYAGIQGWVLIFFKAGLFAYYIYCIRANRDKIPKRSEKFFRTFTLLGSVYMLSVPFTIFASYFFQPYNRQFVFTLSTNVVQLIATGLMIYQQSSTHSGYFKASLNAQGILPTGKLA
>Hgr|TNV73049.1
MAGLTRLLLLSLLCLALSWTPAHSKDTYCRNRFTNNEDWIYCTKFGTSQSSRVRVKLRSKFLARHSQSPSISVGIYKDQDFDKIINSPKKNGLTCKEKRDLASEVVTLSVPADAQWSEPVTTSFINSHLPRIYYFAVMDCEHVTQMAYRMMPKIEVDFNIVNQPAEGDPVDHFSYEEQGTLPLHLTLLFTFTPLFGFAIYKCVQHQRTFEMNHSPFVVIILALFLQLGNLFWKVLHLLMYSSNGKGIPFFDIVSLICQMLSEITFSALLMMIAYGWTITFNDLDIDNNLDVYLPVGSIVIVIHLVLAAMTYVDFDAHHKYHDYAGIQGWVLIFFKAGLFAYYIYCIRANRDKIPKRSEKFFRTFTLLGSVYMLSVPFTIFASYFFQPYNRQFVFTLSTNVVQLIATGLMIYQQSSTHSGYFKASLNAQGILPTGKLA
>Hgr|TNV78452.1
MKSQFLIVLLAYFLQSIEAKQVVCKLRFRNSDTDWQYCSKFGSAVGAKLNVQFRAQLQSPYRNNDDILTMTVAFYNDVDFLSIVDNTQLSCQDKMARAFETHTIAIPTDGGWNIPFVQTLHNYNVPKIYYFAAMDCEHGMHFAHKTLPKVDLEMEFTNQLEGETEKDQFSYEDQGLMRLYGMFLVAFILLFGFNVHNYIQYRKTFDRYDSPHFVILIALYLQSSGIFMKYLHLWIYSSNGRGFAFFDIMSLICFMLAEIGMSSLLMLFASGWTLSFQDIDWDNNLEFYIPVVSLTVAIHLILAAMTYIDEDAYHKYHDFSGIQGLILLVLRFLLFAYYLYCYFTHKEQMPKRSVSIYRSFFMLGIAYFSIVPIALMLTYLYPPFQRQYLYAVVSNAGQVFTAGILLYQQSSTRTGYFKASISGQGILPMDKFK
>Ich|IMG5_0483704604
MNKKKILLGIVHMMIVGLSKLTDDEMDKIHQFDGVPGMIIAILRIGMFLYFLFGLYQTHQNAREKVKSFIYKFGIFGSLFFLSFPIILLISMFIAPYNQHRFITISTLLSQSLAIVFMSKIFTCKQGEYYNASLQSQTILPDYKNE
>Ich|IMG5_0867004941
MKKYLILFLFINIYQCEFLDYTDDHLYDCTLIQTEQEQSQILKLHYIERISFVIIPPISVFLSLLIIIIFIKFNKTRTFPGYIFFSLTIADSILNISFFLLAVHSFYFDQSPISSGYFCQINSVMSIIALCCEFMYNLAFSFILTQKLKRALQGFNTNQIYMHAIILSIAVIITTILTTLGYSGLNLFGICSISTKNNYIGITFVFIFIGIEFYTFYFLKKSIPAIQSKDSLLQIVKHYIRYVFVTCIIYTIFGICDFITGLNCIYLQKSYINISITFGNLARLFFPLFMAIIRLSDPANKKYTIYIFYKLKIINMDYDEFILLNTNHKKQELQKQDSWVSELSKDLRTSTIFTMLCSVYMDIKQKKYIQQKKNIFIYFLCISREEDQKKSIPISSLCQDDGQQITQRVISKEVINKRFKFDKYTFQKNNRQQFQIVQIKMTTHSPMLFRNIRDIDIDILNFQKSLDFSQNKEQIQQAFGQADGGRSGEFFFFTYDNQLILKTLKEEELNTFKKNLYQYVTYLNENQTSMITKIYGLYSFQVIKGSSQMVHLLVMKNILTMPKQYILRTYDLKGSKLGRQVIDEQKEYDDQYLRKKVLKENEFIRFEKQIYLSFRERQIVKDILEKDSQFLAKMHYVDYSLLVIKLDYKQYRIDNIRNNQQIFTSYNCLRDDRKNGIYYHLGIIDYLQEYNYIKRIEHNYKKVRYGQQADASIQEPNYYSNRFINQIVKKIF
>Oxy|Contig17262.0.g72
MPPNSEARATVIPRFMNMYRKAEETVNIQIGVFRDTDWDTIADTKKIACDVKKQKAMKVMDIDIPVDGTWGKQHNITFGNQNIPKIFYFVAMDCEHNTHSKAKTMPKIELEVTVVQVLSFGEVDHFSYEEDGTLTLHLILLILFSAIFGMTVYSYYEYQKQYERYDSPHFIMALALFMQMGAIFMQTLHLWMYSHNGRGIPIFDIFGLIGCMLSEITVSCLMMMIAHGWTIIYQDIDFDNNIEIYLPVGAIVVAVHLVLAAMTYIDLDAHHKYHDFSGVQGWVLIIFKLGLFLYFLYCVCQNIDKIPKRSMKFHRVFTILAIVYLLSVPLTIISSFFFQPYNRQFLYTIITHMAQALTLGIFLQQQHSSKSQYSKANLDSQGILPMGKFA
>Oxy|Contig18485.0.g76
MDPNVIIYSISGVSLLAGLVIFLFHLFNRKLHKNPYNLLLMGIIIVDEIMVIHLVFSIMQMSKRNLVGCQLVGLIGVFATFANAFYHYYLSELINSLSKVFNPKDLSHLKYHIYAIIFGLIASLISIIIEDIGITCFESCGTARGSLMEFLYSYILIFVWPFCLWSAIKCYNKIRTNQRILQDQKQLYICHISNILIFSVTWVPYITLHFLNFTLKLDLSGNSGIIKTVFLSLIALTPLLNTITRVFCDPSLKQKLFCSRNKVKPKDYSNLMEQLIDMDKNDAAGDLTMNTQQNGADKTHRNSQQIYDKLTQTETLNNLLSTFTGICMLMDDVFDLYFQNQLSTEIVDLLAQNELLSEEVFNKKVKRVYSLDSFNQKYNYNEQFTFPPDLEKNFQKNLAFKITEYSTLIFQNLRLRQKMSQDMFRESLLPYNNTKTLTKSFEKTSAKGGKPLIKTHDKRFLIKEVKKEERDFLMSILPKYHSHLKKHPNSLLAKIVGIYAIRIGDKDKVYHVLMESLDPIDESFIRFKYDLKFSTVNRREYKSRQEVKVVRDELLENNPNLEELFPKKKDLTSLHEIDKNNLGVKKLASSNGSDSRSRDTKSKSKIGVNKKTKSIESGGNNDRDKTKSQTKTNTNTNSGSGDQDDSEDDESEDNQILADDEEIDDDIENDEKFKQMDYEEQLVYREQKYLYKQQRMWNQDQMINLKENPILKAQLMGKLGLLKDSDFKCMHDRKLPVTFDDLETVEEFIRIIESDVRFLEGLRIMDYSLFLIVLEVPRYDDHLKAQGSNGSADGGEEEKVYENAFTGDKHSIINFIDPELRKKDEDLYNRLDELIKFGRFVMFSPSKRFVYLMGLIDYLGKWNMNKRLEMYGKSILAHFIRQNTDFSVKPPHEFARRFLRKVKRIFRVQKNPRSGMISNNQNQSQYFSQSNTGDINMLHLSNSRGTASGMPYGTLLSQEVLNNRYTQFNDKMSLYEGGSNQAPGSFAYNQKQAVFASMVNSRHTMNTNNNQIEEEKYEDDKSQNDDQTY
>Oxy|Contig18679.0.g13
MLLRLLLLLLYYLINFSQAQLINIDYQKLKSSQLLTFHTKLNDKQYYYKIRDNSELPIDEETDSALQYIFSDINIDKVKENKLRSDKRQKHQTIIDESINGFQNEQDLSDQQTEMEYLIQSQMPVGTINIKLKGQFDYQNLKNIQKLYILVSHDTQQTLVRSRNILKQNVHKSIEIKKEGIYSLYMTFCSTSADYEPNKQTNYDASLRIIEATIQFYNTHHGYLTSENFLKLRLYSALIIFLSIFGVYWIYFALKMLQTSLINIYQLQLLFLFAIALLLYICEYLQYEHINRLGKMNMFIEISINMFKLVRILQISGFTLLLSTGYKVNTLSLSTKTQMKISVLITGLFIVCSVQIGLNQKFSNQEWLVKSFSMFMIALIIGVIYIANQYYFKTLRRLVNYRETFKIRVYRKVKKLANFNLGIMITLSFLLLILRYEYEHFEFKKLFWRFSWLIQISNSQSGGSHSLMIGSGMFDLIFTFDIFFLMIIMCPNHENDKFQYNPEVEFDAYTQERDDMIFNHHDISDENLDDSQGNSQRINQGNIYLNRQNDDVDNDFDDNDREIILMTIKKREKYKIVSKKRVKKVLIFNLKVLK
>Oxy|Contig4932.0.g22
MRASSLNYCSLATLLILFLSLQQVTANINSIHDLRLTEEQFIYKYRFVFSDFKPKSHNRTENLLENAIAEVDLRLTSHNYPTNESYKFYFFLAEYTQAVNLATQLEKARLGDHLNYAQDIDNILKPFIGNFPIYTSMIIDESNKEYVYQKSNNIYQEGVYYAIMIYSRNLPDFSGNNSNQSAQYEHDHDSLFKDPTTYTIQDTDKYISVSGIILYKNTWGYLNAERQPLLAYYSISALTFFVICFIWLIICTKHRENLIFLHHFISVILVSQLIQSLFMVVEVYVLNQEGQLVFSFVFINILFSVCRNTFARVLTLLVALGFGIVITPQEAKDKYRTKIIILSVLYAITNGLSQHQVVKFLMMRRFVVMLVVTYIIAFCGLVLELYYKFQGDRNQLWHFEWIIESFWFTLFSVFLIVMMIMMKPNAHSKQLAMMQQIGADMSSANESGSRPGGGDIGQAEALTEQPEDDLNSIELSDFGSQNKKKQKQDEVRRLNNNFMHQSDQPQNNNNGADPDYENSVQQFHHGVSGGKKNLQIQITDE
>Oxy|Contig5230.0.g90
MAFKADTQATLTVVGQLEDDEVDEKDLTQDKYLNLLIYKEYEWETQVAQFTRTKDCQDLQSYAYLNYPIPLQKNASLENSMKYYQMIQDITQVLFFAIADCEKRAFIGEDEIDFKIEMEILNDDQQFSEERRGMVLFYISAFFVFAIVLGVNVYKYVVEMFQYNKPETPMLILMMSATLQLAHIIFQLVHLVLFSYNGKGMFIFDIFSTLQQIISQIFMAFLFLLLAFGWTITKNSVGMEELDMIIPIACFNLIVRWLYLWTEINKKRNYQ
>Pte|GSPATP00001644001
MFIIVLVVLALTEAKSITQTFTMKQLQKQQYIPINRFGSRGIVNYKISTRIIKPPKDYENKQFDISFEFFQQDRWQQALKKDECRRQDDANKIVHQTIEANQDQKVSTQEGQLIFGQYHNVWLAVFNNCQHAIDKVIKINNKNTKLEITVWFYEEGGQEFSLEEQGLLTVVSILTVFTIIGFIYNYRIFRQEQQKYGEWDYAYLFILVVIGLEALQNLLNFMHLTVYYVNGKGIGTFSAISEILQVVDNFLLMILLILLAWGWSIEFMDMEDWDIYVPLAFLIAFAQALIIGLGRLVSSQTDNHLYEGWVGYTISLIYISLALYFYYSTNQRKKKGDAVDNFYFQLKIYGMLFFLAFPFFLFVSKLVDPYKAYKIISIGNMFVRMLNIVLMARLFTGKSSDYQKICIKGKSFLDRGKFL
>Pte|GSPATP00005422001
MNCKPFIWQHQDVNQNVNIDCSCFDISKIDNANLYDKVALEIIVHPDQQIWQQRNSQLQNLVIEFYYSRSRIIKPPKDYDNRSFDIAFDFFQQDSWQAALKRDECDRQQDANKIVHQSIEASQDQKISTQEGELRFGKYHNVWIAVFNNCQHSIDKVIKLNNKNTKLEITIWFFEEGGQEFSLEEQGLLNVVTILTVVTIIGFIYNYRIFKSEIQKHGEWDYAYLFVLVVMGLEATQNLINFFHLIVYNMNGKGISAFSTISEIIQIVDNYLLMVLLILLAWGWSIEFMDMEDWDIYGPLAFLLAFAQALIVGLGRLVSSQTDYHIYQGWVGYTISLIYISLAIYFYYSTNQRKKKGDSVDAFYIQLKIYGMLFFLAFPILLLVSKLVDPYKSYQIILMGNMFVRLLNMVLMARLFTGKSSEYQKICIKGKSFLDRGKIL
>Pte|GSPATP00005717001
MQLSENLIARVFVIILCLLSMTGCSLILWTFFRTPRLNKNPGSIIQRMTIAQIIITFLMLFAQFYISFDDHPTGGAFVISQQFCSFLGFIEIFFSSQYSLYNIYFPINLYCSLKTQDYNFNKYFKFMEISSLIFSFLFTLTMFFVQDVKINVVGVCGLMMVNFSTSFSAILVIITLSILILLVFIINEKSSFKTTLYNKDSEKFHQKYHKEFIIVNTLYTSVFLGTYMIPSCLIFWGQLIFNDDTHFYSFPIIYPLGGILLFFIRINDPIVKKYIYTMIMGKKKKNQNCKLKDKLLQKEDYNGIEQMSMDSGLEISVCNNKKLRYTVRAVPNDKQVQPDITVSSVFGSQIKLIKNNQELFIVLLSIKNAINHCIEEKQALLKSLKPFNFTHITKYSLYLQDDFKDLDQKYKNYNNLCLKDYVNNICYKRVINCYSYASKTLIHLFSQVLNIDLNQLKSSLRIEQNTKKIVNSKLPQSYGPIFLTYDNYFSIEIISKQHKLLLTKGGGLMNICKRYQTEYSRQKNGNTLLPAILGLYTIQIDEDRYINIVLKLNQIKINYPLQVNHFNIQVEQDQLIQQDVFGWIQLSLEKGQFKLFIAEKLFDDKFQIKIEDNDFKLSQNAAKDLVSILSKDIEEFCFCRNVTISLVYFKLPTNRLDSMCKHENSLSYHYQIYKNSQQITPLQMNEYFKDLGQFELDSKIGFVRIYFDNFWQEWEYINENERCLYFDKLVEQLSEVI
>Pte|GSPATP00005936001
MLILFYVCISLSIGGSTLMLTHLFFFDNLKVFAQRIVACLSISDLFYALGLLLYVEPTFDGYDIARCTIQGTVTQFARICAFLWSTSISYFLYVSITSGQKKLIYFERYQKFILAIGNSYTLLQLGFAIPLFMATIPLFFHSYAPTPAKVPAICSITSNDENQSIEKNRSLSLYLNLTLFYLPLLCSVIISVYFILRSYFKIKRIKSQYELLNKQINIQLMFARNLILYPSVIFICWLPSQIIFLIFVFNNSWIEQIQQDYFIYQTGPYQYIRIVQYGASFLQGLFNSLVYWFNSYQMRKRLNKLERADLDFQKTKTFFSNNNELNENRSSQLTNSFENLQEI
>Pte|GSPATP00007844001
MQQSDKYQIVRVIVIILCLLSMIGCSLILWTLFKTPRLSKNPGSIIQRMAIAQIIITFLMLFAQFYIDHVSNNDVSAAFIISTNFCSFIGFIEIFFSSEYILYNVYFPINLYFSLKTQNYNFTKYFTLMEIIFLMFSFIFTLTMVFVKDVKINFVGVCGLLLQDMSKVFGSILAIITIGVLILLILIALEKSSFKTTIYNKDSEKFHRKYHKEFKIVNILYTTVFLVSYMIPTCLMFWNQLNTSQSEHYYIFPIIYPLGGILLFLIRINDPIVKKYLYNVLIGKKKNQNQKLKDKLLQNQDFNIIDQISIESGLEISVCNNKKLRYTVKQVLSEKQIQSDITLSSPFGSGFQPKLIKGNQDLFIILLSIKNAINQCIGQTSYSLKNLKPFHFNHITKYQLFLQDDSKEMDQKYKNFNNLCLKDYVNEICYKRVINCYSYASNTLIHLFSQILNIHLDQLRTSLRIEQNTKKIVNTKLPTSYGPIFLTYDNYFSIEIISKQHKLLLTKGGGLMNICKRYQTEYSKSKNGNTLLPAILGLYTIQIEEDKFINVVLKLNQLKINYPLQINQISIPEEQDHLIQQDVFGWIQLSLEKGQFKLFIAEKLFDDRFQIRIEDNDFKLSKSAAQDLLTTLSKDIEEFCFFRNLTLSLVYFKLPTNRLDSMCKHENSLSYHYQLIKNSQQMTPLQMNEYFKGLGQFELDSKIGFVRIYIDNFWQEWEYIQENERCLYFDKLTEQLSEMI
>Pte|GSPATP00008958001
MFRILFIFLALSQAKIITRSFSLKQLSTMDYIPISRFGSRGVVNYEIQSRLINVPKDYEGERLMIPFEFFQQDKWQQAQSIPECRKQDKANRIIYQSIEVNPFEEISTLNGQLAYGRHHNVWLAIFNNCDHKLEKMFSNSSSKIKLEITIWFYDEGGQEFSLEEHGLFSIVSVLALLTIIGFYYNYRIFRKEQEKYGEKDYALLFVLVIIGLEASQNTLNFFNLLVYNSNGRGISVFAILSEVIQSVDNYLLMLLLILIAWGWTIDFINLETQAAFYLPLVFVLGIVQTIFAIIGRLLSTQTQFHMYEGWAGYSISIIYIVLALYFFYSANQQKKKGEVADSFYFKLKLFGTLFFISFPVLLMVSKVIDPYKSYKVIILGSMLMRLLNIALLVRLFVGKSTDYQRICIKGKSFLDRDKIM
>Pte|GSPATP00009872001
MNQNYSILLELTKEQELTLAIEIATICVPSVFLLIFTLYCYLKFEHLNNAQFKLVTRILYSDLIYESIMSAISLSYIITENRSNEETSFRDSYPTFCYIQAYLSNFSILTSTAWTSIMCHTLYMQVYRNTSKMYYYQYIFVGYVIPTMISFIPFYVDGYGVTYPMESTNCFYNMRLERRSYDLYITLCYYLPIWVAFLYNLTIITLVVRRILKHITDFTNKTQVFALFLYPTILFICWVIPGLVQQLNSSQSIIWQYLSYFFCNILGLLDALCYCFTEIFTKIRINGCNLEYQEDLSESNFGTQTSQQLTQVVDSQQL
>Pte|GSPATP00010808001
MIQEITSISYKNLGSIQEKAHTLSELDQPNHSMNKQMILFTSDSTSSLMIIGLSIRDRWALIKREKNCHQMVIGVILNKRRQICITEIRSTLWLLQIAMESWLRLKDIQQKWKLPLQIMNLTFLVKIMEFKNYMESKLFAVFLLERIVQQKERTISLSNMSREYSQSISSLKCCFSCIIHYTVYNGVGIYFFDLLGSICNNASQLLFAFLFVALSQGWTITKQELNTVQFFPFISMIVVYQSIIMIIIKYFDGSEDKYHNFYGIGGWLLMLSKIGLTFLYSYGIHNLNKQVKQKQFIFLIALVGILYQIHYPVVVFISEVFVVSYWKNRVITMTSILVSHFCMVFCAFICTTKSTAYFQLKNQSQTII
>Pte|GSPATP00012341001
MQYQQANINAEYLNDKAQYQQPPQGVACDWTTRSTIVYSLNNNRYQYNPQSQIQYPQQPYVQYAQYPQRVQYGNGYQQQMVVLPQNALVVAVQPINPIVAKEMALRSYTRYFYGCNCCIGVLAMIFLIIRCVASFQQGGAEAAAGVMYIISDFFFVTGAICGIYSISRYVERLLLHYQVLLVIALIFEIIGSIIIFATYGDNEDNDDNDNDSDGDKDNRRSVGLIFFIVSLIIVVICYGMFIRYARQIRYMMIDLNITRANLQNQNAQQVPLQNQGIVYGGAPQV
>Pte|GSPATP00012733001
MQEKGSAFYLTLLIIISVLSLIGCSVLLFDYLKQRKSANLAAKLLAILSISDAIYVIAVVINPTPQIDGALCVIQALLKQSSSVSTFIVNFFFCLTTSLTIVENIDITDDKYYKYIRNAKFFSVLFPFLIALIPLTYNGYGIQYYACSFKTQNNYWLGEFLLFYVPFGLFFGSSIYFLIKIKRFLSEIQSNKLGHEDYRLFRRTLILQNSQIVVGEQYTRFLFYYTLVHLFCWLPIILSSICEIIWKRDFVWFGGISYLCACSQGFLDFVLFMISKRVSSRSYVQERNSSYMSVEPVDIYRGSVVYNSSL
>Pte|GSPATP00013273001
MQEMGSTLYLTLLIIISILSLIGCSVLLVDYFQQKQNANLAGKLLAILSISDAIYVIAVVMNPTPQTDGVFCVIQALLKQSSSVSTFIVNFFFCLTTFLTIVENIDITDDRYDIYKRNAKIFSILCPFLIALVPITYSGYGKQYYACGFKTQDSYWIGELLLFYVPFGFLFGASIYFLVKIQKFLKEIQQNKLGHDDFIINRRTLMSQNSQITVGEQYTKFLFYYTLIHFFCWIPILISSIFYIILEGDILWIGGISQIVACLQGFLDCLLFLISKRVSSQSQVYERNNSFLTADPVDIYRGSVVYNSSL
>Pte|GSPATP00013455001
MNDQTIKILQITACSLSLIGSLFIVVVYFKMGMRNNFALKLIMCLTISDIIFSLSNLMYIDPGCTPNYQILCTIQGFLIQYSSIACFIFCFLLCLCIFWTVIRNRANLSQYQRCFQIIGFCIPILFALIPAITNSYNTQIYVCGISNDDVDLCHNKSDKSSQIVMVESILLFYVPLWLMNIVGISFIIRVSVFMTKLRTQSELNNRSRSSDQQEIQLQTQQEYELKLSQRITQNMLLYPIIMLICYSGMTVYAIGKLCNSEIVILRGLRFIMADCLGLCNSIAYGYNAIIILRLQKMMSQQQTLPMMQFRQGSNDSDVNRKQFESFLSIATIYNDQ
>Pte|GSPATP00014336001
MKLLFYIFISLSVGGSTLMLTHLYFFDNMRVLAQRILFFLSISDFLYSIGLLLYVEPAFSDYNKFRFYVLFKEQQLNLEQQVLFCGAHLQHICYTFQSFKDNKELQNQRDIRRQSLYQVSIKTKVGFAIPILMSTPPLFFDSYAPTPQKVPVTCSISSNDENKSLDENRNLSLYLNLMLFYIPLIFTVLISVYFIMRSYFKIKKIKSQYELLTKQINIQLIFAKTLIFYPFGLCICWLPSLIVFLIFTFNNEWFQEIQINYFISGSGDSSIRFKFFAGVLQQFSLFGQQLDNEKITENLRQGGGGQDQCEKYDVQQL
>Pte|GSPATP00014764001
MIILFYVCISLSIGGSTLMLTHLFFFDNLKVFAQRIVACLSIADFFYAFGLLLYVEPTFDGYNVTRCTIQGALTQFATICAFVWSTSIAYFLYVSITRGQKDLIFFERYEKFIIAAGFALPFLIATIPLFFQSYSPTPSKVPATCSISSNDENKTIEKNRSLSLYLNLTLFYLPLLSSVLISVYFLLRTYFKTKRIKSQYELLNKQINIQLMFARNLILYPLVLFICWLPSQIVFLIFVFKNSWIEQIQQDYFIRQTGPYYYIRLLQYGASFLQGFFNSLVYWFNTQQMRKKLNSLERIHIDYQKTKTFFSNNNDLSENRSSQLSNSFENLQDI
>Pte|GSPATP00016105001
MDQLIQIKVICSSISLFSSTTVALLFLSNPKLRTPTFRLVLQLQIADALFALASIINSNDDSNGLCVFQAFLVNYSRESSIVWIGIFAYNMCATIVDNQELPGLLKFYVVAIGIPFILSAYPFAWDAYGLNYSMCWLLPDSIALMVVDYLVLCIGILFYIIYFYIKIYNFLYNVTEMKSYKLFLYPLSFLLTQIWTMIDIFQKYDQYSTVLCIQRCSSGICESLRFHKFSGLWVDSSSPRDYQGFLLINQSEGEAGNADSDSMYLSLRMKQRISTHPDNNHLLCLWDLTLEHLVTLVYRMANSINN
>Pte|GSPATP00017916001
MNDLIVPIVTVVLSLISILSCGFVIYIYGRFRELRNDQFTIVLQIILFDLIYDLILFSDSIGYLFLRNSTFQLSEKPVLCQAQSFFSVYSVLSSTFWTSIIIHSLYISLRESEPNQYMQSYYPGLGYGIPLLISIIPIIIDAYGQYYPMPQTNCFFDIYNENMELYILVFFDIPIWTMFLYNIIVIILVIRRINQNSTINQSLYSLFMYPMILVICWIIPGFVNIIGVKSVIWKSINFGLGSLIGFFDAYWYCYTSLSDRLTFENGKMILRIKENAEEQELPKI
>Pte|GSPATP00022168001
MHDLILPIVTIFLSVLSIISCGFVIYIYGTFRELRNDQFTIILQIIVFNLIFDLILFGDSFGYLFLRNSTFQMSDKPVLCQSQSFFSVYSVLSSALWTSILIHSLYHSIKEREANQYMQSYYPGLGYGIPLLISIIPIIIDAYGQYNPMPQTNCFFDVNNVNVELYTMIFYNIPIWIMFLYNLIVIILAIRINKNFTQSLYSIYIYQGILAVCWIIPSIVNLFGFTSLVWKTIDFGLGGLIGFLNSFWYSYTSLADRLSFENGQLVQRIKETTAEQELAKI
>Pte|GSPATP00022675001
MIKYLFVLILLYLTQAKRIKQSYVIKQLKDWHYISKFGAETGEVFYSLTFRIINAEENDERTIPISYELYLDEEWQNAIEKSECDRNGVARRKETIWVSVQNGFEFKGSLTAKVRAHLWYFAFSDCEKQLRNSFPVENKVKLEVELHITNVGGTEFTLEQFGILQIIGVIALIDVIMLIYNGIQILEKQRKYEEFSLPLFLLVITLLLETFSYCFLTIHLWIYSENGAGSLLLQVLSVIFQVASQFSLTMILVMLSWGWQINFSKFDNFELFLPISILIGFFQITIVGVSFIDYDSYFKDHSYEGWVGWLAALIYIGELIYFTNGLVDTYNKQNTKIQQFILLLGLYGGVYFISFPVLQTVNLFTARYVRYKVMEIGTMLFRTSAILLLTRLFTSKKSIFAQISIENKSFLDRNKDE
>Pte|GSPATP00023231001
MTQDDYTNHVEEVLIRIILITNTLSAVGATLMILTYFKFKELQTFAFRIVLYLNISDVILALSNMLLVTEDFNNENPILCLIQAYLINASQLSSIIWTAIIAFILYQSCIKNQNEQALNVCGYLLVGFCIPFSISIYPFFTHDYGFAGISCWIKEDITNPVRSTIIRYINFYIPLIVIILYNSSVYVYIICKLYGISQQQTKFIYKMVSYPLILIICWIFTAFNRTYEEIAQQQYIWLLYLSKALSGLMGFFNYLGYGFTPQVRDSCSLYCCQKNTKTFSVELEMKHEQSNENNQNTEEVDSRNSVNSQRDSVQGELSFIAELY
>Pte|GSPATP00028380001
MCTKKNNKLPCLIPQTIIFDKLMPKVWLFNPKNTQVVMKKNSDKLSNLEIAKALLGIKFPKDIKIDTLTQLVEQARQSPQFREETPIAFLQMKRNEGIPMNRQELLQFFVEGKDLSSLAYMQQYIENQNEVYYVEYHYDVDFIPITFKFFKKTLTIKRANKSTTAKSTNPFQTLLMPVQSSGQIPVRQQEVQKVQTMFKYCNSTLNQRFQEVPISFTNSQRRRKRQHSTSKRSSKSKYANSLPNSLLIKENRSILLVSNKSQSKFKKEVLFSSYAAPYQRGLRDEIASNGQFDNFMMACKQFRLDKNANNEFKKYPKQIVEEDKKLSKTLYKHLILERCQGDFCNYKLIEKNKGPLQLRKGLLETYKNVFKESKQTVSNMSTNLPYEISLQLIVRTRDDHKEVIELFKKFKIHLENYNPEEHPEIKDEQQHPFSKENSDVQALINLYKSVKICKNCFIIYSMIQRHFESQLKKDIKNGVQFINEKKTPSLQIDEEAERRRKREENIHKRQEKLLMKPTTSTKSFRIFRAPTQKRNFLITSIPESRVSKTASPEKFRDICKQIEINRLTLGYLNYQKLEQFQKPSQMEQSQEFRNESYNLINLLSEQKAPNVRRIDTNQQENKELQGRAEEIKKMLVKTSKKEQECRAIQKEYYIEKTQEGAQQILLSTSSHYYYHVNFDIVRKLYQFQLSTPMQALSYDLKYDQLRPLQIEEVCEMMNYPSPCFDITQLEYLVVDSQTAVPYALFESNITKKKEKSSQSGIDLIIILHDMFESFFEYYPIIVDLINDAQNKKVLLLNTPGQAYTLFNKKQAYTNIYIAGILDQILYELSIKGKIDLQTDTLKILGVGSGGFHAQAFIVQCQNTIQFSQIAFINSYTSIYPQLRSFFTQSIKIFESQPYDMPELAFEYTNTIMNTQPISEDLLSCVLQQNPINQLGRQIILEGLLQSPSFMERFQKLILSVQVYHSLKNCLVNISEADLLQTFLQDETLDVNNVALSKKIQMNKRTVQYIEGGHSVLYENKDQLRDLYKQFIQMYKFLILLQTLLWISETKKIQKSFRIRQLSDWEYLTKFGAEVGDVTYHIKFKLVGLESEEMRERKFPIQFELYLDEEWPEALEKQECERASSARRKETIQVPGNGEFSQVYTGNIKAKVRAHMWYYAISDCHRRLRDEFKEDQYKRLKLEVDIHIKNAGKTEFSVEQFGIQYFMIVVVLVDIVMLVYNGYYIVQRHEKYEEFSLALFLLVVTLFLETISYGVNLLHLWFYSNDGQGVFFLHVASVIVQVASQFSLTMILVMLSWGWQISFTKFENFEIFLPLSLLIAFFQLTIVGVGFIDYDAYYKDHSYEGWVGWLASFIFIGEFIYFMNGLSNTYKKSNGAVQQFILMLGVYGGIYFISFPVLQTVNLVVARYLRHKVMEIGTISLRTAAILLLTHLFTSKKSLFAKISYDSKSFLDRNKDE
>Pte|GSPATP00029147001
MIKAIIYFLFLSQALGIYSDADVFYCYEDLTDDELSEKIKMQPLDQYIFLIVSPLAFMCTMFITYSFLKYPNTRKMPGDIVFFISLSDAILCIHWFVTACYYTVYGESPLSSGPFCQTNSMFSIFAGTGEVSYNVVFCIYIRLTLKNQFKVIPKLPIILHSLAWTAMISIPIIAKFTHNNGLSIFGTCSFKYHPGFPLAGIMLVLFYTLISLYTIWYFNKAIPDDEKYKEIRETFGKYYYRYIKGSCLIWTSQAISFTLAGFNCSYFHKGILLIFITIGNSAKLCTPVVLSILRYNEPTIKDQVKRLWRKVWRRDNVQSELCKHIKYQLVHDDSNFYDTIHQNLKFDQVNTIIFGIRSVCKKDTSSETSVCEFDQIYLVRRQTDSRYCNDSILSNDITRLKSDYNLTTDDFLEEIIYGIDSKGTNNEKSLDLKLLPSTMTVYSPTIFHKIREKDAKMINHFKSFDLIANQDQIKQFKGPDGGKGGAFFFFTHDNKLIIKTLSDQELMVIRKNLIPYFFHLSENETAISPIYGIYKLFRQNVYSINVVVMRNAMQIPSMYRIRTYDIKGSEHSRQVLKKNVKYNDAELRKITLKDIDFQNLEQQLHIPQQYRERLRVCLVHDAQFFSKIKLMDYSLLIIKMDWYTYSQNNHHIKEEDIPNYFSSDLQCIHSINATENGIYYHIAIIDYLQEWNAQKIIEKHTKKAIHVNIALDTSAQNPDDYSKRFIEKVAYVII
>Pte|GSPATP00029617001
MILGYWLLTSFIVPDYDIHSKFTIFLFCLTFSLSTMALGMFIFEIFKIGQSQTRPKLWSFTLFSDVLLLLYILPSLSLIFIFHSIQSIPKGIAGFLSIILIILYLVQKFHPTNIDFKLASQIDFITNIGTYMIGILSGFGAVYCPWAYFQMIINKVKQGKKAIVSNIYFILAEIEKSVVKLVLINEQYRHKLIGEEKPTFFWARITSWFKKTPTESQQRKDLKEELRQLKAIHSQLYDHFKDYIDEETRYYQSKSFYGKFLKRLAWIVLIYCIYKMIMSTINAIWGRKKSIDPISRILKVILPFFGFELDQITYETLAMYGTFIFMGYLMFSNVRSFSLNLVNIFNTFMGMAVLQKLPYEIMVLFIAEVFGVYLLSTVILLQTSLPDSFISNLKEYSQGIEILSHYEKIDKLFLLSGFISTLIIYANYHRRKSKLENFEKSDLKLRD
>Pte|GSPATP00029629001
MIKYLFVLILLYLSQAKRIKQTYLIRSLRDWHYISKFGAETGEVFYSLTFRFKNVEENDERTIPIQYELFLDEEWPNAIEKAECDRSNVARRKETIQVPVNSEFEFKGSLTAKVRAHLWYFAFSDCEKILRNSFPVESKVKLDVELHITNVGGTEFTLEQFGILQIIGIIALIDVIMLIYNGNQILEKQRKYEEFSLPLFLLVITLLLETFSYCFLTIHLWIYSENGAGSLLLQVLSVIFQVASQFSLTMILVMLSWGWQINFSKFDNFELFIPISILVGFFQIIIVGVSFIDYDAYYKDHQYEGWVGWLAALIYIGEFVYFMNGLVDTYNKQNTKIQQFILLLGLYGGVYFISFPVLQTVNLFTARYVRYKVMEIGTMLFRTSAILLLTRLFTSKKSIFAQISIENKSFLDRNKDE
>Pte|GSPATP00030931001
MIKLIIYFLLLSSALGIYSDDDVFYCYDNLTDQELSEKIKVQPLDQYIFLIVSPLAFMCTIFITYSFIKYPNTRKMPGDIVFFISLSDAILCIHWFVTACYYTTYGQNPLSSGLFCQINSMFSIFAGTGEVSYNVVFCIYIRLTLKTQFKVIPKLPTILHSLAWLAMISIPLLAKFTNNNGLSIFGTCSFKYHPGFPLAGIVLVFLYTLISLYTIWYFNKAIPDDEKYREIKDTFAKYYYRYIKGSCIIWTCEAVSFTIAGFNCSYFHEGFLLIFITIGNSAKLCTPIVLSILRYNDPTIKDQVKRLWRKVWRRDNVQSELLDDDANFYDTIHQNLKFDQVNTIIFGIRAVCKSDVKAEISVQDEFDQINILRRYTDYKFSNDSVSNNDNAKLKSNYNLDTDDFIEEILYEIDNKGSQNESTVELKLLQSTFTVYAPAIFQKIRERDIKMINHFKSFDLVANQDQIKQFKGPDGGKGGAFFFFTHDNKLIIKTLSDQELAVIRKNLIPYFLHLSENETVISPIYGIYKLFRQNVEESINVVVMRNAMQIPSIYRVRTYDIKGSEHSRQVLKKNKKTNDIELKKITLKDIDFQNLEQQLHIPQQHRERLRKCLINDANFFSRIKLMDYSLLIIKMDWYSYSQNNSHIKEADIPNYFSCDLQCIPCINAVEKGIFYHIAIIDYLQEWNAQKIIEKHTKKAIHVNIALDTSAQNPDDYAKRFIEKVANVII
>Pte|GSPATP00032675001
MEDQLELTSQWGFYEMCTKKNNKLPCLIPQTIIFDKLMPKVWLFNPKNTQVVMKKNSDKLSNLEIAKALLGMKFPKDIKIDTLTQLVEQARQCAQFKEVLFSFIMSKETPIAFLQMKRNEGVPMNRQELLQFFVEGKDLSSLAYMQQYIENQNEVYYVEYHYDVDFIPITFKFFKKTLTIKRVNKSTTAKSSNPFQTLLMPVQSSGQIPVRQQEVQKVQTMFKYCNSTLNQRFQEETKKIAFYIEKVFKVKIRKFTPKFIVDQREQIYFAGIKQISIQIQSGAPYQRGLRDEIASNGQFDNFMMACKQFRLDKNANNEFKKYPKQIVEEDKKLSKTLYKHLILERCQGDFCNYKLIEKNKGPLQLRKGLLETYKNVFKESKQTVSNMSTNLPYEISLQLIVRTRDDHKEVIELFKKYKIHLENYNPEEHPEIKDEQQHPFSKENSDVQALINLYKSVKICKNCFIIYSMIQRHFESQLKKDIKNGVQFINEKKTPSLQIDEEAERRRKRDENILKRQEKLQMKPSTSTKSFRIFRAPTQKKNFLITSIPESRSSQTASPQKFRDVCKQIEINRLTLGYLNYQKLEQFQKPSQMEQSQEFRNESYNLIDLLAEQKAPNVRRIDTSQQENKELQGRAEEIKKMLVKTSKKEQECRAIQKEYYNEKIQEGVQQILLSTSSHYYYHVNFDIVRKLYQFQLSTPMQALSYDLKYDQLRALQIEEVCEMMKYPPPCFDITQLEYLVVDSQTAVPYALFESNITKKKEKSSQSGIDLIIILHDMFESFFEYYPIIVDLINEAQNKKVLLLNTPGQAYTLFNKKQAYTNIYIAGILDQILYELSTKGKIDLQTDTLKILGVGSGGFHAQAFSKTLFKSNQLYNPKIQFNSVRLLLQIHTHPYTLNQEASLVNRSKYSNLNLPICQNLPDIEYTNTIMNTQPISEDLLSCVLQQNPINQLGRQIILEGLLQSPSFMERFQKLILSVQVYHSLKNCLVNISEADLLQTFLQDETLDVNNVALSKKIQMNKRTVQYIEGLIGVNFKQIGLTNIKNLFKLFVWISEAKRIQKSFRIRQLSDWEYLTKFGAEVGDVTYHLKFRIVGLESEEMRERNFPILFELYLDEEWPEVLERQECERASLARRKETIQVPGNGEYSQIYTGTIKAKLRAHMWYYAISDCHRRLRDEFKEDQYKKVKFEVDVHIKNVGKTEFSVEQFGIQYFMFAVVLVDIVMLVYNGYYIVKRHEKYEEFSLALFLLVITLFLEAISYSENLLHLWVYSYNGQGVFVLHVFSVIVQIASQFSLTMILVMLSWGWQINFTKFDNFEIFLPLSLLIAFFQLTIVGLGFIDYDAYYKDHSYEGWVGWLASFIFIGEFIYFIKGLSNTYKKSTGAVQQFIMMLGFYGGIYFISFPVLQTVNLFVARYLRHKVMEIGTISFRTAAIVLLTHLFTSKKSLFAKISYDSRSFLDRNKDD
>Pte|GSPATP00038686001
MFNYLNVIQLIIISINMFTGLMRAGLTITRKKNPIDNYIFLMFFFAILTLTAEIINLFLCKQTVEMHLVCVGTWITFSLTLQQSLAFMAILQFLTFFLLQTQSKEFLDEMKKSQNQFIFFAILAPIIFNLLNLFVHDSQYRIFYPPNNRFQVIVLFAPLTFLLIIISIFTGLSIKMLRTSSQDLTIQFRKNFIKTLKVALFTQLICYTPFLLIVIAAQFTNQLNFYYNILLALINTQILQYNYLFGLNPYIQKIQVLKMSKLLGIAASDIEESEQYSYAHTQTQTFTETQLTNNVRISATPSKVAEMAISRDSCNIKSQTQKQPKILGSEKQKLTTVEMKQKAKTHVSN
>Pca|PCAU.43c3d.1.P00050072
MGGSTLMLTHLFFFDNLKLFAQKVVACLSISDFIYAFGLLLYVEPQFTDYDHIRCTIQGAVTQFATISAFLWSASIAYFSYISITQGQKGLQIFVKFQNAIFLVAILALIPLFFNSYAPTPSKVPTTCSISSDDINKSIDENRNLSLFLNLCLFYIPLLLSVVVSVFFILRTYFKIKKIKSEYELLTRQINIQLIFSRNLILYPLALFLCWLPSQSIFFIYVINPNWLNSYIDQYDLDKTGPYQYIRIFQYGMSFLQGFSNSLVYWFNSYQMRQKLESLERISMEQQKTQTMYSNNNESIRSSQVSNSLENLQDI
>Pca|PCAU.43c3d.1.P00050227
MLLFLLLSLAIGKFTTFTFPVNQVIGNVYFLQKYGVDLGKGSFSFRVRLTKPFTTEVDQFVNFRFHIFTDDYWPMQKREEKCTNKRALGTYQEREKLLLNGEWSQPREKVLNLYYRDKIYIIATSDCEKEFAKLDGYFIEIEITSLNNGSHFSCEDNGILKLYGFQIIASILIGAYCLWKGKDDVFIKYVLRVLFIDIIAEIAFFLHYTVYSFNGIGIYFFDLIGSVCNNASQLLFALLFIALSQGWTIIKSELNVPLYFPFLIMIIVYQSLIMLIIKYFDGSEDKYHNFYGIGGWLLMLSKFGLTALYGLGISQLFKKVKQTQFIVLIGIVGILYQIHYPVVVFIAETFVVPYWRNRVITMTTILVSHLCMLFCAYLCTSKSTTYYQLKNKSQFII
>Pca|PCAU.43c3d.1.P00060225
MSKLTLLLFVLLTVVYSKRVIKSIRIRQLSKWQYMTKFGAEIGAVTYDLKFRILGLENYEQNQIHLQFELYLDEEWPDALEKDECDRAPLARRRERITIPTNGEYSNVFAGHINAKVRAHMWYWAISDCNNEFLQAFEDPKYNRVNLEWDLHMKNVGKTEFSVEQFGIQYFMGAIALIDIIMLLYNGNLIIQKHNKYGEFSLPLFFLVITLLLETLSYCVNLIHLAVYSEDGEGIMFFQVVSVILQVSSQFSLTMILVMLSWGWQINFTKFDNFELFLPLTLLVAFFQLTIVGVGFIDYDAYYKDHAYEGWVGWLASVIFLGEFAYFINGVSNTYKKSNAAVQQFILMLGIYGGLYFISFPVFQTINLIVARYLRYKVMEIGTIIFRTAAILLLTHLFTSKKSLFAKISYENKSFLDRNKDE
>Pca|PCAU.43c3d.1.P00100038
MELTKKETQNLAIEIAVVCVPSVFLLLFTLYCYLKFHHLHNAQFKLVTRILVSDLIYETIMGSISLAYLITSNNETTFLRDTHPTFCYLEAYLSNFAVLTSTAWTSIICHTLYMQVYKNTSKIYYYQYMFIGYIIPTIISFIPFYIDGYGVAYPMASTNCFYNTRLSKNKYDLYITMCYYLPIWIAFFYNITIITMVVKKILKHITEFTNKVQIYGLFVYPTILCVCWVIPGLVSQFNPQSVVWEYLSQLFCNLLGLLDALCYCFTEIFTKIKFDGCSLVYFEEIQESNIAQQNSQQLTTVVDSQQL
>Pca|PCAU.43c3d.1.P00100057
MIIAIEIIILGGLSIIGCAFVIWCFFKFKKLRTDQLRIVINIIIFDLIQQSLLVSSAIGYFTMNEELQFTEFKSLCYGESALLQYSVIASTTWTSLIANNLYNTVKNGKSHYRYILYSIIGYGFPLLMSVMQLLIHEALLHFQHMEYLMFFQIACVPLTLKSQTLDFIFLFSKTFQSGLHFFIMQQFLGQLQKSFIIILELNVFNKIDNYFYYSFIHFLLEYVGECQLQSINLKLMQKFGQQQPLVLEALLDYWIHTYIVI
>Pca|PCAU.43c3d.1.P00110170
MKEMGNTLYLVLLIIVSIMSLIGCSILIFQYYKQRPNANFALKLLAILCLSDAIYVIALLVNPNPKDDNGLCVFQAYLKQSAGLSIFIVNFFLCYTTYLSIVEGSEIDDQRYIMSVKALSIPFPFILALIPLTYQGYGLDTYACSFRDDDLNWISGVFFFYIPFITLLFASVYFVWRIFRFIRDVSQQNSAFDDMKVNRITLMAQKSQLSEVELYTRFLLYYTLVHLICWFPQIIYQIIYRLSGTDFLWLEGLRYIIASLSGFLNCVLFLISKTQQSSTSKHQIYDVHQSVVSDTSVDIYRGSVAVYNSSL
>Pca|PCAU.43c3d.1.P00150048
MNDENIIEIEDELITIILVTNALSAFSALLMIASYYKFVELQTFAFKIVLFLNISDLFLAIGNIIILTPTAPSQYQSGVLCELQSYIINASQLSSIIWTAIIAYVLYQSCINRKTEDSMNIAIYVFFGYFLPLIFSLYPIFTGDYGFSGISCWIKLDVSNPERTTIIQFINFYAPLMIIILYNSLVYLMIICKLYGEMVNNQNKFIYKMLSYPLILIICWIFTAFNRTYTEITNEQHIWLLYISKTLSGLMGLFNYIGYGFTPQVMHSMYQFCCPRKDKTITLELEQQNNTDSQRNSVESQIKSSRGNSFINELI
>Pca|PCAU.43c3d.1.P00250032
MSGTDETIKIFQIVACSLSLSGSLFMILVYFMLGMRQNFALKLIMYLTISDMIFSVSNLSYLQPGLNVQNSLRCTLQAFFIQYSQLACFIFCFLLCLCIYWTVIKNRNNLGEYNLIFLLIGFGVPFFIAIIPLFTKSYNTLTYVCGIGNDSNTSNKLAMKLESGLLFYTPLWLLNIIGIYFIVRVSCFMTKLRAQSSNSENSLAKSSDNVQNFAQEFEIRMSQRITENMLAYPIIMLCCWSGMTIYAVAKLCDSEIHVLKGIRFIMADCLGLCNSIAYGVNALIIIRLRKMLAQQPTTPMIQLKTGSGDSTNRKQFESFLSIATQNE
>Pca|PCAU.43c3d.1.P00320149
MEKYIFFFLLIIYSQAMYSDDDVFYCNEPFTEDELSDLIQIQPIDRYIFLVGTPFAFFCTLFITFTFIKYPSTRKMPSDIVFFISLSDCILCIHWFVTALYFTIYQDSPLSGGAFCQINSLFSIFAGTGEVAYNIVFCLYLRLTFKNQFKVIPKLPCLLHSLAWIAMISVPLLAYVTDQNGLSLFGTCSFKYHPGFPIAGILLVASYTLISCYTIYYFKNTIPDDEKYKEQKENFTKYYYSYVLGSCIIWTIEAVCFTIAGFNCQSFHKGYLLVFLTIGNSAKLCTPIVLSILRYNDPTIKRQVKKVFQKFFNKRSQIHAESLESLIDANLFEGMNQDLQQDQVYTIISGIRFICRNQSDNCSSIIESNDMGQFNIQRRETENKIRTDSIFGSDVSRISDVHNIQFEDVNEEITYKLEENNSKLQLKYNQSLKLTASTIIVYAPKVFQRIRDKDAAMINLFDSFDPEANYTQIKQFKGVDGGKGGAFFFFTYDNKLIIKTITDGELLAFRKKLIPYFLHLEENETVISPIYGIYKFQRVQANESINVVVMRNAIQIPSNFKIRTYDIKGSAYQRQVLKNTQSFLNLELTKITLKDMDFKKLEQNKINIPEHLKYKLSDAQSVMLNFSPKLNLWITHYYFQKLIGNHIQDNNMMKKGLSLDLRATCTAFRQHWKMKKVYFIILQSLIICKSGTLKKCQKKPQKKQLMLIFPLIHLLKALKIMQIDSQKRQLKQQYKIDNIYKFIHT
>Pca|PCAU.43c3d.1.P00490175
MLRFLFCLIVFVESKQITQTFTIRQLQKTQTIVLNKFGSKGVVNYKITSRLLNVPKDYEQKEFPINIHFFQQDRWEEAIPLPECQKEKVANRISTLNLKANEEISYTEGQLVFGRHHNIWFAVFNNCQHVIDKMIKLNNRNTKLEITVWLHEESGQEFSLEENGILSIVAILSVFSIIGFYYNFRLFKNEFDKYGEYDYAYLFVLIVIGLEALQNTLHFFHLIIYNTNGKGIGAFVVLSEIIQVLDNYLLMILLILIAWGWSIEFIDIEDWDLYGPLAFLIAFAQALIVGLGKLVSSATQFHVYEGWVGYSISGIYITLALYFYYSANQRRKKGQIVESFYFQFKVYGTLFFLAFPTLLFISKLMDPYKSYKIMIFGNMLARMISIVLLTRLFTGKASDYKKICIKGKSILDRGKTL
>Pca|PCAU.43c3d.1.P00510144
MNSLEHFTGGESKGIFISLSYVLLNLIGTILSLFLIFTFIIYPSTRRSPGDILLSLSATDFFKCLMLLMNSTFWLIYGVTPQGDSFFCDFSAAISTFVYFANMMYSSWFCITIMNIVQGKLVPKNKFNIQYIVHAGIIAFSVSFTILIMIFQDVGPDFFGLCGEQIDKGYYTFLDIFLYVTTVVISFKTYNFIKKKIPQTSKFAVQKLQMSQYYSKYIKVIRFYFIVKLSFICTLFLLIVTIMTGKAALGAFMAIVVVFTFFVAYFLQVLQPFLLVMVRTQDPIIRPKLKRMYDYMFHGRQPSSNRDENWYSLLTLNIKQTLLHTILHGLIEICRMKNEHTDLQDIEQLRIQQSENLLEMQVYQYCPRVFNYLCLRDNSMINIMDSLSSEKNIDQIQQFSGPDGGKSGEFFLFSSDNKLVLKTINQEELDSLVEIMENYTNYISQNETMLSIFYGIYTFQRYDIQSDPIHMVIQRNIAQTTSSYITRIYDLKGSELAREVKIDISKKSQTLKDKNFEQIEGKIKINSYDAEKISKIIERDVIFLKSLGFMDYSLLVIKVNWQLYCKDHQIQIYDVKNKFSNSLCMLESTDEKGIYYHIAIIDYLQKWNIQKKMEKTSKTIIYGGANQSAVDPEEYAQRFIKKIVGEYLSK
>Pca|PCAU.43c3d.1.P00520126
MNNLIEIKIICSSISLSTSLTVAILFLLNNSNYLHDQELRTPTYRLVLQLQIADALFAIASIMNSYNSNQSLCQFQAFMVNYSRESSIIWIALFAYNMYATIVDNQELPGIFRFYIVAIIIPIILSVYPFIGDAYGLDYALCWLTPDNLGYVIVNYFLICIGTLFYIIFFYIKTFQFLFYVTKNKPYKLFLYPITFFITQIWTMIDIFTQTDGEGDDISSLKYIAMAFVCLQGFINSLVYGLTPQVLEIVRQFCQVEEKKIEPEINMTQCNICKYVVDSTRTHSLALPVNLDSRTQSNTSVQQL
>Pca|PCAU.43c3d.1.P00600059
MSEVTLAIITIVLSSVSLGSCSFVIYLYAAFRELRNDQFTIVLQIILFDFIYDLILLSDSIGYLFLSDSDFLLSYKPVLCQTQAFFSVYSVISSTMWTSIIIHNLYQAVQSDDQPSYMQTFYPALGYGIPLLISIIPIIIDAYGQYYPMPQTNCFFDANNTYMQLYVLLFFDIPIWIMFIYNIVVIVLVIRLMKQQDLEIKQLYSLFMYPGILAVCWIIVYIDINKPGLINIFGIKSFVWKCIDFSLGSLIGFLDSYWYCYIALTDKLEFCNGRFQVKLQNTKSEEQELPKY
>Pca|PCAU.43c3d.1.P00610090
MNKYFLLVILFYISLGKRIKHTFSIRNIDDWHYISKFGADTGDVNYSLIFRILFADSSDIREIPVKYELYLDEEWPQAISKHQCERHTSARRNEEIKVPVNNEYVFTGTLSAVVRAHLWYFAFSDCDRRLRDAFAGNDKVRFEVELHIRNPGNTEFTLEQFGIVQLMSIIAFIDVVMLIYNGNQILIKQKKYEEFSLPLFFLVITLLLETLSYCIQVIHLLIYSENGQGVLALQVISAILSVASQFSLTMILVMLSWGWQINFAKFDNFELFIPISLLIGFFQVTLVGVSFVDYDAYYKDHAFEGWVGWLASLIYVGEFMYFVNGLMDTSRKSSQAVQQFILTLGIYGGCYFISLPVLQTVNLFIARYIRYKVMEIGTIVFRTAAILLLSRLFTSKKSLFAQISIENKSFLDRSKEE
>Pca|PCAU.43c3d.1.P00950058
MQQQGNLITLIFVIILCLLSMVGCSLIIWTFSKTPKLSKNPGSIILRMSIAQLLITFNLFFAQFYYQQTKISVGFDISDGFCQFLAFIEIFSGSEYILYNVFFAVNLYCSMKKDNYNFQKYFFYMEILSMLVSLCIAIGFLLFSKLSINLAGVCGVEPQQFKGLSIVLATILTCMIVFVVLIMLEKSPFKNSLYNRDQEKFQRKYHHEFKVINLLYITAFMVTYLIPCCLMYWSSLFQKENNVYDFLPLINPLGGILLFVIRINDPIVKKCLYIILSGDKKRNSCKLKDKLIQKKDVTQNYDCSIEPGLEISTCPQNPIRYTIKQVSDKQSSEDSSFKTTFGSGYQQKLIKNSSEILIILLSIKNAMNNCISNNSLLERNQKQLKSHHFLHLTHHELFLQDDPKELELKLRESNNLSLKDFVNPMCYKRIINCYSYASKTLIYWFSQLLNIDINQFKLSLQISQNSKKIFSLKLPSSYGPIMLTYDHYFSIELISKKQKMMLTKGGALMNMCKRYQAEYGKANNGNTLLPAIFGLYTIQLDEDKFVNVVLKLNQLKIEYPLSRFQWNITEEQNQLIQQNVFGWTQLSVKEGVTRLLVAEQLQEGKFMIKIEDSDFKLSNNAAKDLLSILTRDIEALQFVKNPKISLVYFKFPNNRLDSMCNHENSLSFHYQIIKNSQQITPLQMAASLSSLGQFELDGKLGYVRIFFDDLWKAEWESMEDEERYQQFQSLIQQVTEIV
>Pse|PSEX.AZ8_4.1.P0010054
MFILFYLTIAFAKFTRITFPVNDVKDNIYFLQKYGIDLGKGTFSFRVRLTKPIDEQSDDFVYFRFHVFTDDYWPMQKKESKCSNKRSLGTYQEREKLPLNGNWSNLKEKKINLYYRDKIYIVATSDCDGELAKVEGYQIEIEITSLNNGSHFSCEDNGIQKLYGIQIVASVIIGIYCFKKGRDDLFIKYVMRVLFVDIIAEVLFLIHYTVYSYNGVGIYLFDMLGSICNNASQLLFAFLFVALSQGWTITKQELNTVQFFPFITMIVTYQSIIMIFIKYFDGSEDKYHNFYGIGGWLLMLSKIGLTILYAMGIRNLFYQVKQQQFIVLIAIVGILYQIHYPVVVFIAEVFVAPYWKNRVITMTTILVSHLCMVFCAFICTSKSTAYFQLKNQSQTII
>Pse|PSEX.AZ8_4.1.P0010096
MNLLFIIFISLSVGGSTFMLTYLYFFDNMRVFAQKILFCLSISDFLFSIGLLLYIEPASIGYNKYRSYDSVCNDLCIFMEYIYCIFIIYFNHQRIIKNCIIRKALKADIHFRQKHQFQKGFAIPLLMSILPLFFNSYVPTPQQLPVICSIGSYDEKKSIDQNYLISLYLNLSLFYIPLIFAVVLSIYFISRSYFKIKSLKSQYELLTKKINIQLSFAKTLIFYPVGLCISWLPSVIVFLIFTFYNDWFEQIQKKYGQTGTGIYQYIRVVQYGLSFLQGFFNSLVYLFYLYLMRKKLKTLDKVQNLNINVQNMISNHIDDSFKSSGISSDFENFQDI
>Pse|PSEX.AZ8_4.1.P0010336
MFGILFIFIALVQSKIITQTFSLQQLKNLDYIPLSRFGSRGIVNYEISSRVLNVPEEFETQNLVIPFEFFQQDKWQLAQSKPECKRKDEANRIIYQSVEVDSLQEMSVLNGQLAYGKFHNVWLAIFNNCDHKLEKMISQPQTNIQLEITIWLFDEGGYEFSLEEYGLFNIVSVLTLLTIIGFYYNYRVYKKEQEKYGEKDYALLFVLIIIGLEALQNTLNFFNLLVYNSNGKGISSFLIISEIIQSIDNFLLMFLLILIALGWTIEFMNLDIYSNFYLTLTFILGLIQTLFAVLAKYLSKQTQFHMYEGWAGYAISAIYIVLAFYFYYSASQRKRKGELATNFYYQLKIFGTIFFISFPVILIISKLIDPYKSYKVVILGSMLVRLINITLLVRLFIGKSTDYQRICIKGKSFLDREKII
>Pse|PSEX.AZ8_4.1.P0160226
MFILIYLTIAFAKFTRLTFPVNDVKDNIYFLQKYGIDLGKGSFAFRARLTKPFDQQTDDFVNFRFHIYTDDYWPMQKREPICTNRRQLGTYQEKDKLPLNGNWSILKEKKINLYYRDKIYIVATSDCDGELAKIAGHQIEIEITSLNNGSHFSCEDNGIQKLYGIQIIASLLIGAYCLKQGKDDLFIKYVMRVLFIDIIAEVLFLMHYTVYSYNGVGIYFFDLLGSICNNASQLLFAFLFVALSQGWTITKQELNTIQFFPFISMVVIYQSVIMIIIKYFDGSEDKYHNFYGIGGWLLILSKIGLTSLYAIGIYKLSKQVKQQQFIVLIAIVGILYQIHYPVVVFISEVFVVPYWKNRVITMTTILVSHLCMVFCAFICTTKSTAYFQLKNQSQTII
>Pse|PSEX.AZ8_4.1.P0250111
MQQLIARVFVIILCLLSMTGCSLILWTFFKTPRLSKNPGSIIQRMAISQLIITFLMLFAQFYIGDIENDSNQISVAFQISSQFCSFLGFIEIFFSSEYILYNVYFPINLYYSLKQRNYNFTRTFKYMEISFILFSFLFTLTIILIQNINIKYKFQVISFVGVCGLQLLTKELSKTLSIILALITISVLILLIFIAKEKSLFKTSLYNKDSEKFHKKYQTQFKIVNILYTAVFLITYMIPSCLIFWSKLLKSDKTFYYYFLSFIYPLGGILLFLIRINDPIVKKYLYNALLGKKKRKQNLKLKDKLLQKENLENIEQISVDSGFEIGVCNNTKKLKYTIKQVLNEQQITQDLTINSVFGSGSNNKLIKSNQELFIILLSIKNAINHSIEQKENSLRNLKPFNFTHITKYELHLQDDQKELDQKYKNFNNLCLKDYINKIRYKRVINCYTYANNTLIHLFSQMLNIDLNQLKTSLKIDMNTSKIINTKLPLSYGPIFITYDNYFTIEVISKQHKLLLTKGGGLMNICKRYQAEYSKSKNGNTLLPAIFGLYTVQIEEDRYINVILKLNQLKINYPLQLNSFNIPEQQDQLIQQDVFGWIQLGIEKGKVQLFIAERLYDDKFQIKIEDNDFKLSQSAGKDLLIILSKDIEEFCFLKNPTLTLVYFKLPINRLDSMCQHDNSLSYYYQINNYSQQMTPLQINEYFKGLGQFELDSKIGFVRIYFDNFWQDWEYINENERCEYFDKLTEQLSEII
>Pse|PSEX.AZ8_4.1.P0290086
MLILFYVCISLSIGGSTLMLTHLFFFDNLKVFAQRIVACLSISDFFYAFGLLLYVEPAFEGYDETRCTIQGALTQFATICAFLWSTSISYCLYISITRGQKELIFFERYEKIIFSIGFGIPFMMAIVPMFFQSYAPTPSKVPATCSISSNDQTKSIDKNRSLSLYLNLTLFYLPLLSSVLISVYFIMRTYLMIKRIKSQYELLNKQINIQLIFARNLILYPLVLFICWLPSLLIFLIFVFNESWIEKIQQDYFIEQNGPYYYIRIFQYGISFLQGFFNSLVYWFNSYQMRKKLNSLEREKIDYKKARTFFSNNNESKSSQLTNSFENLQDI
>Pse|PSEX.AZ8_4.1.P0300021
MNQNYSVLMELTKQQELTLAIEIAAICVPSVFLLIFTLYCYLKFQHLNNAQFKLVTRILFSDLIYESIMSVISLAYIITQNDSSTETFFRDSHPTFCYIEAYLSNFSILTSTAWTSIICHTLYMQVYRNISKMYYYQYIFVGYVIPTIISFIPFYIDGYGVTYPMETTNCFYNMRLEKRSYDLYITLCYYLPIWVAFLYNLTIITLVVRRILKHITDFTNKTQVFALFVYPTILFICWVIPGLVQQFNPQSIIWQYLSQFFCNILGLLDALCYCFTEIFTKIRFNGCKLEYKEDLSESNFGTQNSQQLTQVVDSQQL
>Pse|PSEX.AZ8_4.1.P0330162
MQEMGYALYLTLLIIISILSLIGCSVFFIDYYQQRQNANLATKLLTILAASDAIYVIAVVINPIPQTEGAFCAIQALLKQSSSLSTFIVNFFFCLTTYLTIVKNIDITDDNYSVYKRNAKIFSGIFPFLIALIPIAYNGYGMQHYACSFKNENAYWVGELLLFYVPFGFLFGASIFFLLSIQSFLKEIQQNKLGYDEFKINRKTLISQNSLITAGEQYTRFLLYYTLVHFFCWLPIILSSIIDIFKEKENLWFEGVSYLFACSQGFLDCVLFMISKRVSSQTSVHERNNSILTADPIDIYRGSVVYNSSL
>Pse|PSEX.AZ8_4.1.P0360157
MLEIGNTLYLTLLIIISSLSLIGCLVLLVDYYYQRQNANLATRLLAILSISDAVYVIAVTFNPIPQTEDAFCVVQAVFKQFSSLSIFIVNFFFCLTTYLTIVKNVDVTVDNYEKYKRNLKVFSILFPFLIALIPLTYDGYGIQYYACAFKTQSSYWLGELLLFYIPFGFLFATSIVFLIKIQNFLTEIQQSKLDYDEYIINRRTLMSQNSQITAGEQYTKFLLYYTLIHFICWVPIIVSQILNILLIKDFLWFEGLSYIFACSQGFLDCFIFLISKKISSKTQNFEKNNSFQSADPQDIYRGSAVYNSSL
>Pse|PSEX.AZ8_4.1.P0370234
MFIIVLIILGFTESKSVTQTFTMKQLKSQQYIPINKFGSRGIVNYKISSRIIKPPKDYENKQFDISIDFFQQDTWQKALIKEECDRQSDAINTVHQTIEASQDSKMSTQEGQLAYGKYHNVWLAVLNNCQHTIDKIIKLNNKNTKLEITVWFYEEGGQEFSLEEEGILSTVSILTVITIVGFIYNYVIFKQELQKYGEWDYAYLFVLVVIGLEATQNLLNFMHLIVYNINGKGISAFSTISEIVQVIDNYLLMVLLILLAWGWSIEFMDLEDWDIYGPLAFLIAFAQALIVGLGRLVSSQTNYHIYEGWVGYTISLIYISLAIYFYYSTNQRKKKGDSIENFYFQLKIYGMLFFLAFPSLLVISKLVDPYKSYKIIIMGNMLVRMLNMVLMSRLFTGKSSDYQKICIKGKSFLDRGKLL
>Pse|PSEX.AZ8_4.1.P0440258
MNEQAIKILQITACSLSLIGSLFIIVVYFKMGMRRNFALKLIMCLTISDITFSLSNLIYINPGCKPQYSILCTIQGFLIQYSSLACFLFCFLLCQCIFWTVIKNRINLSEYQRLFKIIGFCIPLALALIPLGTNSYNTQYYVCGIGSDDVDQQCNQDFKNPTYVRIESICLFYVPLWLLNIVGIIFIIRVSVFMKKLRTESEQNLKSRSSDQQQLQQYTQQEYELKLSQRITQNMLLYPIIMLICYSGMTVYAIAKLCEHEIESLRGIRFIMADCLGLCNSIVYGYNAVIILRLQKMMSQQQTLPMMQFPQGSNDSDVNRKQFESFLSIATIYNDQ
>Pse|PSEX.AZ8_4.1.P0460252
MLLVTEDLEDDNSALCLIQSYLINASQLSSIIWTAIIAFILYQSCVNNQREDSLNIYGFLFIGFVIPFSFSLYPFFTHDYGFAGVSCWIQQYKNDPTRSTIIRYINFYIPLILIILYNTTIYIFIICKLFGISEQQTKFIYKMISYPLILIICWIFTAFNRTYEEITNQQQIWLLYLSKALSGLMGFFNYLVYGFTPQVRDSCSHYCCTNRSKTISVELGLQQQQNLEASQTTEESQSRNSVESQRDSVQGELSFIAELY
>Pse|PSEX.AZ8_4.1.P0660066
MDQLISIKVICSSISLFSSTTVAVLFLSNPKLRTPTFRLVLQLQIADALFALASIINSNDENNGLWQAFLVNYSRESSIIWIGIFAYNMCATIVDNQELPGLLKFYVVAIGVPFILSAYPFAWDAYGLNYSMCWLLPDNIALMVVDYLVLCIGILFYILYFYIKIYNFLYKVTEMKSYKLFLYPLSFLLTQIWTMIDIFQKYDDNSNFTFKELAVAFVGLQGFINSLVYGLTPQVLEILKSFCFQNNQTDDQQLQIANQQEFDSSRQQSFIMPMGFDTRTSSNTSVQIGRFNQQLVVAVKQQQEL
>Pse|PSEX.AZ8_4.1.P0700153
MNDLIVPIVTIVLSFLSILSCVFVMYIYGRYRELRNDQYTIVLQIILFDLIYELILFSDSIGYLFLRNATFLLSEKPVLCQTQSFFSVYSVLSSTMWTSIIIHSLFHSLRGSNQNQYMQSYYPGLGYGIPLIISIIPIIIDAYGQYYPMPQTNCFFDAYNENMELYILIFFDIPIWIMFIYNIIVIILVIRIMKTNQIQSKSLYSLFMYPGILAICWIIPGLVNIFGVTSIIWKSIDFGLGSMIGFLDAYWYCYSALRDRLYIEDGKLILQTLDKSEEQELPKI
>Pse|PSEX.AZ8_4.1.P0730165
MIKYLFVLILLYLTQGKRVKQNYIIKQLKDWHYISKFGAETGEVQYSLTFRIKNAEENDERTIPIQYELYLDEEWPNAIEKSECDRNTVARRKETVWVPVKSGFEFKGSLTAKVRAHLWYFAFSDCQRELRNSFPIENNVKLEVELHIKNVGDTEFTLEQFGILQIIGVIAFIDVIMLIYNGYQILEKQRKYEEFSLPLFLLVITLLLETFSYCFLTIHLWIYSENGAGSLLLQILSVIFQVASQFSLTMILVMLSWGWQISFSKFDNFELFLPISILIGFFQITIVGVSFIDYDSYFKDHSYEGWVGWLAALIYIGEFIYFMNGLVDTYNKQNTKIQQFILLLGLYGGVYFISFPVLQTVNLFTARYVRYKVMEIGTMLFRTTAILLLTRLFTSKKSIFAQISIENKSFLDRNKDE
>Pse|PSEX.AZ8_4.1.P0770166
MNKYLFVLILLYLTCSKRIKQSYLIKQLNDWHYISKFGAETGEVFYSITFRFKDADENDERTIPIQYELYLDEEWPNAIEKSECDRSSVARRKESIWVPVKTEFEFKGSLTAKVRAHLWYFALSDCEKQLRNSFTDQNKVKLEVELHIKNVGGTEFTLEQFGILQIIGVIAIIDIIMLIYNGYQILQKQKKYDEFSLPLFLLVVTLLLETFSYCFLTIHLWIYSENGAGSILLQVLSVIFQVASQFSLTMILVMLSWGWQINFTKFDNFELFLPISILIGFFQITIVGVSFIDYDSYYKDHSYEGWVGWFAALIYIGEFVYFMNGLVDTYNKQNTRIQQFILTLGLYGGVYFISFPVLQTVNLFTARYIRYKVMEIGTMLFRTSAILLLTRLFTSKKSIFAEISIENKSFLDRNKDE
>Pse|PSEX.AZ8_4.1.P0920061
MIQLAKFYTVTCWIVLTFSIIGVVLSLFYIYIFFRIPKLHKSPGDIYFGMCIGELIVMLHYLTDSIVQLLGETSYLSSPLCYINLVAFTFSVLLIYSYTIQLYMHMVIRLIFTLQAKKINKWQGHLATWIISMVYAIFSLISFQESLLCGVTLSSSAPFTFIILLLSFYVIAITARQYIKQEFAYHSTSKLKEQGINFVHYITKLFIAQSAIMTSFIIFAMAAYLTNQINKMLHNCSNADQGWLAILGFFAQISAVIYPIIIPMIRFSDPFVLKHIRKYLFINRQQLDTSDISMIEQSYQQSSIQQKKISLDGLTQSLIEQNSFQLTLEQQQTFKKPHSQSDYLRTNTVTSNGRNRQLTIQNKLEDPFIHQLTNQLRSEIIKRILALILIQEKDKIQCINQTQHYKKIRRHQNNQDYNEQIVFTVNQLFLKSNFQDQFQTQNKKFKMISYAPVIFDILTKQDSDHLDISNCLDLETNQDQIKECAQTTGGKSGEFFFFNHNNKVLLKTISMTELQTLTEIIEQYFWHCTGNSNTLIAKILGIYTFEGFEIGRISMILMKNIGKINKMAINRIFDLKGSSHDREVIKSTKSLVDLNCQQQEIIITSDKVLKDLDFLKLEKKINISPENCTMIYEQLEIDTLFLKSLGFMDYSLCLMLVDWFSFYKSQLSDEIQDDEVITKIINQKLTKLQHCYPSTTQKGFYYHIGIIDYLQKYNLQKITEKYAKKFMKLDSNLDTSSQNPYEYRKRFLIFMKKIL
>Pse|PSEX.AZ8_4.1.P1070098
MYKFLIILFTLSWINEAKRVQRSFRMRQMSNWEYLTKFGAEVGDVTYHIKFRIVGLESEEMKERKYPIQFELYLDEEWPEALEKQECERSSLARKKDTVQVPGNGEYSQIYTGNMKAKLRAHMWYYSVSDCNRVLRDEFKEEQYRKLKFEVDIHIQNVGKTEFSVEQFGIQYFMIAVVLVDIVMFVYNGYYIVQRHEKYEEFSLALFLLFITLFLETVSYGVNLLHLWVYSYNGQGVLILHVVSVIVQVASQIFLTMILVMLSWGWQINFTKFENFEIYLPLSLLIAFFQITIVGVGFIDYDAYYKDHSYEGWVGWLASLMFIGEFIYFINGLSNTYKRSNPAVQQFVIMLGVYGGFYFISFPALQTVNLVVARYLRHKVMEIGTISFRTAAILLLTHLFTSKKSLFAKISYDSKSFLDRNKDE
>Pse|PSEX.AZ8_4.1.P1090007
MIKRPIINEKLVIIRYKKISNRNKCDLNRDLINIYKMIKILIYFLFLSSALGIYSDDDVFYCYDDLTDEELSEKIKVQPLDQYIFLIVSPLAFICTMFITYSFIKYPNTRKMPGDIVFFISMSDAILCIHWFATALFYTLYKENPLSSGAFCQINSMFSIFAGTGEVAYNVVFCIYIRLTLKNQFRGIPKLPIILHSLAWMAMISIPLLAKFTHNNGLSLFGTCSFKYHPGFPLAGILLVFCYTAISIYTILYFNKAIPDDEKYREFKNTFAKYYYRYIKGSCIIWTCEAVSFTIAGLNCSYFHEGFLLIFITIGNSAKLCTPVVLSILRYNDPTIKEQVKRIWRKIWRRDNIQSELLQDDANFYDTIHQNLKFDQVNTIIYGIRAICQSDNPNDNATQEEFEQIQILRKFTDLKFQNDTVSNSDLNRLKNNHNLTADDFMEEITYEIDSHGGQNQQSIDLKLLQSTMIVYAPAVFQKIRLKDSKMINHFKSFDPLSNQEQIKKFKGPDGGKGGAFFFFTHDNKLIIKTLSDQELVVIRKNLIPYYTHIQDNESVISPIYGIFKLQRQNVEEPINVVVMRNAMQIPSMYRIRTYDIKGSEHSRQVLKKNKKTNDLELKKITLKDIDFQKLEQQLHIPQQYRERLRKCLVNDATFFGKIKLMDYSLLIIKMDWYTYSQNNPHIREADIPNYFSSDLQCIRSTNAFEKGIYYHIAIIDYLQEWNTQKIIEKHTKKAIHVNIALDTSAQNPEDYAKRFIEKVAYVII
>Pse|PSEX.AZ8_4.1.P1220116
MFIIVLIILGQTESKSVTQTFTMKQLKSQQFIPINKFGSKGIVNYKISSRIINPPKDYEAKQFDIEIDFFQQDAWQLALEREECNRQQEANKIVHQSIEASQDSKMSTQEGQLIYGKYHNVWLAVFNNCQHTIDKVIKLNNKNTKLEITVWFYEQGGQEFSLEEEGLLSTVTILTVFTILGFCYNYSIFKQELQKYGEWDYAYLFVLIVMGLEATQNLLNFIHLMVYYVNGKGISAFSTISEIVQVIDNYLLMVLLILLAWGWSIEFMDMEDWDIYGPLAFLVAFAQALIVGLGRLVSSQTNYHIYEGWVGYTISLIYISLALYFYYSTNQRKKKGDSIESFYFQLKIYGMLFFLAFPSLLVVSKLVDPYKSYKIIIIGNMFVRMLNMVLMSRLFTGKSSDYQKICIKGKSFLDRGKLL
>Pse|PSEX.AZ8_4.1.P1290072
MLTHLFFFDNLKVFAQRIVACLSISDFFYALGLLLYVEPTFESYDVTRCIIQGFLTQFATICAFLWSTSISYFLYVSITRGQKELIYFERYEKLIFIIGFVCPLILASIPLFFQSYAPTPVKVPATCSISSNDENKSIEMNRSLSLYLNLTLFYLPLLSSVIISVYFILRTYFKIKRIKSQYELLKKQINIQLIFARNLILYPTALFACWLPSQIIFLIFVFNNSWIEQIQHEYFINNDGPYFYIRIVQYGASFLQGFLNSLVYWFNSFQMRKKFNSLDRGHLDFQKTKTIFSNNNDQTDSKSSQLSNSFENLQDI
>Pse|PSEX.AZ8_4.1.P1350040
MYKFLILLCAFLIQSETKRVQRSFRIRQLQDWEYLTKFGAEVGEVTYHIKFRIIGLESEEMKERKFPILFELYLDEQWPEVLEKQECERASLAKRKETIQVPGNGEYSQTYTGNIKAKLRAHMWYYTISDCHRRLRDEFKDDQYKRLKFEVDIHIKNVGKTEFSVEQFGIQYFMIVVVLVDIVMLAYNGYYIVQRHEKYEEFSLALFLLVITLLLETISYGFNLIHLWAYSYNGQGVFILHVISVIVQVASQIFLTMILVMLSWGWQINFTKFENFEIFLPLSLLIAFFQLTIVGVGFIDYDAYYKDHSYEGWVGWLASLIFIGEFIYFINGLSNTSKKSNAAVQQFILMLGIYGGFYFISFPVLQTVNLIVARYLRHKVMEIGTISFRTAAILLLTHLFTSKKSIFAKISYDSKSFLDRNKDE
>Pma|EER03657
MPGVQHYCHEPKNGVLGGLPGPETVPSTGYWRVRMRTVRPHLTEPVRIPVEVYLDNDWDAVESADFCERSRYRKTSRFVELPANGEWSGWVSGELSQTVRPHVWYFAVLDCGEQLKSTTRIKFEFIAHQENGSEFSAELRGTRGIVWVQLIISVLFTWFFAKECRKFVRSADSLHPVVITLACAIALQVVHVLLVGFGKIKDDASYKFYENEVIRLLLAVWFLWAVNETRKEAGMKLRYFLAKFAGLGMVYFFSYPVLFVITGFFAPYYRQKVMLLGWFAIKYGVFAWMTSMFLTRGDYFQVSTLNSSFLPGGVRPGLDKEE
>Pma|EER15679
SCEFMNTMSIAFLLLLSLLARVQAKFQSGGIRLGGNKTSDSKWRYVSKFRYHIGRGTWKLRIQTIRNHTNELIFLPVDIYREDSFLRAEMEVECRKRTVQDGTMMIALPAGGEWGPWIEGHLYTSKHPRVWYWAISDCEHNYFTDIPGRLRFEFIATQPDGSEFSAERSGVQWLLLMQVLIYGAFSYRFYLACRRFIRSAESLHPLVITLACIISLQALVLLFQVLHMWWYAYNGYGLKALDVISQMLSVVNEVIVTSLLILIASGYTLLQSDLGDLDIVIPIVFMVAIIHILIVG
>Pma|EER16879
MLVNAGFMSGAGVKAIVPALIANTVWVGGEFGSLFLTSPWWAKTALYTTSLGFGVVPLIWYIGCRLRDISKSHGDRELAGRFRLIADLTVVTLSLYPVAWLLTDGLGIVNAGTTSYATMMSGLDLLSKYGGSILVTKDHRVLERAYTIARGEETSTKVRRAVPVQGESAVYAERPPLLGELATAALQGDDNDDDDDGAASQSSEIASE
>Pma|EER16880
MLVNAGFMSGAGVKAIVPALIANTVWVGGEFGSLFLTSPWWAKTALYTTSLGFGVVPLIWYIGCRLRDISKSHGDRELAGRFRLIADLTVVTLSLYPVAWLLTDGLGIVNAGTTSYATMMSGLDLLSNQSFMIWEDVDMKENHEGALEVYTPPIPKVSLVVI
>Pfa|PF3D7_1215900.1-p1
MVIWKGNVKNKILFLIFVAYFFVFVKISNGQLIKLDGQKINTNYILYVLKGLYIFGENESPYVLLGKKKDMDFKAAHAIFENVGISTTDNKNTKYFSFEMGDTTSGNNENNNNNNNDGHNNNNNDSHNNNNNDGHNNNYDHNNDSTLENTNLPQNSYNNNGNNGNNSSEKHKDEDEDKDKFKINLYKDNPYLRKKKEYRYSEDVDSFVTSELFLELIIMKEKDFNKHYLPKDHDICCYMQEEGIDGYEKYTCPGKGYLKRYVDEEHMYSLKLPVYFINDRIKDDTNNNNNNNNNNNNNNSSSSSSSSYYNNMYNLNNGNEINHENLINHLKNKFVYNIKDTDVYALFLSNCLDSKKYELHLHGNIHILNDYGYLPGDKISKLNLYVLSMIIYSIYLFIWSYLLIRNKNYVIKIQIWILVCVFLYLIENICLFLYFLSYNLYAKVNNELLFISVCSSILKNVCSYLLILLGSLGWGIVIPTLDRKTFIKIKILFFFFIIFDFIKQFVDMHLTDTQINTGYFFFCIIPVTIIYSIIYIWVFTSASQIIIQLNEDKQYEKLNMFKNLFNVLIFTLLFSVIAFIIDIVVMLYVDNSIWNLKNYLSEGIISCLFLIILTAMFILFKPSDRLKRISHFTEIGDMDEMEDFSNFKNSIEDIS
>Pfa|PF3D7_0422800.1-p1
MIRRKWSKIKLAIYFIAFYYLTKIDEKCLLIKEGELNLSITNVHDNNYMISEKYNKYYILSLLYKFGGILKEIYDKKIFVKNKSCNNFMVSSKVIYGLYNDMNYSKYSNFCFSKNANNGVVILSNLYVPNTKFLILDKSDDEIYNYGKNKNGKTCEDLEKIALFVHPLNDIPPELMNKTYFVYQKDIEKSLTDKKLNFILLNCGNKIKNAFKIEFKNNMNFLKNHFSCEEQGLFEIHMLLIVLLFVLSLVYYRKRKNLNNTNNVLKEAIHCSYLFFLLSNILYFIHLISYAFNGSGFSILKVLSQIYEAIFDCFILVIIYYIFNNDMQKKKEETIRVAFTYSILKFIYILFEIQNNQELDLYSTLHSIVALPFVVYRIIVAVLNYDNSKKLLKEKTQVDEKFYVLFDTFFYNLWILSIPVQYFLMKSFSLHFTHLFVHFFNLYILIYLVYNLSEEKFEVLESKHPYLDLN
>Pfa|PF3D7_1213500.1-p1
MCKSHNYMFTFFLWIVLFFINEENIQGKVYQGQFYLKKNEKIHYLTKFSCNIGTCQFSIKMKLRDNITAKLLNNYYKLNNKTLKEMENDKDDGNNHNNNKYDDDNNNNNNRSNKLLHMDYDNAYYVLSNQDLEYIPQRITLMQDIEQRYVNKNDKCYAFGNLKNSHMFNIPFYFKYSDLVNSKTYNLKNFINNKYSMSFNAIHSELKNNKLLQSEILNYGPILNEKNSNYAYKEIYAKTTHRVHVWFLMFDDCYDNFIRNLKLNIKTKLAYWEYLLHASKKFDISSLNDMDIKQDTSYNDFQNEETEKDIYSKENINNNNNNNMNNNMNEKKNKSIFYKSFNFDKITLLENPKRFLFLEEQFTKSEINDISFFLKYYQFKKMKNFNNMYNNLYKNGYYEQVIDYIYQNEGFHIEYEVNIFQTNKSHFSYELLYSPILTFILTILYILLIFNYGNTIIQNITSKSHKHAMILSVAIVIFIQLLSNSLLLIHLFVYSKNGIGIEFFKISFNILNFLAQIIMCTMLLSLSYGFTIFEASFDIILRIKVIFIIITIFHVILVILDNTYIMETSSKFFDNDNVTGYIIFVLRISLAILYHFNINNLFTMSKITPIRKFLKKLYVYGLFYIFSFPIIFIICYIFDTYWRQRFMLFGTALLQFISTYFITKMSLTNSEYFKVSDMSASDLPGATSSWFNQKIHTY
>Ppe|PPERSA_00039630
MKKYLAFILIILILFVSLTQQKQVKKSFNARRLSKSGFEYLTKFGVDIGTGHYQARFKLNKPVKDHIKKKLDGKPLEIDFLVLLDNQFEKLDSSMSCEEKYKKANKVIKITLNQDGKWTKWIDNELSQNVRQHMWYFAVGSCEQSENLLQKFGFNIEAEIQLVNSNGSQFSSEETGMITLYTVTFIFSLLLLAYLFSTYLSQKYREWPIIILLFSFILLTSHIFFYLLHLVNYSADGKGSIILQIGSYLSNMGSQFSLTLLLVLLAQGWSITYERIKKIELYIPVVTLVAMLHVGIMGLGFLDHDTPLKYHPYDGWVGYTIIGLRVCSLIYFLVYIQKTMYQKSVNLKIRDFANKLRINGGLYFISIPASVGASQIMAYYLQHRFICVTTLFIQLIATAALAITFMSKKSAYQQVAMKNRTELPSAIGLKAY
>Ppe|PPERSA_00057460
MTQQQDSDDNLQETEDKMVCKVQAFLINYGELSSILWTTVIAWVLYQKIVIQRIQNYNQYEMKMFFYAYLIPMFFSFIPIMTEDYGNAGAWCWIRIRENQKWRSQILRLFEFYLPLWIAFIYNGISMYKVYKFVKQRTQDRKEHNLVNKLKFYPLILIFCWSMGTIDRIFNFAGQSYFTFHIFHILLAGLQGFINAMVYGLTKKVRKEIRISLQKYCSFCIKKDILTLKDKYEEEQNESEQNQQAIELAAEKQKQMQKFSIE
>Ppe|PPERSA_00057610
MDRSILDSKFFCQFQGFLNTYGFLCSLTFGIIISLIVYVTVVKNFQEIKNYDKYVSVFGPLAFRQINAGVYYCQIVSDDSSLQYNHIQLYYFFIPLWLGIIVILINNISVVCYIKNMDYNEDDKKLVYQILYFPLILIFCGFMFSFGFIFQNYAKSFEHQTFLYCLAQVFYRLQGLLNSFIYGNLPNVMSIIRQKICPQSKQKQEKLQNSKISQISHNSDYKLYKEIEEEDLYQNQAV
>Ppe|PPERSA_00058130
MEYINNVFKLLQPIQGNLQNGQQVNKIHRRILRDTLSINEEYLIILDLISNSMSILGILFIWVVYFKYRKELNSPSYKMILFLQTTDFLFSVSQIMNFDYVDGEQNKVLCYMQGFLSTYAGLGSILWTMAISFTMKSALLSDTTNLLKNQKISTYICYGVPLLMSLIPVITDDYGPAGVICWIDDTQNPTRVLILRMLTFYGPLWIAITYNFYTYITLIRYLKTVVDQESDQLQFVKNLMYYPFILVICWIFGTFNRIYVFFDDEIEIVSALHLFFGGLMGFFNALVYGFSGQAKKIIKDKCCSIDRIKYAI
>Ppe|PPERSA_00072190
MKFSYNLEQKSEKPIEIKFSGWLYVILICGIISLVTSLAVVIKFIKNSKNATYSSKIIVSLSIYNLIQGGIIIYSEIFALKQSTYDKFSPNLCIVQGFMRNYFDLSQQIFIFFLSYSIYRAVICQETFTYKQPIFFIVLTMLLTILGVCALPLIFGSYGPSMPGFQYSCQLKSWYNLSDSYKELLEQRGLKQKDYSVYVAILFRFILIIIPIPLIFSYQVYTAVKVRQNFQQWWSFDTEKQAFKTLVLLYPIAFLLSWAGTYILYFIETFKLGISNENSYQDTAWPYLYYIFRSLFALSGFFNSLIYGFNLTRLINKPQFSYKNYMGIKSGKISVMQSELLDSILEGNENYLIDYKKDKKTQTFNKNLFKTESSSNQTNTLQQNNNELYYSQLQTETLNEGSSQCVSQNNTNTTFLQQQKQQNQKRTIHF
>Ppe|PPERSA_00083190
MYQKQHLLDCNLLENSEIYTPEKISEILTIYPIDTVIILTIGLFSVISSCFIIYTFKKYPKCREQPGDIILAISISEFILNFHWITMTINDLIYGQGPISTSTFCQVESFFSISAGVSEFVYNCLFCLFIVTKIRNSLYGKSFPQLYSHIFAAVCMVGCYLFCYLTNSTGLSLFGMCSFKQGNNFGVFGIIIVIVFLIISIFTIVYFKRNIPKNQDFLIYRKTVLSYYNRYLVAQIIIWSILAISNFIVGFNCTSWQIPILNIFVTIGNTAKLCTSIVLSIMRYKDPIIMKQIRPKLVKFFPCLFKPQQDNDYNLLEDNQNIYDILSEKLRISQVYSMICGVIQGQILSPQQPAINIAQLNESEYKERYKFQLNESSIKKIDCLVKEGDTEKLQLQKYKVYMYAPRIFKTFISQDSKLINLEQSFNMEDNFYYIQEKFSSDGGRSGSFFYATKDNKLLIKTMLKSEKDIILKKLRDYAQHFQENPNSFISKIYGIFTFKVSGIFGLLGGYEEHILIMRNILNCPNEYKLRSYDLKGSTEERQVIKLNISSELKKQLLKEKTLKDLDFEQNEVDGKIHVDANLQYQISNILTEDVHFFMKKMKVMDYSLLVLKVNWRKYAEDFEVNERNEIAKRFQNIFQCFPSKLEPGVYYQISIIDYLQVWNQKKKAEKNIKGIKKLNLNSDVSAQNPSFYGDRFIKKIAKKLFIQ
>Ppe|PPERSA_00094720
MIQEIVKNLEQYISNGLIEAQILTQIISLVGSIFVILTYIIFKSLRTFAFKLVCFLSFSDFLICISFLSGMLLYSDNFQQPDKQQQNQIYQYDQEQNSVLCKATGFLLNFGYLSSFLWTSVIAYSMHNSLKYNFDNNEKQLTRKFLCFVYGLAIIWNLCIMMTMDFMIVTVGLNRAKKIKISYTGSFIQS
>Ppe|PPERSA_00106410
MKKFSKLLSSLFIILIVLQLVQAKVYKETISLQKLKKEKGFHYLTKMAMDREWQQLDQSLTCAEKQKEQRTHRSKKSINLKNTEKIRWGKVKAGTVSQPRNRRVWFFALAACDLEQINQVIKENRGQGIKIEIELTLLNNQSHFGSDEIGFIWPIGFILFFYIGILLYGIQYIIKQNQKIEEIDVPLIVILSALGLSIFSLFFQLIHQISYSYNGQGLFVLDLFSEMTEVLSTFLLSVFLLLVSWGWTINYMELDSFDVIVPLAILMGIIDLMIMGLGKLTDNSDSKYHLYDGWVGYVILVIQIGLFIYFQFGLNNIKQKASIKLKSFIQQLSFFGSLYFLAIPILLVISWFFAFYDRNIIITLGTLLIQAAAFIVLIYLNTSQKSAYYKVSMKSQGILPGGRL
>SPI|contig.1032.71
MDSELDRTWRVLLKAEKQLYKQFSTLRAALPKTSQTPQQRRIQQSRSVPKEHSHFGGLLNNLNSPVTQPRAFSHIFRPAFDLSSLTRPREVLCQPRPLARHIADLHSRSNISMPESKSPKKPAEPGFKSIIYLSPQSSRSHSCERSGNDGGSRRTVRPRNMSQRRVEQADVALQVQTPEPSYTPTTGFPIRPKRHFRRLQPIHGFEPSQQLDYMIREQANHRGGPRKPPVLTALRGANKVNCRLKGEEEFRKARVLPRFDEDDEDQCVIEGEASNPIVQNASAYVEIICLSHGESVTLLTALNTTTFDDGAICCNGHSDCTRGLADLSPLPKSPSYRIYSLSNSSDSTISHVCHCQESSVHALVLATCNVTNPELTATGTVTVKNPFGYMSGEEHPLLLVSGMQFYGVLASAYGTMFLVWGGLLIAHRRTAVSIQKWVITSVVFSCFLEAAVTRWEWQEYNATGVHSAVLLVCGMMLNAWRGSFARMLLLAMSMGLGVVRSSLGPETVRVLLLGLFYFLCNLIYDLLFYFATHGQVSRAALIVTTLPLAFLNAVCYYWVFTALVEVKRVLSGQRQEFKLRIYEKLTKVLGITGVCAIVLVCAEV*
>SPI|contig.1045.26
MLGLTVPLLFFLASAKFISTSVTMSDSVQWRYLTKFAMDKGVGEYSIRAKFTKAINKFDEIRTLVVPIVQDTKWDDVLNQETCEAKKRMARFQPEVQIPTNGTWSDFSTGVLKQNVRPYYWFLSLADCKGVLTDSFRIKVEINITNTDGSQFSMEDQGLGFVYFAYFVAFIAMLSGSLPSMMVSIAVSSEISGLLFEALHLWVYSYDGSGIAMFDYFHQTADLVSQLVVTILFLLISSGWVLRYSDFPDLDISLPVSFLVILLNLMIAGLGRLTDDSYSKFTDYEGFAGNLLLLLRLGMWAWFVFSVKNLYKGSQGREQHLIWIFGLVASVYFLALPLLVVVSWFIAPYVRKKVVVVGGLAIQLLVFMLLSHLLSEKSTFYKVSTLSGSVLPGSKVK*
>SPI|contig.1058.26
MSLLPYLLLLLSVAGKSVNPLVTLTPTSRWVYISKFIQLDGRGLWNLKAKVHRPVNETSTDRAFLHINVYPEDVWEEALAATECTAKTAVSREKRIKVPLNGDYSTPISGTLNQNRKVTVWYIAISDCENSLPPEVKLRVELWLRSRTMSEFSYEEEGLVYFYSVGALVFLIGTLATSLEIYRKSRKTEYTDWRQVTIAAALGLQTLGLLLQSLHLFIYVYNGAGVILFDFFSQAFEAFSHLLVTIVLILISTGWTLKYREFAEVDTYAPVFLLLVILQLALVCAAKITDDAYYKFSEYESTPGWILIAVRVGLWVWFLYNVKKQYATAQGKVRDFLLSFALFSSLYFLSIPASVLLSQLFPCTSAQRCWPWATS*
>SPI|contig.1064.8
MRVGLWLLPALVTCKVITTSVSLSEKENWRYFSKFAVDVGTGEYSIKAKFHKPQEHIDKELPVVVGIYLDTQWEDAMNQEQCMSKLRPAKAEKSLSIPASGDWSNEVSGTLSQRVRPYFWYFAVCECNYLLHENVRIRIEMTVTNADGSHFSLEEKNLEWIYLSALIVFLATLSSNIVRLVRRFRKSESLEGPLLMLNCAVAAELVSIVFQLIHLWVYAYDGRGLPAFDFLSQAGDLVCQLTISVMFILISMGWTIKYSEFPDVEIYVPVAFLIIVLHLLTAGLGRISDDSYYKFTDYEGMAGVLLLLLRLCLFCWFAFSAKQLYSESQGVVTATLWNLSLVATVYFLAVPALAVISRALAPYLRNKFLVVGSLAFHTVSFFALTRLFGEKSLYYKVSTLADSVLPGSKLR*
>SPI|contig.1084.56
MFPLALLALLPMSLANILTINELPCYPNVTILRSSLKSVGSEGSSLSLDLTLQATTASNKSATIEVIIAESREVRKWLGTLASRRVEMSPAGLKCSQGKLNIDGMATVYNDFTEIVSGEASVNKTLSNLTEGVYYTLVANCSENVTALHITGILEAMNPYGYLPGEAYAYLNFYKFLTGFYALLFFVWTALICLHRDSTTGVQRWAVTCVLAAALIEYMLSFGLCDYMNLYGTQPGWLVHCAAVTKAFKDTFTRAFMVAISKGVGVMRDSMERASFLALMVMCSMYLFSHLIYEAQLYQSLQKHEAHPGQLLSSLFLSVCSTVLFYWIYVSLVATIKELKVSKQTFKLQKMKQVAIALKITAIWAISWIFFQRYFICSYFMLMKSQDDYWRFYWLFEAMWQLIFLFVVCALAWLWRPDEQWAARASSEQLNQDDELETEKQVEMVSARTMGYMLGSEEQD*
>SPI|contig.1085.37
MLLIPLAILTPLMFVAVWMSYKKYDKRYRKFILRHLAVVVVFSGCWLPVALVHFLNEGSIKAESYAMNSVRFPQIAALLGSASGLLTVIARLLEPGLLKKLIHREPIPLEIPIGQLSLDPEVE*
>SPI|contig.1101.7
MLLIPLAILTPLMFVAVWMSYKKYDKRYRKFILRHLAVVVVFSGCWLPVALVHFLNEGSIRAESHAMNNVRFPQIAALLGSASGLLTVIARLLEPGLLKKLIHREPIPLEIPIGQLSLDPEVE*
>SPI|contig.1126.147
MWMLWMLLATAAAKVVSPMVTITENARWAYVSKYTVAESRGVWSIRAKVHRPANETSSDTRFLSILLYQNSAIEEAAVAADCQSQRSLGKEQQLKVPLSGEWSNLIMGTFLQPSRLHSWYFAVADCGFAFPQMTKFRVELSLHTRGGSQFSYEDEGLVYLYPAATVTFALALSASLISLYRRYRRTEDTDSRQLCLSISIGLQFVSLMLESIHLAVYAYNGAGVVVLDFFAQTLEAFSHLLITIVLLLISTGWTLKTREFPEPDGYVPAILFSVLIHIILIALGKLTDDAYYKSTDYESVTGYLFLSAKLCMWVWFLYNTKELLATAKGKMHDFIVSFALFASLYFLVIPGAALLSWLYPPHQRPMVLAITTIFGQIVAFWLLSELFSDRSTYYKVSTVSEGVLPGKLR*
>SPI|contig.1143.18
MKTVLTALVLLAAAQARYIRGSAVVDGSTKAVMLAGFGMGPGKGVWKLKAKVQRTSASTPPPLYPFCLYSLRSDQRLPGFTCTELHNTSAMHSAQVPLSSASVYSDTITAELPLQKSAWNWRFYLALGNSTNEDTVKVKYTLTLLGPGDIHLSVEEAGVDDWMLVLCFLNLAVLAYSLYKFLMSLLSIEDVEGMLVMLVFAVILEMVSLVFSVIHFSKYSEDGKGWMLFRFFSQFLNLSATLTVLLTLVFVANGYYVKTRDLPPDMRYWPLGLYSVLSIVCFALDQVSEPTALRTCEMYGIYGYLDAALKLALLSWSLHCTVSASSSGPLILQQFMQKLKVVCVLGFGSAAGGLAVGVLLPAEHRYKAFVVVSRTMVAAAIVALLRLIATEGQYHKIAGKADVLPSTKLHQ*
>SPI|contig.115.54
MSLLPYLLLLLSVAGKSVNPLVTLTPTSRWVYISKFIQLDGRGLWNLKAKVHRPVNETSTDRAFLHINVYPEDVWEEALAATECTAKTAVSREKRIKVPLNGDYSTPISGTLNQNRKVTVWYIAISDCENSLPPEVKLRVELWLRSRTMSEFSYEEEGLVYFYSVGALVFLIGTLATSLEIYRKSRKTEYTDWRQVTIAAALGLQTLGLLLQSLHLFIYVYNGAGVILFDFFSQAFEAFSHLLVTIVLILISTGWTLKYREFAEVDTYAPVFLLLVILQLALVCAAKITDDAYYKFSEYESTPGWILIAVRVGLWVWFLYNVKKQYATAQGKVRDFLLSFALFSSLYFLSIPASVLLSQLFPLHQRTTLLALGNIVVQAVSFWLLHELFSDRSTYFKLSTASEGVLPGKVRSD*
>SPI|contig.1158.25
MKLTDEEELVIFSIRVVCSAFSFLGSLFIIVVYFSLPLCRQNQAFRVILYLSISDLLFSVGMFLGRDATGTLCYFQATFTSLFGVSTVLWTVMISTRAFIDMRGRVSGKTQRALTDWQMAATCFSVSAVLAVLPFTTDSYGEKIEWCWISEEKGKVTAIVWQVVQFYGLLWTVFAVNLYCVLRVRYMYLGYLKDFDNPSEVIKEEMKRIQYQLWYPFVLLVCWVFGTISQIYTFAEGQNRTVAYVFAILHFSFGSLQGFGNAMVYGFNAEVKAELKSKLCKVEAARLDRQLIDAE*
>SPI|contig.1160.65
MKTIATVLSACYTVALGKIVVSTIPLPLNGPTPLAKFDFHAGFGRWSFKARLPNQLSQDPTDIFPLALSASPYEDWADPSSCESDGPGGTQRVAYIPLDGSWSLDVSGSINHPTHRPRVFTAHSCADTIANETTIEYELTVLNTDYKHLSAESDGVLSLAAGLLGVLCFLVVKNSRYLLRSGGGAVKLAIISTCASLVLMVLSLWLSTRSGVDHTYLSAMSLFADTGAKVLLSTVLIEAAGKSDLKSYNVKSWRLLLGISAIYGLAAVCENSVSELDYRFTVFETWLGCSRLIVAVGIYCIFLQSIWKSSSEVAQVLPLGSLYLLALPCIVCLSSFHAAALRGKVIFGGSQFADIAAQAVLTVLVPHASVQ*
>SPI|contig.1176.37
MKFTDEEELVIFSIRVVCSAFSFLGSLFIIVVYFSLPLCRQNQAFRVILYLSISDLLFSVGMFLGREATGTLCYFQATFTSLFGVSTVLWTVMISTRAFIDMRGRVSGKTQRALTDWQMAATCFCVSAVLAVLPFTTDSYGEKIEWCWISEEKGKVTAIVWQVVQFYGLLWTVFAVNLYCVLRVRYMYLGYLKDFDNPSEVIKEEMKRIQYQLWYPFVLLVCWVFGTISQIYTFAEGQNRTVAYGFGNAMVYGFNAEVKAELKSKLCKVEAARLDRQLIDAE*
>SPI|contig.118.46
MAALLVLCSLILPAFGGVQSFSATVRLMQFPPGSSRLVLKTALVDNVDYPGAVSGSIETTGGVQNASAYAEIICLSHGESVTLLAALNTTTFDDGAICCNGHSKCDRGLADLSPLPKSPSYRIYSLSNSSDSTISHACHCQESSVHALVLATCNVTNPELTATGTVTVKNPFGYMSGEEHPLLLVSGMQFYGVLASAYGTMFLVWGGLLIAHRRTAVSIQKWVITSVVFSCFLEAAVTRWEWQEYNATGVHSAVLLVCGMMLNAWRGSFARMLLLAMSMGLGVVRSSLGPETVRVLLLGLFYFLCNLIYDLLFYFATHGQVSRAALIVTTLPLAFLNAVCYYWVFTALVEVKRVLSGQRQEFKLRIYEKLTKVLGITGVCAIVLVCAEV*
>SPI|contig.1189.30
MWMLWMLLATAAAKVVSPMVTITENARWAYVSKYTVAESRGVWSIRAKVHRPANETSSDTRFLSILLYQNSAIEEAAVAADCQSQRSLGKEQQLKVPLSGEWSNLIMGTFLQPSRLHSWYFAVADCGFAFPQMTKFRVELSLHTRGGSQFSYEDEGLVYLYPAATVTFALALSASLISLYRRYRRTEDTDSRQLCLSISIGLQFVSLMLESIHLAVYAYNGAGVVVLDFFAQTLEAFSHLLITIVLLLISTGWTLKTREFPEPDGYVPAILFSVLIHIILIALGKLTDDAYYKSTDYESVTGYLFLSAKLCMWVWFLYNTKELLATAKGKMHDFIVSFALFASLYFLVIPGAALLSWLYPPHQRPMVLAITTIFGQIVAFWLLSELFSDRSTYYKVSTVSEGVLPGKLR*
>SPI|contig.1197.19
MSSPCKLPLESEAEFWTISRNFALEPLTTLQFSAYCLCAPVSVAAGALAIYLFRRQKGLRQSPAIFAMWQMISQFIMDLTWMAPGLHYVIYGNVKDNVACHVAGIVGLYCVFASAGYNVSIIIEVFYKIHKPLSLKFSTRAAWYHSLTHFFAMCIALSASATASVGLTEMNNCFFRLNRLDESLWVSYYLHRLFPLAIFFGYKILALLLMCYVFAS*
>SPI|contig.1206.70
MSLLPYLLLLLSVAGKSVNPLVTLTPTSRWVYISKFIQLDGRGLWNLKAKVHRPVNETSTDRAFLHINVYPEDVWEEALAATECTAKTAVSREKRIKVPLNGDYSTPISGTLNQNRKVTVWYIAISDCENSLPPEVKLRVELWLRSRTMSEFSYEEEGLVYFYSVGALVFLIGTLATSLEIYRKSRKTEYTDWRQVTIAAALGLQTLGLLLQSLHLFIYVYNGAGVILFDFFSQAFEAFSHLLVTIVLILISTGWTLKYREFAEVDTYAPVFLLLVILQLALVCAAKITDDAYYKFSEYESTPGWILIAVRVGLWVWFLYNVKKQYATAQGKVRDFLLSFALFSSLYFLSIPASVLLSQLFPLHQRTTLLALGNIVVQAVSFWLLHELFSDRSTYFKLSTASEGVLPGKVRSD*
>SPI|contig.1217.164
MLIAVVLLCISSLAQGKIVATLVDGSEPDIASQFCFQTVTATQGKGTISIEAISTEKDQRIAVFPVMASAEISALMEEDACEASYLFNLSKPNVLYFQIFKVSAKENQCFSIVVLRCPAPGHVNAGLYIEFSNADMGYWETAFSLEEQGMLRLFLMSLIAAGVMALVFWKYTEEMELQGVHAQLIILSKTAYVSFTCALAFWVSYYGLYAVTGMPSVLFKAMGCYGQWVFELAMSAILSLNATGYFLQDLGVLLEVRVVLLFNALSTFYLCMRQALESEDDLKFHWFWDSDWTLYIRLCFIFVLTLWSLNGYRQMAWGLKDKRLFLHMLVGGVLWGLAQPVTILFVNNMFARFRRKLLQAVCNTAADLAVSAWMLTVLNPNKSALLFSRESAIQTLKPQKQRNLV*
>SPI|contig.1219.29
MSSPCKLPLESEAEFWTISRNFALEPLTTLQFSAYCLCAPVSVAAGALAIYLFRRQKGLRQSPAIFAMWQMISQFIMDLTWMAPGLHYVIYGNVKDNVACHVAGIVALYCVFASAGYNVSIIIEVFYKIHKPLSLKFSTRAAWYHSLTHFFAMCIALSASATASVGLTEMNNCFFRLNRLDESLWVSYYLHRLFPLAIFFGYKILALLLMCYVFLRFLSARRVYERKMLWKLYSYALLYFCLSLAFPGYLFLHIFQYLADLIYEHEEHSSYLDNSTKSLNPDGIASLYKNMFSEYVLTTLMALHIVYKQKMQQGVRRSRRGADDEVKWKLSNADVEPGPGSFIRSAKLWFRVTLHEYMPGTYLALRELCGLQCSCLAEYSLIRSFSPVLNERKLEQHSGNKGGKSNAFIYRTFDRKLIIKTLTVEELKVLLACQKMFNEYYGSEQGKMSFIAKIFGVYTLADDMRADIHFAIMENLVPENARVLAVFDLKGSKRHRLTLRDPTVKTLAQLSSESVYKDMDFKQVFGTLPIVSRNYDPLISQLTNDVTFLESLGVMDYSLLAAIVERVRAPTTDGSVSVVFGIIDYLQKFNLAKKLEQVGKRIASPRLRLVDTSCVNPHFYAVRFLGFVAQSFAPVRLQEPSID*
>SPI|contig.1246.28
MRVGLWLLPALVTCKVITTSVSLSEKENWRYFSKFAVDVGTGEYSIKAKFHKPQEHIDKELPVVVGIYLDTQWEDAMNQEQCMSKLRPAKAEKSLSIPASGDWSNEVSGTLSQRVRPYFWYFAVCECNYLLHENVRIRIEMTVTNADGSHFSLEEKNLEWIYLSALIVFLATLSSNIVRLVRRFRKSESLEGPLLMLNCAVAAELVSIVFQLIHLWVYAYDGRGLPAFDFLSQAGDLVCQLTISVMFILISMGWTIKYSEFPDVEIYVPVAFLIIVLHLLTAGLGRISDDSYYKFTDYEGMAGVLLLLLRLCLFCWFAFSAKQLYSESQGVVTATLWNLSLVATVYFLAVPALAVISRALAPYLRNKFLVVGSLAFHTVSFFALTRLFGEKSLYYKVSTLADSVLPGSKLR*
>SPI|contig.1273.26
MLGLAVPLLFFLASAKFISTSVTMSDSVQWRYLTKFAMDKGVGEYSIRAKFTKAINKFDEIRTLVVPIVQDTKWDDVLNQETCEAKKRMARFQPEVQIPTNGTWSDFSTGVLKQNVRPYYWFLSLADCKGVLTDSFRIKVEINITNTDGSQFSMEDQGLGFVYFAYFVAFIAMLSGSVVRLLNRFQKTDSLELPSMMVSIAVSSEISGLLFEALHLWVYSYDGSGIAMFDYFHQTADLVSQLVVTILFLLISSGWVLRYSDFPDLDISLPVSFLVILLNLMIAGLGRLTDDSYSKFTDYEGFAGNLLLLLRLGMWAWFVFSVKNLYKGSQGREQHLIWIFGLVASVYFLALPLLVVVSWFIAPYVRKKVVVVGGLAIQLLVFMLLSHLLSEKSTFYKVSTLSGSVLPGSKVK*
>SPI|contig.128.28
MKFTDEEELVIFSIRVVCSAFSFLGSLFIIVVYFSLPLCRQNQAFRVILYLSISDLLFSVGMFLGRDATGTLCYFQATFTSLFGVSTVLWTVMISTRAFIDMRGRVSGKTQRALTDWQMAATCFSVSAVLAVLPFTTDSYGEKIEWCWISEEKGKVTAIVWQVVQFYGLLWTVFAVNLYCVLRVRYMYLGYLKDFDNPSEVIKEEMKRIQYQLWYPFVLLVCWVFGTISQIYTFAEGQNRTVAYVFAILHFSFGSLQGFGNAMVYGFNAEVKAELKSKLCKVEAARLDRQLIDAE*
>SPI|contig.1287.74
MRDADTIKLSELQVYSYTVLGLVSLAAGLVLLVAYVRVKVLREPPGMLIFWQCVGQTMVDFHWVYAGLYYLSTSYRPHRHISDSFSCRLTGLISLYFYFLTWNYTLCLSFEIYCKVRNPLRHSYRRKSLMYHSMSHISCIALVAVIGATNASGVSVSHTCFIKDGSWAE*
>SPI|contig.1298.15
MSGSVSISGELSIRNPFGFMPAESFPFLSVRNMQFFLVATCAYAVLLLIWILMLCCHWASAITLQKWYIPAVLLVCTLEECATYLGWQHINYTGEASNFLLGSILVLNSVRNTLARILLLVVSMGYGITIPQLPKTAWITALGVVFFVCNLGYTVAAQFAHMVPIRIQYLLLATFPVSMANTAFYMWTFTALMGTIQKLDHDRQEFKLRIFKKLCALFVGAIVLSLLWFGVECYYRFTQRREQYWQIVWRFDAAWHLIFYLMIVGVIWLWRPTNSSKDLAFALELPDAPDLSKSDLPKMREVEFKKYDIGYEGEST*
>SPI|contig.1300.63
MWTWALVLLSVASAKVITTTLTLSDSADWVYFTKFAVDRGAGEYTIRAKFVKPVTSQNDTVPLNIQIFQDLVWEDVMNQETCAAKARMIKQNKHISIPTSGEWSTEAKGALRQKIRPYYWYFALADCDHVLHDLHRIRIEATLTNSDGSHFSLEDKGMEYVYLFFVVAFLASLSASVLQLLRRFSKTETLEPPLFMQNLAISAEISSLTMEGIHLLVYAYDGSGIAIFDFFHQTADLGSQLMITVLFILISTGWTLKYSDFPDLDVFLPIGFLVAILNLMIAGLGRLTDDSHAKYTDYEGLSGSLLLLLRLGMWCWFFYNMKGLYEGSQGAAKTLVWQLGMIGTLYFLALPVLAVISWVIAPYIRKKVVVIGSLALQLAAFILLNRLLSEKSAYYKMSTLSSSVLPCNKIK*
>SPI|contig.1316.43
MAHEDYAIRITMLVALGLSCVGCTFVCFVYLYFKDIRSYAFRLVFYMSLMDIGHAIGFFLPSSPSFWCKVQAAVTSYFSLSSVFWAGAIAFTLYQAVIKRRNDVERFELGLMAFACGVPLLAIVPPLVEGTYGPAEGWCWIIATDDSYASGTFWRFMTFYGPLWLTVAFNIFVYVSVIRSLRSQLALVLGENETTNKLLKRLRLYPMILIGCYTLATVNRVYQSIYRGKDWFPLTIAAVGIMCLSGFFNAIVYGLTDTVKERLQDWWRSISQRKDSQTLGQEIL*
>SPI|contig.1329.32
MKFTDEEELVIFSIRVVCSAFSFLGSLFIIVVYFSLPLCRQNQAFRVILYLSISDLLFSVGMFLGRDATGTLCYFQATFTSLFGVSTVLWTVMISTRAFIDMRGRVSGKTQRALTDWQMAATCFSVSAVLAVLPFTTDSYGEKIEWCWISEEKGKVTAIVWQVVQFYGLLWTVFAVNLYCVLRVRYMYLGYLKDFDNPSEVIKEEMKRIQYQLWYPFVLLVCWVFGTISQIYTFAEGQNRTVAYVFAILHFSFGSLQGFGNAMVYGFNAEVKAELKSKLCKVEAARLDRQLIDAE*
>SPI|contig.1330.76
MLLIPLAILTPLMFVAVWMSYKKYDKRYRKFILRHLAVVVVFSGCWLPVALVHFLNEGSIRAESHAMNNVRFPQIAALLGSASGLLTVIARLLEPGLLKKLIHREPIPLEIPIGQLSLDPEVE*
>SPI|contig.172.84
MAALWRALLLLAVSAKLVRRSLVLSPSQQWTYLTKFAMNTGAGHWSLRLSSASATPFDLHVSLYTLENWAAAVSAEDCKDRVSLFSGDKIATVWKGRGDPVQGNLRQLRTTVWYFVISDCAKTLTEKVRIEAEIEVINSDGSQFSAEDAGLIDVCAWPLPLLLGLLVFNVKKTLERMKKTDALEPNLATLVFAIACEAVGLFLETVHLSVYAYNGSGLRFLSYLAQLCVFLSRFSLYCILLLKTSGWTLSRTLRPDFDTFVPAIGVTGVVEVSVLLLDKFTEDNRFSSYEGLPGFVLTAIRIGLCAWLLVASYRLSSLRTGDERRFAQLLGVYGCAYLLAAPAIGVYSKLLSEHEQKRTVLLGSVSAQVFAFCVLSRLYSYSKLCTVSAAMLPQGVK*
>SPI|contig.176.2
MAALWSALLFLAVSAKLVRRSLVLSPSQQWTYLTKFAMNTGTGHWSLRLSSASATPFDLHVSLYTLENWAAAVSAEDCKDRVSLFSGDKIATVWKGRGDPVQGNLRQLRTTVWYFVISDCAKTLTEKVRIEAEIEVINSDGSQFSAEDAGLIDVCAWPLPLLLGLLVFNVKKTLERMKKTDALEPNLATLVFAIACEAVGLFLETVHLSVYAYNGSGLRFLSYLAQLCVFLSRFSLYCILLLKTSGWTLSRTLRPDFDTFVPAIGVTGVVEVSVLLLDKFTEDNRFSSYEGLPGFVLTAIRIGLCAWLLVASYRLSNIRTGGERRFAQLLGVYGCAYLLAAPAIGVYSKLLPEHEQKRTVLLGSVSAQVFAFCVLSRLYSYSKLCTVSAAMLPQGVK*
>SPI|contig.177.13
MGLDRFDTAVYCSLSVLSICGSAFVLLTFTASKALRKHPSSILAWLSVIDIMMNYHTIPWALDTDSYISFFHMDSVLLIFTGERSGRSSVEKTLCYNNQIILSATLVASICYNIVICVDLILTLWNPFAPGYKRAKYYHVLALIVTVYCTIYLSYINGFADSCHVRPYQRMEISNSGTVGLLLCFYLFISIYSVAYTIYRFRTGLGICTPIRIRYLTRHVAYVSAYCFCWIWPALSGLFHMIGVRNLFVTEVAVVTTSLSGCLLSIIRSSEPLVWAQLRDLCKKRKYGKLEVNSSDDMCNLPFAECLTSEMSREVLRGVVVSVQNRLCEERAPGDFDYRTAHRLTLTDKIRLDAACFQVDSEFARVEIVEYAPLVFQDIRLRSGFSSESLCRSLDLSCNALSIEKAKESSGKSGSFMFLTQDRRVLVKTIAARERKYLQRVVLKQYHRRIVEESESMLCRFLGLFTLRISGIASVDILVMEGVLRSVTNSVRIYDLKGSQRATEGDRARLSTVFLDQDIRSEAEEIRVSRAHKEKLLRVLQGDVQLLAECGVMDYSFLLCIDETEGSVQSRNVYPALDNKRLYHIGVIDLLTQYDWWKVVENKYKTLVLAKQQFSISAIRPDQYATRFLNFIQLLVVCEGEQSPFSLSSRNSRREEIELNDSSRK*
>SPI|contig.182.106
MYSSREALLLLVARDVTAGLSLLGCMFIVLVYLYFKELRIFAFKLVLHMTIGDGVRCVGLLMQPSSSAGCIVQAMLIEAGSLSSVLWNGVIARTLYISVVLGSQELQDLEVRYTAAVYVLVGVLTALPWTTEGYGDSEGWCWITSADPHYTTGNIWRGVCFFFPLILVVINNLYSYICVIRTLKSGVLQDDSEVVALIRKLRFYPLVLIVCYSCTGAKRAYDLAAPDAADFLFSLFAVAILGLMGLIDAVVYGFTESVRNSLSEKCCPSRHRSSTTLSDVSRSFL*
>SPI|contig.189.26
MSRSGVPSARESAQQSDAPSGNSTRESLWTGTFVSGKENAYGGEKPQAQERLLTDPGTPDSPDTPARSSVLWPLSTRRSDLPQPLGRHLHRHSSIPPALFPLACAERMRHVSFDSSVFALKHTFRGHCNTVTQGAFLSADTVISSSADYTVKLWHSGKPAASCLAHKCRVAGLSVVSPQTVATFASDCCALWDVQSHSLQKRRKLLTRCTTAICSPSPFTLLLGKANGGAGLWSLETSQETTVYGGHSAAVTATVALGTGFLTGSRDMMVKMWDFRRPLCVATLQGHSDDVTAVVQWDDYSFLSASLDCAVTVPPTQKWDLRTFTPVSSFRSHEPVHCLEKVHNCIVTGGRALTLWKDHEKTTIAPHSATITSLKFAHGVLLTTAGDGLMTVRVIQALLALPDEVRNGQRRGEYSIRAKFTKAINKFDEIRTLVVPIVQDTKWDDVLNQETCEAKKRMARFQPEVQIPTNGTWSDFSTGVLKQNVRPYYWFLSLADCKGVLTDSFRIKVEINITNTDGSQFSMEDQGLGFVYFAYFVAFIAMLSGSVVRLLNRFQKTDSLELPSMMVSIAVSSEISGLLFEALHLWVYSYDGSGIAMFDYFHQTADLVSQLVVTILFLLISSGWVLRYSDFPDLDISLPVSFLVILLNLMIAGLGRLTDDSYSKFTDYEGFAGNLLLLLRLGMWAWFVFSVKNLYKGSQGREQHLIWIFGLVASVYFLALPLLVVVSWFIAPYVRKKVVVVGGLAIQLLVFMLLSHLLSEKSTFYKVSTLSGSVLPGSKVK*
>SPI|contig.220.27
MRVGLWLLPALVTCKVITTSVSLSEKENWRYFSKFAVDVGTGEYSIKAKFHKPQEHIDKELPVVVGIYLDTQWEDAMNQEQCMSKLRPAKAEKSLSIPASGDWSNEVSGTLSQRVRPYFWYFAVCECNYLLHENVRIRIEMTVTNADGSHFSLEEKNLEWIYLSALIVFLATLSSNIVRLVRRFRKSESLEGPLLMLNCAVAAELVSIVFQLIHLWVYAYDGRGLPAFDFLSQAGDLVCQLTISVMFILISMGWTIKYSEFPDVEIYVPVAFLIIVLHLLTAGLGRISDDSYYKFTDYEGMAGVLLLLLRLCLFCWFAFSAKQLYSESQGVVTATLWNLSLVATVYFLAVPALAVISRALAPYLRNKFLVVGSLAFHTVSFFALTRLFGEKSLYYKVSTLADSVLPGSKLR*
>SPI|contig.221.55
MVALSDYEETLVVDITIASCTLSLLGSLFIIVFFLAFEELRKFAHRLICYLAIAEFLWAGSFLLGPLRDFDGLCRFQSVAITYFGLCVVLWTMCIAFAVNYSLSNLNVNLESYERRYLLGCFGLPLVVAAVPLATDSYGETLGWCWISKHSGISVSFLWELLLFYGPLWAAFAVNSYYSFTVYRVSRGLITSGALAADDKQDRVKFTKNLKWVPLSLIGCWALASLDRLYLAAHPDSPSATLALLHYGLGCLHGFVICIIYLLNPLVRYTVKVSCFPYLLSGKSVELRRVI*
>SPI|contig.249.15
MNWRLLVLSVSAACAKVVEVSTSSAGPEILSQFCFPTVSGSQGKGSIAVEAETPLSSQRVAFLKVVSSAEARAVLATNCEVSTPQHVIAESAFTFPLPTPGAPVYNYVDIDSLRTDYCVTAAVVSCNVNDPQTDVSMYVEYLNDNIDSWGTGLSLEDQGIPELINFYTMLFSVVFLIALKFVGDSEKVGAHGDLVVASTVAYYCLEVEMGAWLGYYWTYALLGSPAVLLKSAACYAHWGFELATIALLSMHATGHFITADRVVNEVKIFLVAFGAVTLYVTALRATESEANVQFHWFSWSRAVTWTRLVAGLLQVVWSVKGFTRRKDDAQDLFGILAYSGFLWTMGTPAIIWLTEMMARYRWKYYQAFLALFGDVSFMTFLLVFLHPQSAALIFAQENVLKSLKENKV*
>SPI|contig.25.103
MDIDDRAIYFAMVSSLALSAVGSLFIIATYLYFTDIRSFAFKLVFYLSIMDLGHAIGFFLPPDHKVLCEVQAAVTSYFSLSSVLWTGVIAFALYLAVMKDKHDLESLELPFVLFSNGLPLLALVPPLAQQKYGEAQGWCWIITSGSYYIQGTVWRVVTFYLPLWIVIVFNSFVYYKIIKNVRKEAGLLTSESLMAGKLIQKLRMYPLILIFCYTVPTVNRIYDFLQKDNMNFWLTFIAAITMSLCGLLNAVVYGFTDTVRDRVKQWISGIPSITASLTGSINSAEV*
>SPI|contig.252.56
MPSNTLLYTTAAISFLSFLSGVAVLLAHWRLPALRKPPGKLVLYQALAQAVTDLHWVVTNCSYLLFGYGLRRMAEPGVLCRLHGLVSSYSFFMSLNYIMCLTLELIYKLRSPMNNAQGKRAVLMHLFSHGSCLLAVLFLGVFDATGRSALGSCFIKNNSWGDFLLYLPICLYFPFALVTVVYALASYQRTARLKRRRFLVRYSLVILMYEICWTPICFLHIARNGDDFGIFEAVSWVLSSIGGLIVNSIRLTDPALRSAFHHQRRLSLGLSLQGLSTGKSSISDPEIFKFYQDVLLEGVLSTYLGLSLAFKMLEDRPYQSISAKGRLVLPVSPSLIASCDFLDDYTKYACIPHAVRHYEGNIIVHAPALFEQLREAEGVSCFELFESFNPVSNQSSIRKNTGNKGGRSDAFLSFSMDKKFVIKTVTHSEKSFLLGDFLPAYSQHVLHNQSLLARVLGLFSFEVATGGGCTVIVMVNVVGCPEQVQTLFDLKGSKVSRRTLRDESINAVAELPKGRTYKDMDFLQTVESLELEQEDREALVYALRGDLALLTDLNVMDYSLLLAFVPITAEPLQSRSVKYRFSGRGKHAGYSFYLGLIDFLQQYTTMKHLETLSKRMVSRQCSGFDISVVNPADYSARLMTFLLKIVQAPSLFLLP*
>SPI|contig.260.13
MLLIPLAILTPLMFVAVWMSYKKYDKRYRKFILRHLAVVVVFSGCWLPVALVHFLNEGSIRAESHAMNSVRFPQIAALLGSASGLLTVIARLLEPGLLKKLIHREPIPLEIPIGQLSLDPEVE*
>SPI|contig.261.98
MGYTEGQLEVIRIVMDVSLSLSLAGSLFIVSMYLFFPDLRVFAFRLIALMSLADLGKSVCKCQTAYLLPTYGTFCYIAAAGDTFCSLASLCWTSTIALSLYITVVRNNPAVEDYEKYFHVYCWGLPLIITPLPFATGNYGQAQGWCWISASPDHLWLGTMWRILAFYGPLWLIIPFNIYSLMKVIQIIRFSSTASLQEDVAVRDVLIRRLSFYPAILVVCYTPVSIKRVYEIIDPTMTNFPLAVISVAMLSLNGFFNALIYGLTDSVKESISSCFNRKLRRSSQFTEDSISLSRRLTWTWKGDLN*
>SPI|contig.269.47
MIDVRVPQQVALLALMTFVTASAKFLATTVTLDERGEWQYFSKFAVDVGTGKYLLRARFISPVVEQSDEEWPFHLAIYLDTQWDEALSQYTCDGKLRSARIDKLLTVPRNGEWSDQVSGALIQRVRPYFWYFVLADCRQELQEQIRLKVEIVTLNVDDSHYSLEDRNLGFLYLGALLVFLGTLCANGLMMLRRFRKVERMERPLLLLNSSVAAQIASIVCALVHYWVYSSNGKGVTFLDFLSQGLNLMSQLTITVILLLVSSGWTISYSDLPGLETSVPAILLLMLVEFFAAGMSRLWDESYDKYSEFDGASGLLIVALRLSLFALFVVNSRKFYSASQGTVKTVVIRFSVIASLYFLAVPCISLASRVFAQYLRNKIVLASNFAMQLLAFVTLARLFGEHSLYHKVSTFSDSVLPWSKLR*
>SPI|contig.280.170
MYSAEQQQTLSVVFDVTAALSLAGCVFIVLVYICFRELRIFPFRLVLHMSIGDGLRSVGFLMQHTGTALCEVRAMLIEVGFLCSVLWNGVIARTLYLSVVKSVRNIEDLELRYTAVVYIVAGILSGLPWTTSGYGDSEGWCWISTQGTHYTTGHTWRGVCFFAPLLLVTINNLYSYAQIIRTLRTGFAPSMEISSLIRRLRYYPLVIVVCYLTTAIKRIYDLAAPDSPDFILAVLAAIMLGMIGLADALIYGFTRNVREAIRRRFCGYTETSDESVTSSFSMNPY*
>SPI|contig.284.78
MSLLPYLLLLLSVAGKSVNPLVTLTPTSRWVYISKFIQLDGRGLWNLKAKVHRPVNETSTDRAFLHINVYPEDVWEEALAATECTAKTAVSREKRIKVPLNGDYSTPISGTLNQNRKVTVWYIAISDCENSLPPEVKLRVELWLRSRTMSEFSYEEEGLVYFYSVGALVFLIGTLATSLKSRKTEYTDWRQVTIAAALGLQTLGLLLQSLHLFIYVYNGAGVILFDFFSQAFEAFSHLLVTIVLILISTGWTLKYREFAEVDTYAPVFLLLVILQLALVCAAKITDDAYYKFSEYESTPGWILIAVRVGLWVWFLYNVKKQYATAQGKVRDFLLSFALFSSLYFLSIPASVLLSQLFPLHQRTTLLALGNIVVQAVSFWLLHELFSDRSTYFKLSTASEGVLPGKVRSD*
>SPI|contig.290.51
MIAGLGRLTDDSHAKYTDYEGLSGSLLLLLRLGMWCWFFYNMKGLYEGSQGAAKTLVWQLGMIGTLYFLALPVLAVTWVIAPYIRKKVVVIGSLALQLAAFILLNRLLSEKSAYYKMSTLSSSVLPCNKIK*
>SPI|contig.312.28
MLNCAVAAELVSIVFQLIHLWVYAYDGRGLPAFDFLSQAGDLVCQLTISVMFILISMGWTIKYSEFPDVEIYVPVAFLIIVLHLLTAGLGRISDDSYYKFTDYEGMAGVLLLLLRLCLFCWFAFSASYTPKAKA*
>SPI|contig.350.34
MAALWSALLLLAVSAKLVRRSLVLSPSQQWTYLTKFAMNTGTGHWSLRLSSSSATPFDLHVSLYTLENWAAAVSAEDCQDRISLFSGDKIATVWKGRGDPVQGNLRQLRTTVWYFVISDCAKTLTEKVRIEAEIEVINSDGSQFSAEDAGLIDVCAWPLPLLLGLLVFNVKKTLERMKKTDALEPNLATLVFAIACEAVGLFLETVHLSVYAYNGSGLRFLSYLAQLCVFLSRFSLYCILLLKTSGWTLSRTLRPDFDTFVPAIGVTGVVEVSVLLLDKFTEDNRFSSYEGLPGFVLTAIRIGLCAWLLVASSLRTTHSTLCLRSCSEHEQKRTVLLGSVSAQVFAFCVLSRLYSYSKLCTVSAAMLPQGVK*
>SPI|contig.368.62
MYSAEQQQTLSVVFDVTAALSLAGCVFIVLVYICFRELRIFPFRLVLHMSIGDGLRSVGFLMQHTGTALCEVRAMLIEVGFLCSVLWNGVIARTLYLSVVKSVRNIEDLELRYTAVVYIVAGILSGLPWTTSGYGDSEGWCWISTQGTHYTTGHTWRGVCFFAPLLLVTINNLYSYAQIIRTLRTGFAPSMEISSLIRRLRYYPLVIVVCYLTTAIKRIYDLAAPDSPDFILAVLAAIMLGMIGLADALIYGFTRNVREAIRRRFCGYTETSDESVTSSFSMNPY*
>SPI|contig.386.3
MNQEQCMSKLRPAKAEKSLSIPASGDWSNEVSGTLSQRVRPYFWYFAVCECNYLLHENVRIRIEMTVTNADGSHFSLEEKNLEWIYLSALIVFLATLSSNIVRLVRRFRKSESLEGPLLMLNCAVAAELVSIVFQLIHLWVYAYDGRGLPALDFLSQAGDLVCQLTISVMFILISMGWTIKYSEFPDVEIYVPVAFLIIVLHLLTAGLGRISDDSYYKFTDYEGMAGVPPLLRLCLFCWFAFSAKQLYESQGVVTATLWNLSLVATVYFLAVPALAVISRALAPYLRNKFLVVGSLAFHTVSFFALTRLFGEKSLYYKVSTLADSVLPGSKLR*
>SPI|contig.395.35
MWMLWMLLATAAAKVVSPMVTITENARWAYVSKYTVAESRGVWSIRAKVHRPANETSSDTRFLSILLYQNSAIEEAAVAADCQSQRSLGKEQQLKVPLSGEWSNFIMGTFLQPSRLHSWYFAVADCDFAFPQMTKFRVELSLHTRGGSQFSYEDEGLVYLYPAATVTFALALSASLISLYRRYRRTEDTDSRQLCLSISIGLQFVSLMLESIHLAVYAYNGAGVVVLDFFAQTLEAFSHLLITIVLLLISTGWTLKTREFPEPDGYVPAILFSVLIHIILIALGKLTDDAYYKSTDYESVTGYLFLSAKLCMWVWFLYNTKELLATAKGKMHDFIVSFALFASLYFLVIPGAALLSWLYPPHQRPMVLAITTIFGQIVAFWLLSELFSDRSTYYKVSTVSEGVLPGKLR*
>SPI|contig.407.239
MGLGTGHWSVKLKLTRGPKNYSGKKYPLNFVIYIDEDWEAGLYTVDCGRMMANAMRTKVVDLPADGSWSEALEGTLTQATRPRMWYFTVADCNDTLHEYAKIRYELTVINTDGSHFSVEQQGMMPVLICLMVVFIFLLGNNLYSLYRHYSTNEELEVSLILLNFSACCTFSSLFFNFLDLWFFSEDGKGVGAFTFFQQFSEISSEVLVAFILIGLAEGYTIKTKEFPSPETYIPLFLMISMAHVVVIGLGMLTSDAHYRYTKYEDWAGWGLILLRLTLLAWFQYNLQTTFTGKESVRVTEFAKKFNAVGSLYFLALPIIVIVSYCFAGYSRNKITFGCCIFTDIAAQVVLTLLFTSRGSYHKISTYSDSVLPGGKLHY*
>SPI|contig.411.14
MDALTSAQVATIRVTVQAGTGLSLLGSLFIVAMYLSFRDLRCYAFRLVLYLSVLDILHGLWYFLPTTSACCLVQGLFTSYFSLASILMTAVIAYALYESTLREQSDIQALDNKFLISVLIPPMVGAFLPLITDSYGDVGGWCWIKLSEEHFWAPTIWRVVTFYLPLWAVIAFNTFVYYRVFRKVSALYKQSNLMSSERVNVLYGLLWYPLVLMGSYVLLTVERALESTHPGDENFPLMLMAGLLMSLNGFFNAVVYGFTASVRYRLLVVCCPHRRLSFAYSRGNTEKELGSALT*
>SPI|contig.462.51
MDSHCATPLQTAQELWKVSRQYEKHPLDSLQTVAYCVISPLSVLAGILLLAQFYLREQMRHPPGELILWQLLSQFCVDLTWSSTGWMYMFWGRVEDNNFCLFLAIASLYSIFVSCGYGISLTFEVFYKINRPLNLSFGTRVAIYHILTHSQAFIITLTAAASSSLGLTEIHSCFYDMGDWLTAGWVT*
>SPI|contig.472.45
MPSNTLLYTTAAISFLSFLSGVAVLLAHWRLPALRKPPGKLVLYQALAQAVTDLHWVVTNCSYLLFGYGLRRMAEPGVLCRLHGLVSSYSFFMSLNYIMCLTLELIYKLRSPMNNAQGKRAVLMHLFSHGSCLLAVLFLGVFDATGRSALGSCFIKNNSWGDFLLYLPICLYFPFALVTVVYALASYQRTARLKRRRFLVRYSLVILMYEICWTPICFLHIARNGDDFGIFEAVSWVLSSIGGLIVNSIRLTDPALRSAFHHQRRLSLGLSLQGLSTGKSSISDPEIFKFYQDVLLEGVLSTYLGLSLAFKMLEDRPYQSISAKGRLVLPVSPSLIASCDFLDDYTKYACIPHAVRHYEGNIIVHAPALFEQLREAEGVSCFELFESFNPVSNQSSIRKNTGNKGGRSDAFLSFSMDKKFVIKTVTHSEKSFLLGDFLPAYSQHVLHNQSLLARVLGLFSFEVATGGGCTVIVMVNVVGCPEQVQTLFDLKGSKVSRRTLRDESINAVAELPKGKTYKDMDFLQTVESLELEQEDREALVYALRGDLALLTDLNVMDYSLLLAFVPITAEPFQSRSVKYRFSGRGKHAGYSFYLGLIDFLQQYTTMKHLETLSKRMVSRQYSGFDISVVNPADYSARLMTFLLKIVQAPSLFLLP*
>SPI|contig.476.33
MRVGLWLLPALVTCKVITTSVSLSEKENWRYFSKFAVDVGTGEYSIKAKFHKPQEHIDKELPVVVGIYLDTQWEDAMNQEQLKSPYPSASGDGTNEVSGTLSHRVRPYFCYFAVCECNYLLHENVRIRIEMTVTNADGSHFSREEKNFEWIYLSALIVFLATLSSNIVRLVRRFRKSESLEGPLLMLNCAVAAELVSIVFQLIHLWVYAYDGRGLPAFDFLSQAGDLVCQLTISVMFILISMGWTIKYSEFPDVEIYVPVAFLIIVLHLLTAGLGRISDDSYYKFTDYEGMAGVLLLLLRLCLFCWFAFSAKQLYSESQGVVTATLWNLSLVATVYFLAVPALAVISRALAPYLRNKFLVVGSLAFHTVSFFALTRLFGEKSLYYKVSTLADSVLPGSKLR*
>SPI|contig.507.7
MDIDDRAIYFAMVSSLALSAVGSLFIIATYLYFTDIRSFAFKLVFYLSIMDLGHAIGFFLPPDHKVLCEVQAAVTSYFSLSSVLWTGVIAFALYLAVMKDKHDLESLELPFVLFSNGLPLLALVPPLAQQKYGEAQGWCWIITSGSYYIQGTVWRVVTFYLPLWIVIVFNSFVYYKIIKNVRKEAGLLTSESLMAGKLIQKLRMYPLILIFCYTVPTVNRIYDFLQKDNMNFWLTFIAAITMSLCGLLNAVVYGFTDTVRDRVKQWISGIPSITASLTGSINSAEV*
>SPI|contig.572.27
MLGLAVPLLFFLASAKFISTSVTMSDSVQWRYLTKFAMDKGVGEYSIRAKFTKAINKFDEIRTLVVPIVQDTKWDDVLNQETCEAKKRMARFQPEVQIPTNGTWSDFSTGVLKQNVRPYYWFLSLADCKGVLTDSFRIKVEINITNTDGSQFSMEDQGLGFVYFAYFVAFIAMLSGSVVRLLNRFQKTDSLELPSMMVSIAVSSEISGLLFEALHLWVYSYDGSGIAMFDYFHQTADLVSQLVVTILFLLISSGWVLRYSDFPDLDISLPVSFLVILLNLMIAGLGRLTDDSYSKFTDYEGFAGNLLLLLRLGMWAWFVFSVKNLYKGSQGREQHLIWIFGLVASVYFLALPLLVVVSWFIAPYVRKKVVVVGGLAIQLLVFMLLSHLLSEKSTFYKVSTLSGSVLPGSKVK*
>SPI|contig.629.135
MLLWVVQLCVVSAQTEFSLQVAVMQVQPGSANVTEVEVATAESDPVFTITATFLPTQEAGFVEVMCLTQVEFTALQEHTKNTLCSAESKALDLPLQMPLDFYTKCNRAENCTISYPFSGKETFTLVFAVCDPKAAALHVVGRVHSSSEPFASGKDHPLRVVRLTQFHRVMAQVYACVLCLWVALVVYNRATAIVIQKWAVTGLLLCCFCEHCFAYGDWKYYELRATHHPLLIGASLLLNSWKNSVARALLLVVSLGYGVVKGDIGRNLLRITSLAFGLFASNLAYNVVLYFFHNEVTSRDELLATTVPLIVLDAIFYYWALTGIRAVKQVLKELKWDHKLQVYERMTSILILSVILSVAWVCIEVGERWNEYWRVAWMFDSLWKFVFLLLCTALVWLWRPDSRTNALTYAEQPSFDDSTLEEEKEKPDINKPSFAQDAYQRRGPHSFSIED*
>SPI|contig.641.33
MWMLWMLLATAAAKVVSPMVTITENARWAYVSTQSQRVAAWSIRAKVHRPANETSSDTRFLSILLYQNSAIEEAAVAADCQSQRSLGKEQQLKVPLSGEWSNFIMGTFLQPSRLHSWYFAVADCDFAFPQMTKFRVELSLHTRGGSQFSYEDEGLVYLYPAATVTFALALSASLISLYRRYRRTEDTDSRQLCLSISIGLQFVSLMLESIHLAVYAYNGAGVVVLDFFAQTLEAFSHLLITIVLLLISTGWTLKSREFPEPDGYVPAILFSVLIHIILIALGKLTDDAYYKSTDYESVTGYLFLSAKLCMWVWFLYNTKELLATAKGKMHDFIVSFALFASLYFLVIPGAALLSWLYPPHQRPMVLAITTIFGQIVAFWLLSELFSDRSTYYKVSTVSEGVLPGKLR*
>SPI|contig.656.2
MLGLAVPLLFFLASAKFISTSVTMSDSVQWRYLTKFAMDKGVGEYSIRAKFTKAINKFDEIRTLVVPIVQDTKWDDVLNQETCEAKKRMARFQPEVQIPTNGTWSDFSTGVLKQNVRPYYWFLSLADCKGVLTDSFRIKVEINITNTDGSQFSMEDQGLGFVYFAYFVAFIAMLSGSVVRLLNRFQKTDSLELPSMMVSIAVSSEISGLLFEALHLWVYSYDGSGIAMFDYFHQTADLVSQLVVTILFLLISSGWVLRYSDFPDLDISLPVSFLVILLNLMIAGLGRLTDDSYSKFTDYEGFAGNLLLLLRLGMWAWFVFSVKNLYKGSQGREQHLIWIFGLVASVYFLALPLLVVVSWFIAPYVRKSGGSWRPRDPTPRVHVVVSLTQREEHFLQGIHSLGKRPARQQSKIGRLLEGV*
>SPI|contig.68.37
MDGLSDAQVLELVRSEEYDQSHLFPEGQSAEVTAKYIAQLRAFDKSYPGGIINYIRRARKLLQDSANDTNPFEGFQPSIPAGESVAVDAEHLDNFLELERLGMAEVAKCTFVLVAGGLGERLGYSSIKVGLPVELVTSTCYLQLYIEYILAYSQRCGRELPLAIMTSDDTHSRTVELLETHNYFGFNRSLLTIMKQEKVPALIDNRARFALEHGEISAKPHGHGDVHTLLYQHGLPQKWVSEGRKWVFFFQDTNALAFQVLPSLLGVSERNHFEMNFLTFMRFPREAVGGIMKLTKGEETMTINVEYNQIEALLKSSGWHKDGDVSNGVLSLGTPDLAQYSPFPGNSNTLVFSLPEYLQTLEKTGGAMPEFVNPKYADATKTVFKSATRLECMMQDYPKLLQSGARVGFTQYDRWVCFSAVKNNLADAAAKAKQGLPPQCAGTGEAEIFATTGRLLQLLGVDIGPDPETKTFAGSSYNFFPKVVIKPSFACSLYELKDRIKGHWRIGPNACVVLEGQSTQFSDLHFSAEDAGLIDVCAWPLPLLLGLLVFNVKKTLERMKKTDALEPNLATLVFAIACEAVGLFLETVHLSVYAYNGSGLRFLSYLAQLCVFLSRFSLYCILLLKTSGWTLSRTLRPDFDTFVPAIGVTGVVEVSVLLLDKFTEDNRFSSYEGLPGFVLTAIRIGLCAWLLVASYRLSSIRTGGERRFAQLLGVYGCAYLLAAPAIGVYSKLLLEHEQKRTVLLGSVSAQVFAFCVLSRLYSYSKLCTVSAAMLPQGVK*
>SPI|contig.721.12
MSSPCKLPLESEAEFWTISRNFALEPLTTLQFSAYCLCAPVSVAAGALAIYLFRRQKGLRQSPAIFAMWQMISQFIMDLTWMAPGLHYVIYGNVKDNVACHVAGIVALYCVFASAGYNVSIIIEVFYKIHKPLSLKFSTRAAWYHSLTHFFAMCIALSASATASVGLTEMNNCFFRLNRLDESLWVSYYLHRLFPLAIFFGYKILALLLMCYVFLRFLSARRVYERKMLWKLYSYALLYFCLSLAFPGYLFLHIFQYLADLIYEHEEHSSYLDNSSDTQWTQAACVLGAATGFILCTFRGIGYAYSKWQRRRSAGSETLSSLLPFETVEASSEESLNPDGIASLYKNMFSEYVLTTLMALHIVYKQKMQQGVRRSRRGADDEVKWKLSNADVEPGPGSFIRSAKLWFRVTLHEYMPGTYLALRELCGLQCSYLAEYSLIRSFSPVLNERKLEQHSGNKGGKSNAFIYRTFDRKLIIKTLTVEELKVLLACQKMFNEYYGSEQGKMSFIAKIFGVYTLADDMRADIHFAIMENLVPENARVLAVFDLKGSKRHRLTLRDPTVKTLAQLSSESVYKDMDFKQVFGTLPIVSRNYDPLISQLTNDVTFLESLGVMDYSLLAAIVERGCDGRRVAPTTDGSVSVVFGIIDYLQKFNLAKKLEQVGKRIASPRLRLVDTSCVNPHFYAVRFLGFVAQSFAPVRLQEPSID*
>SPI|contig.729.104
MGLDRFDTAVYCSLSVLSICGSAFVLLTFTASKALRKHPSSILAWLSVIDIMMNYHTIPWALDTDSYISFFHMDSVLLIFTGERSGRSSVEKTLCYNNQIILSATLVASICYNIVICVDLILTLWNPFAPGYKRAKYYHVLALIVTVYCTIYLSYINGFADSCHVRPYQRMEISNSGTVGLLLCFYLFISIYSVAYTIYRFRTGLGICTPIRIRYLTRHVAYVSAYCFCWIWPALSGLFHMIGVRNLFVTEVAVVTTSLSGCLLSIIRSSEPLVWAQLRDLCKKRKYGKLEVNSSDDMCNLPFAECLTSEMSREVLRGVVVSVQNRLCEERAPGDFDYRTAHRLTLTDKIRLDAACFQVDSEFARVEIVEYAPLVFQDIRLRSGFSSESLCRSLDLSCNALSIEKAKESSGKSGSFMFLTQDRRVLVKTIAARERKYLQRVVLKQYHRRIVEESESMLCRFLGLFTLRISGIASVDILVMEGVLRSVTNSVRIYDLKGSQRATEGDRARLSTVFLDQDIRSEAEEIRVSRAHKEKLLRVLQGDVQLLAECGVMDYSFLLCIDETEGSVQSRNVYPSLDNKRLYHIGVIDLLTQYDWWKVVENKYKTLVLAKQQFSISAIRPDQYATRFLNFIQLLVVCEGEQSPFSLSSRNSRREEIELNDSSRK*
>SPI|contig.757.9
MSLLPYLLLLLSVAGKSVNPLVTLTPTSRWVYISKFIQLDGRGLWNLKAKVHRPVNETSTDRAFLHINVYPEDVWEEALAATECTAKTAVSREKRIKVPLNGDYSTPISGTLNQNRKVTVWYIAISDCENSLPPEVKLRVELWLRSRTMSEFSYEEEGLVYFYSVGALVFLIGTLATSLEIYRKSRKTEYTDWRQVTIAAALGLQTLGLLLQSLHLFIYVYNGAGVILFDFFSQAFEAFSHLLVTIVLILISTGWTLKYREFAEVDTYAPVFLLLVILQLALVCAAKITDDAYYKFSEYESTPGWILIAVRVGLWVWFLYNVKKQYATAQGKVRDFLLSFALFSLYFLSIPASPTTLLALGNIVVQAVSFWLLHELFSDRSTYFKLSTASEGVLPGKVRSD*
>SPI|contig.778.23
MRDADTIKLSELQVYSYTVLGLVSLAAGLVLLVAYVRVKVLREPPGMLIFWQCVGQTMVDFHWVYAGLYYLSTSYRPHRHISDSFSCRLTGLISLYFYFLTWNYTLCLSFEIYCKVRNPLRHSYRRKSLMYHSMSHISCIALVAVIGATNASGVSVSHTCFIKDGSWAE*
>SPI|contig.789.15
MKFTDEEELVIFSIRVVCSAFSFLGSLFIIVVYFSLPLCRQNQAFRVILYLSISDLLFSVGMFLGRDATGTLCYFQATFTSLFGVSTVLWTVMISTRAFIDMRGRVSGKTQRALTDWQMAATCFSVSAVLAVLPFTTDSYGEKIEWCWISEEKGKVTAIVWQVVQFYGLLWTVFAVNLYCVLRVRYMYLGYLKDFDNPSEVIKEEMKRIQYQLWYPFVLLVCWVFGTISQIYTFAEGQNRTVAYVFAILHFSFGSLQGFGNAMVYGFNAEVKAELKSKLCKVEAARLDRQLIDAE*
>SPI|contig.790.14
MSGSVSISGELSIRNPFGFMPAESFPFLSVRNMQFFLVATCAYAVLLLIWILMLCCHWASAITLQKWYIPAVLLVCTLEECATYLGWQHINYTGEASNFLLGSILVLNSVRNTLARILLLVVSMGYGITIPQLPKTAWITALGVVFFVCNLGYTVAAQFAHMVPIRIQYLLLATFPVSMANTAFYMWTFTALMGTIQKLDHDRQEFKLRIFKKLCALFVGAIVLSLLWFGVECYYRFTQRREQYWQIVWRFDAAWHLIFYLMIVGVIWLWRPTNSSKDLAFALELPDAPDLSKSDLPKMREVEFKKYDIGYEGEST*
>SPI|contig.791.13
MLLWVVQLCVVSAQTEFSLQVAVMQVQPGSANVTEVEVATAESDPVFTITATFLPTHEAGFVEVMCLTQVEFTALQEHTKNSLCSAESKALDLPPQMPLDFYTKCNRAENCTISYPFFGKETFTLVFAVCDPKAAALHVVGRVHSSSEPFASGKDHPLRVVRLIQFHRVMAQVYACVLCLWVALVVYNRATAIVIQKWAVTGLLLCCFCEHCFAYGDWKYYELRATHHPFLIGASLLLNSWKNSVARALLLVVSLGYGVVKGDIGRNLLRITSLAFGLFASNLAYNVVLYFFHNEVTSRDELLATTVPLIVLDAIFYYWALTGIRAVKQVLKELKWDHKLQVYERMTSILILSVILSVAWVCIEVGERWNEYWRVAWMFDSLWKFVFLLLCTALVWLWRPDSRTNALTYAEQPSFDDSTLEEEKEKPDINKPSFAQDAYQRRGPHSFSIED*
>SPI|contig.811.27
MSGALFYLPLLFSLSVARIIPISVVVCSTQLRPGNFEAFGRFAMYSNREVAGRFNATISFDATAYLGPCEQCSGETVVFAVVPYSTLKRLETIEALNDLSSNDVCLWADGTGGPPDFLHELALHSQPLNHTTFINYVTPTQSFPVLQTDLYDVLLAVCGSQNAPASLVGEITLLNPFGYLSGDTYPMLTVSGRQFSFIATCAYGLLLCAWVGLLYWHWSTAISLQKWYIPTVLLICALEESCYYFSWNSLNDSGAPSRLTLTAVLVLNALRGTLSRILLLVISMGYGITIPQLKGKVGIGVLGSAYFACNFAYTFALHSRYWYIIRLNVVQLVLITMPVSAVNAAFYLWTFVELTKTVGKLKREQQVVKLQVFQRLVLLISLSLLFALLWFFVESYYRFMQDWEDYWQIAWRFDAAWHVVFYILLLGVLLLWRPTDRSKSLAFTLELRDIDDVSKSEVQRQPQVELRKYQIGYEGESS*
>SPI|contig.814.37
MLLIPLAILTPLMFVAVWMSYKKYDKRYRKFILRHLAVVVVFSGCWLPVALVHFLNEGSIRAESHAMNNVRFPQIAALLGSASGLLTVIARLLEPGLLKKLIHREPIPLEIPIGQLSLDPEVE*
>SPI|contig.820.16
MAHEDYAIRITMLVALGLSCVGCTFVCFVYLYFKDIRSYAFRLVFYMSLMDIGHAIGFFLPSSPSFWCKVQAAVTSYFSLSSVFWAGAIAFTLYQAVIKRRNDVERFELGLMAFACGVPLLAIVPPLVEGTYGPAEGWCWIIATDDSYASGTFWRFMTFYGPLWLTVAFNIFVYVSVIRSLRSQLALVLGENETTNKLLKRLRLYPMILIGCYTLATVNRVYQSIYRGKDWFPLTIAAVGIMCLSGFFNAIVYGLTDTVKERLQDWWRSISQRKDSQTLGQEIL*
>SPI|contig.833.108
MWTWALVLLSVASAKVITTTLTLSDSADWVYFTKFAVDRGAGEYTIRAKFVKPVTSQNDTVPLNIQIFQDLVWEDVMNQETCAAKARMIKQNKHISIPTSGEWSTEAKGALRQKIRPYYWYFALADCDHVLHDLHRIRIEATLTNSDGSHFSLEDKGMEYVYLFFVVAFLASLSASVLQLLRRFSKTETLEPPLFMQNLAISAEISSLTMEGIHLLVYAYDGSGIAVFDFFHQTADLGSQLMITVLFILISTGWTLKYSDFPDLDVFLPIGFLVAILNLMIAGLGRLTDDSHAKYTDYEGLSGSLLLLLRLGMWCWFFYNMKGLYEGSQGAAKTLVWQLGMIGTLYFLALPVLAVISWVIAPYIRKKVVVIGSLALQLAAFILLNRLLSEKSAYYKMSTLSSSVLPCNKIK*
>SPI|contig.833.11
MDALTSAQVATIRVTVQAGTGLSLLGSLFIVAMYLSFRDLRCYAFRLVLYLSVLDILHGLWYFLPTTSACCLVQGLFTSYFSLASILMTAVIAYALYRSTLREESDIQALDNKFLISVLIPPMVGAFLPLITDSYGDVGGWCWIKLSKENFWAPIIWRVVTFYLPLWAVIAFNTFVYYRVFRKVSVLYKQSNLMSSERVNVLYGLLWYPLVLMGSYVLLTVERALESTHPGDENFPLMLVAGLLMSLNGFFNAVVYGFTASVRYRLLVVCCPHRRLSLAYSRGNTEKELGSALT*
>SPI|contig.840.13
MSGSVSISGELSIRNPFGFMPAESFPFLSVRNMQFFLVATCAYAVLLLIWILMLCCHWASAITLQKWYIPAVLLVCTLEECATYLGWQHINYTGEASNFLLGSILVLNSVRNTLARILLLVVSMGYGITIPQLPKTAWITALGVVFFVCNLGYTVAAQFAHMVPIRIQYLLLATFPVSMANTAFYMWTFTALMGTIQKLDHDRQEFKLRIFKKLCALFVGAIVLSLLWFGVECYYRFTQRREQYWQIVWRFDAAWHLIFYLMIVGVIWLWRPTNSSKDLAFALELPDAPDLSKSDLPKMREVEFKKYDIGYEGEST*
>SPI|contig.846.26
MRVGLWLLPALVTCKVITTSVSLSEKENWRYFSKFAVDVGTGEYSIKAKFHKPQEHIDKELPVVVGIYLDTQWEDAMNQEQCMSKLRPAKAEKSLSIPASGDWSNEVSGTLSQRVRPYFWYFAVCECNYLLHENVRIRIEMTVTNADGSHFSLEEKNLEWIYLSALIVFLATLSSNIVRLVRRFRKSESLEGPLLMLNCAVAAELVSIVFQLIHLWVYAYDGRGLPAFDFLSQAGDLVCQLTISVMFILISMGWTIKYSEFPDVEIYVPVAFLIIVLHLLTAGLGRISDDSYYKFTDYEGMAGVLLLLLRLCLFCWFAFSAKQLYSESQGVVTATLWNLSLVATVYFLAVPALAVISRALAPYLRNKFLVVGSLAFHTVSFFALTRLFGEKSLYYKVSTLADSVLPGSKLR*
>SPI|contig.855.9
MGLDRFDTAVYCSLSVLSICGSAFVLLTFTASKALRKHPSSILAWLSVIDIMMNYHTIPWALDTDSYISFFHMDSVLLIFTGERSGRSSVEKTLCYNNQIILSATLVASICYNIVICVDLILTLWNPFAPGYKRAKYYHVLALIVTVYCTVYLSYINGFADSCHVHPYQRMEISNSGTVGLLLCFYLFISMYSVAYTIYRFRTGLGICTPIRIRYLTRHVAYVSAYCFCWIWPALSGLFHMIGVRNLFVTEVAVVTTSLSGCLLSIIRSSEPLVWAQLRDLCKKRKYGKLEVNSSDDMCNLPFAECLTSEMSREVLRGVVVSVQNRLCEERAPGDFDYRTAHRLTLTDKIRLDAACFQVDSEFARVEIVEYAPLVFQDIRLRSGFSSESLCRSLDLSCNALSIEKAKEMLVKTIAARERKYLQRVVLKQYHRRIVEESESMLCRFLGLFTLRISGIASVDILVMEGVLRSVTNSVRIYDLKGSQRATEGDRARLSTVFLDQDIRSEAEEIRVSRAHKEKLLRVLQGMCSY*
>SPI|contig.874.62
MPSNTLLYTTAAISFLSFLSGVAVLLAHWRLPALRKPPGKLVLYQALAQAVTDLHWVVTNCSYLLFGYGLRRMAEPGVLCRLHGLVSSYSFFMSLNYIMCLTLELIYKLRSPMNNAQGKRAVLMHLFSHGSCLLAVLFLGVFDATGRSALGSCFIKNNSWGDFLLYLPICLYFPFALVTVVYALASYQRTARLKRRRFLVRYSLVILMYEICWTPICFLHIARNGDDFGIFEAVSWVLSSIGGLIVNSIRLTDPALRSAFHHQRRLSLGLSLQGLSTGKSSISDPEIFKFYQDVLLEGVLSTYLGLSLAFKMLEDRPYQSISAKGRLVLPVSPSLIASCDFLDDYTKYACIPHAVRHYEGNIIVHAPALFEQLREAEGVSCFELFESFNPVSNQSSIRKNTGNKGGRSDAFLSFSMDKKFVIKTVTHSEKSFLLGDFLPAYSQHVLHNQSLLARVLGLFSFEVATGGGCTVIVMVNVVGCPEQVQTLFDLKGSKVSRRTLRDESINAVAELPKGKTYKDMDFLQTVESLELEQEDREALVYALRGDLALLTDLNVMDYSLLLAFVPITAEPLQSRSVKYRFSGRGKHAGYSFYLGLIDFLQQYTTMKHLETLSKRMVSRQCSGFDISVVNPADYSARLLTFLLKIVQAPSLFLLP*
>SPI|contig.885.41
MGDSKNSTDWSDMRDADTIKLSELQVYSYTVLGLVSLAAGLVLLVAYVRVKVLREPPGMLIFWQCVGQTMVDFHWVYAGLYYLSTSYRPHRHISDSFSCRLTGLISLYFYFLTWNYTLCLSFEIYCKVRNPLRHSYRRKSLMYHSMSHISCIALVAVIGATNASGVSVSHTCFIKDGSWAE*
>SPI|contig.89.79
MSGSVSISGELSIRNPFGFMPAESFPFLSVRNMQFFLVATCAYAVLLLIWILMLCCHWASAITLQKWYIPAVLLVCTLEECATYLGWQHINYTGEASNFLLGSILVLNSVRNTLARILLLVVSMGYGITIPQLPKTAWITALGVVFFVCNLGYTVAAQFAHMVPIRIQYLLLATFPVSMANTAFYMWTFTALMGTIQKLDHDRQEFKLRIFKKLCALFVGAIVLSLLWFGVECYYRFTQRREQYWQIVWRFDAAWHLIFYLMIVGVIWLWRPTNSSKDLAFALELPDAPDLSKSDLPKMREVEFKKYDIGYEGEST*
>SPI|contig.912.23
MSLLPYLLLLLSVAGKSVNPLVTLTPTSRWVYISKFIQLDGRGLWNLKAKVHRPVNETSTDRAFLHINVYPEDVWEEALAATECTAKTAVSREKRIKVPLNGDYSTPISGTLNQNRKVTISDCENSLPPEVKLRVELWLRSRTMSEFSYEEEGLVYFYSVGALVFLIGTLATSLEIYRKSRKTEYTDWRQVTIAAALGLQTLGLLLQSLHLFIYVYNGAGVILFDFFSQAFEAFSHLLVTIVLILISTGWTLKYREFAEVDTYAPVFLLLVILQLALVCAAKITDDAYYKFSE*
>SPI|contig.951.103
MKTVLTALVLLAAAQARYIRGSAVVDGSTKAVMLAGFGMGPGKGVWKLKAKVQRTSASTPPPLYPFCLYSLRSDQRLPGFTCTELHNTSAMHSVQVPLSSASVYSDTITAELPLQKSAWNWRFYLALGNSTNEDTIKVKYTLTLLGPGDIHLSVEEAGVDDWMLVLCFLNLAVLAYSLYKFLMSLLSIEDVEGMLVMLVFAVILEMVSLVFSVIHFSKYSEDGKGWMLFRFFSQFLNLSATLTVLLTLVFVANGYYVKTRDLPPDMRYWPLGLYSVLSIVCFALDQVSEPTALRTCEMYGIYGYLDAALKLALLSWSLHCTVSASSSGPLILQQFMQKLKVVCVLGFGSAAGGLAVGVLLPAEHRYKAFVVVSRTMVAAAIVALLRLIATEGQYHKIAGKADVLPSTKLHQ*
>SPI|contig.959.61
MWMLWMLLATAAAKVVSPMVTITENARWAYVSKYTVAESRGVWSIRAKVHRPANETSSDTRFLSILLYQNSAIEEAAVAADCQSQRSLGKEQQLKVPLSGEWSNFIMGTFLQPSRLHSWYFAVADCDFAFPQMTKFRVELNEGLVYLYPAATVTFALALSASLISLYRRYRRTEDTDSRQLCLSISIGLQFVSLMLESIHLAVYAYNGAGVVVLDFFAQTLEAFSHLLITIVLLLISTGWTLKTREFPEPDGYVPAILFSVLIHIILIALGKLTDDAYYKSTDYESVTGYLFLSAKLCMWVWFLYNTKELLATAKGKMHDFIVSFALFASLYFLVIPGAALLSWLYPPHQRPMVLAITTIFGQIVAFWLLSELFSDRSTYYKVSTVSEGVLPGKLR*
>SPI|contig.974.30
MLGLAVPLLFFLASAKFISTSVTMSDSVQWRYLTKFAMDKGVGEYSIRAKFTKAINKFDEIRTLVVPIVQDTKWDDVLNQETCEAKKRMARFQPEVQIPTNGTWSDFSTGVLKQNVRPYYWFLSLADCKGVLTDSFRIKVEINITNTDGSQFSMEDQGLGFVYFAYFVAFIAMLSGCVVRLLNRFKTTDSLELPSMMVSIAVSSEISGLLFEALHLWVYSYDGSGIAMFDYFHQTADLVSQLVVTILFLLISSGWVLRYSDFPDLDISLPVSFLVILLNLMIAGLGRLTDDSYSKFTDYEGFAGNLLLLLRLGMWAWFVFSVKNLYKGSQGREQHLIWIFGLVASVYFLALPLLVVVSWFIAPYVRKKVVVVGGLAIQLLVFMLLSHLLSEKSTFYKVSTLSGSVLPGSKVK*
>Ste|SteCoe_10138
MSISDTIRAIGFILPIHPQSYCIAQAFLIEFGSISGLLWTSIIAFCLYCVVVQEINNIKKYHMFMILIGYILPIFIAALPQMTNSYGEDNGWCWIKQEYYRFLWRIGGFYAIMVIVLFFNAICYYKIIREIRYEIELLTDSDHEISDKQKLFSRFRMYPLVIVICYLPLLCKRIYEIFNDDSIYWLTIFSVITTSAIGILNAIVYGLTDSVKEILLDTLRKLPFSRRASRYENFDSLPVNSLI
>Ste|SteCoe_10196
MELSVSQRENIYLAMIGPASLSCLTCFIMIFMIILCKNLHTMPFLLIGILSTFDIVNAGAFLIPNYSTDNDSFTCQLQAVLLNFTSIGGVLWSTFIAFYLYFSVVKENMWQWETCIKGLGCVFFLCSVDTIIPFLNVGKGYDKTMGWCWINTEEVALRMCLFIVPLWILVPVNCFVFLRIRRYFNICLGDEETERLKYKLKKKLFLYPLLIIFCYGPYTIKTILHTFFGMNNEEYWFTMVSGILRCLHGFLNFLVYGCNNKVKGTIKKCVKRSESQQMFMNH
>Ste|SteCoe_10541
MIVFIYLVQLAQCKITTTTVSLSSDNPWKYVSKFAPDKGISTWQMKAKFAKPVNQSSEEFGIFKGSVYIDTKWQDALSQSSCEAQEKATQRYREISIPLNGEWSKSVDGTMVTKDSYHFWYFALSSCSISQRQKVKVEIQFTQPDGSQFSIEEQGLNNIFIAVLVIFLIFLYRNLKKLISNFKKTDNLEIHLLILNIAIACEFIAILCEVVHLWIYSSNGKGLGALDVFYQIFDSLSSISITILLIIISTGWTIKYKDFPDFELLLPICFLVVVLNIMIIGLGRITQDASNKNSDFECVPGYILIVIRILMWIWFIFNSKDLYVKASCQLENFLNRFVFVSSMYFVALPIVIIASWFLEPYRRNAFVVVGVNTVQVIVFFYLTHLFSEKSAFYKVSTISESVLPGKMQ
>Ste|SteCoe_10701
MSTDGEILFYLSIVVYSLSITACVFSLLVYIFAKHLRIYPFKLVFWLNLFDLIRTLTQIFPVLYMSLPQDICIATGFCYIFSCFQTNFWSLIIAYTIHQVLVKKNFKVEKHYKILLWFSFATGISLSIIPIFFGVYGKIPYGCSLVQNLKGEIFKLLIIYIPGMTITCINTYIFIKVYLVLRNNANEMQGLDEINAKRLFYYPAILFLCTFPSMVMRVFELYGLYYIELMFLAYATWGLQGFFNALAYSLSKPVKNYITECFCEKKVVIKEAYETLIEIE
>Ste|SteCoe_1106
MGSTTYIPPVDMILIIIFSGISICLSIAVIIICIKKQILESFTSKIIICMSINDTICSLNLILIQTLAKFINNCWFLYLFDASIMSNLIWALCIALTLREVIIKKSAHYKRYFKFWFILAYPMIIVLFAIPFITGGYIYNGGVCYITEKGYWVILLYLLFTVPFLLFTFTILIIFINIYISCRGTKKNSLKTIIIKRGYIYPLSVLIIILPSTISACIEYFYKSSIYNKSGIFTLTFLSCHGILNAITLMLNKSVRKIMFKKPEDSMILRSLEGYSFLDITE
>Ste|SteCoe_1107
MPNLIWALCIALTLREVIIKKSVHYKRYFKFWFILAYPILMILFAIPFTTNSYIYNGEMCYLFDKGYWAIFLYILFYVPFLLFTFIILIIFICIYISCRGKEKNPLKTIIIERGYIYPLSVLIIVLPSVISTCFEYFYKSSFFNKAGIFTLAVLSCHGILNAITLMLNKSVRKIIFKKPEETIVLKSLEGYSFLNAID
>Ste|SteCoe_1127
MGCNNHISEIQMYVLIIISIISMISSIAVIAMCVFGKILDYLTLKIIIYMSINDFFRSIALILPAIIHPTSSLCLPFGYILSFTTLSNCSWSLCICIALYNIIVKKQTIKSSYHRKWFIISYPILGFIQALPFVFNSIGYHDGICSLENTTTGNIWRFCIVYLPYWIFILLTCLIYKKLYCTIRINEKNPSKTLILRRGYLYPIICMVLVLPLSIVRIAQIFDDSCMVHYYVRACDSLIATHGIANAVALLCNNNVRDALKVMIYATKNREKSEEALAFSFLEFEGYSK
>Ste|SteCoe_11864
MAWALLIISLASAVLYEIQGEGEGPVVIAHYKFAMYKYGDIYGVFHPELNVTFSKSLLKKSKSISAYILSPNDIDTKTEFLSNITAYCSNPAIAYHISTNTSSFVKRVDSTGIYTLYILICDKYYNYEFTVATVNPYGHLPGDLIMLLPFYAGISAIYLVLLILWCITLCIFFDFSIPIQRYWIPTILVLCIIEHSLNFWYWELINITGSKSLGMLLITVATKALRDSLGRSLLMVAAKGWGISHETFTSDLYLIVISGIFYFVLDFAYETVMKTYPNSQLWLILLVSLPLIIMNTFIFYFVFAWFTQIFYRLKLLKQSYKLRLLKQFATILGIAGGISVCWTIIELLSRFFLMIDDIWRWSWLFIGIWDIIFLLLVLGLIVIWRINDKSIYLATSQQIHNDDEELSKEEEEEKYGIELGRIK
>Ste|SteCoe_122
MDRHSKEQEFLTWTLIIANTFSALGCIFIITAFVTMKKNIFSLRLVVYLSIADLLHSISLIIPPTSDPLCLIQGILLEFTSASSVLWSSIMAFSIFNSSIRNDNNVEGKEKIFLIIGYIIPLILTILPLITDSYGYSQGWCWIKPEGDGIIWRLICFYIILFSVILYSLAVYGIVYRKIRQEVLNIIDEEARVINKDLLVRLRFYPLILIFCYCGVTFMRMYQIFDPEVNIYWLTWTSGLLVSLLGLLNSIAYGLSKDVRDHLKFILCKKKYRHSSPFNPNPITGSIN
>Ste|SteCoe_12400
MSSPDETHLISLIFCGSLSALGCIMIISSAFLFKKLHTYAFRMVTYLSIADLFASLSFIIPGYESEYFCLSQAIIQNYSQLASLLITGVISFSLYQVIALENTNIIRKEKFLISMSFFIPAILTPLPFITNSYGNSYGWCWILHENEFGIMWMGIEFYGPLIIMLFVNIILYIKVYRKLWSENYLSESKKLVKKLMARLKMYPFILLLAFGPSMFHRIYITIYGSSNYYVDLISGCMAALYGFFNALVYGLTSKFKKNLKTVFKKLLSNICKIMNEFSPIPMIPDYGIPPLGRILANGICMERVDGVDYIAIGTCEGTLSLYGLGEDLPIKTTAGLGGIAIVKIKYVSYFSKVIIIVFTLETKAYFFELEGKSESWTPLLSQSLIYNPSACIIFEGKSGTEIILGTSHGGLGYYIPEPNLKKNVVWRYSNNWNINTDVTSLAIANNEIVLGGRGDGNALIYLAGGNPERSNTSNLITENFSKEASCIILSLSSDNTHIAVANGLGKLNVFQTTIKGSNIDFIPLFEASIVKRPIFVDILLLNQSYIAVLGSSDGCLYFISQNFRNFYRHEEPIQSYFIGRLSKQVLVLVGGSGFISVYSNFQLINNRIPRFLDYAKGEIDLLRNITGDNDTPDEALVSTYLYMPLP
>Ste|SteCoe_1245
MLVEHAVLYAFIALVWFWYSVWWCLNTWHFNKNYCKPIHRILTFFLMFKTLNCAFTYLSIITCENDETCNWNLATTSSFTIYNTFLFTNLLLLSKGFSFVKEYLDRNELTVVAMSMASIYIGFSAYSINKTKLIILPILLLCLFFSLNIYYTRLTLQYLISEYRQLSSQNNPILLPYLTTKLTLYRILFRSLCFYMPIKIFGLFFSWLFSPPMTTSNSIAPVLKLIDEFSEIFCLLIITWVFRAKNRGDYFELGHFTEEREMRRFIPINKAQVPTSLTVEKQENTPILLITPKGKNQCVYTNFLIGNPVRK
>Ste|SteCoe_13181
MEGWFDIVYFIGLGLSLLSSSIVLIILLRINFKDHSTKLRVYFTSIDIGSTIFLAIPYLPYKNPIYECVYNAMYYFIIMLHGFWVFFISFFLYMVICRKNSKVKKFTTPALLGFILISFIATIVVLIIPGNGKNCVILNTNEMMIIYLLVTCVGFEVIVFTMITYFYVQIRKVIKDEFLCEDKKCTRNRNLCLRLLGYPILFFVLLAFTELNVVQYFYIGTEEGLILFQIRILLIVYYPCLNSMLYGFTKSSKKFFCSLLLKAPEYTENQELLNDIRQVGFIKDRVYMDLADLSESDILD
>Ste|SteCoe_13235
MINQYLILAPFCALSCLANISIITTFVIYKDLKSIYEYQFILIFACFDFLTCLSSMLPSMLYDNNNSLCIVQGILIQIFSLSGILWIGFIAIAMFREMVLVKKRFSIGFFKPLLIIISLSTFTALVPYFYNAYKPSGAWCWFENPKGSNYARDYLFRFLLFYTIVWAIIILNFAVSIMIRNKKKKEVLYDFKGNX
>Ste|SteCoe_13576
MPDISPYISALISSTISLIGCTFILYVYFKYKELQGPAYKLISILVSFDILHCITFMVPTYTEKSGSTLCICQAFTITSVTLASILWTSVISFFLYLTVVKKKSCEIYINKAFITCDILCVIASFIPLATTDIKDYAHNEGWCWIKNEGIRLLVLYIPLWMVVVFNTVIYMIVIKHIRIESTLHPELYCIGQSMIRKLKMYPIILIVSFLPSTSLRVLQFFSNEPHENFVIVASVFICLHGFFNSIVYGLTKNVRSTLLGQSAYSSKYSDYSSSDQGISLFSS
>Ste|SteCoe_13577
MDSYRLELQISVIILNALSISLCLFAIIIYIFAKHLRIYAFKLVFWMNLADLFRSIAQIIPVIYKINDSFCEILGIIHMFSSCLTLYWAFVIAVTIYQVLVKKILDVEKYYTYWLGFGLTICAICGIVPMLYNDYGYLLGDCTLKNNFAGLVTKFAEFYFPAFIISISNTVIFYRVYKTLKKEHELVSNKEKIDAKRLFYYPVVLIITVTPSTIDRALRFFDIESQMLYEVAGVLWTIQGILNPLCYSLTKPVKEYIMSGCKKRTTLSSAGSDLNKESILTDN
>Ste|SteCoe_13578
MDSIEEINLIVLMLLNSLSISLSLFAIIIYIMAKHLRVYAFKLVFWMNLADLFRSLAQLIPQIYNVNFSFCEILGVIHVSSSCLTLFWSFVIAVTIYQVIVKKILDAEKYYNYWLGFGLSICGILGLVPMFYNSYGNISKDCTLKNNHVGLITKFAEFYMPAFFIIIFNTVIFYKVYKALKKENEILGNKEEANAKRLFYYPIILVITIMPSMINRAAAFFNFESQYFSYAINTTWSLQGVLNPLCYSLTKPVKNYILSGCKNKRSISSEGSELNKASILLD
>Ste|SteCoe_13579
MDSIEKSNLIVLIFLNALSIALSLFAIIIYIMAKHLRVYAFKLVFWMNLADLFRSTSQLIPKIYDINFSFCEILGVIHVSSSCLTLFWSFVIAVTIYQVLVKKIFDVDKYYNYWLGFGLSICGILGLVPIFYNSYGNILKDCTLKNNPVGLITKFVEFYIPAFIIIIFNTVIFYKVYKALNKENDILGSEDEINAKRLFYYPVILIITIIPSMIDRAAAFSNFESQNLDFLTNTTWTIQGVLNPLCYSLTKPVKKYILSGCKKKRSISSEGSELNKASILLD
>Ste|SteCoe_13580
MASMEKSTFITLIVLNALSIILCLFAIVIYIIAKPLRNYAFKLVFWMNLADLLRSISQIIPKFYRQSYEICQILGFFHVFSSIFSLYWALVIAITIYQVLVKQILDVEKYYKYWFGFSLSISSICGIIPIFLNDISYLHEKCTINESFKGMITKFSEFYIPAFIITIINTVIFYKVYIVLKEEDEVIISKDKNDAKRLFYYPIILVIAIIPSMIENILSFFNFESGDLEFISELTWALQCILNSACYTLTKPIKAYISSICKNKKSFLFEGSELNNESITLENFL
>Ste|SteCoe_13775
MPISSQEIDTIHLTLLICNSISLLGSLSIILLFLSYKILRSYAFKLVFYMSLADTIRAIGFMLPSNPENFCLAQAFLTSFGSLSGLIWTSIIAICLYCVVIHETSNIQKYHILMIFIGYIIPLFIISLPATTNSYGQDKGWCWIVNDKYVYLWRIGGFYIFMLLVLIINIISYYKIISVIKSEINLLEQSPHELSSKQKLFNRFKWYPLVIVICYLPLLSKRLFEIITNDTIYWLTMLSAITTSTIGLLNAICYGLTDNVKETIIDSFKRHNKSRHGSINNIFVNMSI
>Ste|SteCoe_14017
MKYEIAAPFAALSSISCATIIILSIRYSTLRKTHPYNFVYVLAILDFFWVTICLIPYKNFPNTNFCMIQGFLNQFFNNAQMIWTGFISLETYNVAYRRKIKLLYGFNRPFYLIMGICLILAIIPLCFDSYKEVYSWCWIGLPNDNNYWLMFYLRLFCYFLVLLIIFLWNFYVNFLVYYHLRKHFVGKNYKEIRRLRIYPIIMIICYSPLTLVNFIANDSDISKIFLIIANCMFISAGFLNSLAYGCTSNFWNEIRRQRTKNYKDLIISDKLFKISN
>Ste|SteCoe_14018
METINICYIFLAPISSICGLFQVYGFYKLNLVKEHPEILIFWQCISQLILDIHWFTGIPYIQKHIGDIPCRLLGDFFVYFYYLSWNYTVFLSVEILIKINNPYDINYKKRTLWYHLISHALSICIFLVIAIYPNDNHGKSILGTCFVQKGTFFELIIIIPDLIHFPIATGLIFYTIYISHKAREIMNYLRYIIYVVIAFSIAWVPVGIVHGIHFYAFNINTNSIFLEISAYLGALSGTLIFSARMMQKGLLKNMIKKSFCLRVNNKILLEEFETQELQDTHSRFFTKVTVKAIMLGISEALMKSEALANYGQDHRKRVCSINIAGKITDFNVTQYNINEYDQIVNHFNLKYQDISQSLSCPSNFLDIKTYCKGISGENETFSFYTSDKKYILKTIKKPELRVLKMMAQKYTERVISSNSYLLKIFGVFEISSGGSKFRVILIENFNSLLENPLIFQLNGSRLDKKYPELESLDLVRLSFKNAYGDSEFFSTIDKLNIKEYEMNRILKILKQDTKLLQNNILVNYKLRILLQILPSNHEIIIVEESRFFKSGKYLVCIGIDFINRKFKMKTKKTKKKIRKSGHRISISRISPVAYRNRFFKLVERIFKVDN
>Ste|SteCoe_14617
MSEEVNAVEESLQYIHLTANIISTIGSLVALIVFLIAKPLHFYSFKLVFVLNLFDLIRSLTQIFPMFFKHIPDVLCEISGFVHIFAVFQTNYWSFAIAVTMYQALVLNNIYIEKYFYYWISFGFTFPAAMCTTSAFLGLYGNIGHNCTLRLTSEGNIFRLIIIYIPGGLITFGSAFIFLRLYKILSINTADNLNREKIQAKRLFFYPLILLVCIWPQLVLRIMQMDHKSSLDLMYVSSILWGLQGFFNALAYTLTKPVKEYMKEFLCSKRHISVVGQELMDDKPIEF
>Ste|SteCoe_15186
MWKHNYRLIMYLAISNIITSVAFMIPYQSKPSVMCTAQGYLNNFGQLSSVLWTGCIMLSLYRLIVLERSENLKLELLYIVIAWIIPSGISFISINEYKPAGGWCWIKDKSGGKLLYIIGEFYGPYLAVLIYDIFVCYKIKKYLKKCKDELDLRSAKRAAFRRFVFYPITLIICYLPVIIHRFCIAFGITCMSDTFLNIFGIFGNCIYGFACAVIFGSTKYVRGKFTEMCCKAYIIDDSSLISSDGLILT
>Ste|SteCoe_15232
METEQQGLYLLTVLCSLISLLSCCFLLLTCAMTQLWKTTSVRFVMYLTIANIVTGLILLIPTNKYSFMCGFQEHVLTFAFYVPLVLGAILLHYAYWKIVLENKFSNALEVRYLGIALTPSLILSLPPFVSEEMGNNCWDGNHSPLEAVVSSYGFLILYTIGALVCFALVLGIYYYFKLYSKGYYTEQYERKYEKLKLVGRYSLIIYGSGLVLYIYGILNMINRHKRALDFMAMFIHASCGAITLTLFLSSNKVRRRMAEYFKTQSRSEIVPNESVNFTSVTGMLDSRLSD
>Ste|SteCoe_15656
MGKYSHEQVKIMRLANVSVASLSLCGSFFMITLYFCAKELRVHAFKLVLLLAIGDFLTNFCIVMSNALNDIPDTMCSMQGFILDSAHLSVFTWCLSISFDLYQIFVKNNDDIEKFFKYWVVLAYIILPILQIVPFITDSYARVNTLCTLKQDYYGNIWRLVCVYIPIWLHIAFTIYFYIRLYGEIKSIQKKSVGSDLELRSLILKTVKFPVILIITQLPFSLLRLIQVIDPNFNFYALEITATLMLDLQGLLNAIAYGWNENVRNYIIKSLRKTDPQSNTSYMSLRKVSP
>Ste|SteCoe_15844
MCFQLINSEITYYIQFGAGIFGIFGALSIIITYILVKQIRSYYFKLVFYVSIADVIRGLTFLIPKFLLKNRSICLATAAVSNYFAMFSALMALFLSVIIYQVTFKSIENVQKYHRRCLFLILFFLPIAYILPFITASYALIDLNCTFTEDFIGNMWRLGIFYIPGWTMIIISITAYCKVYKKLNFSFIDENTKKLLYKVALYPLVVCVLFILLTTLRIIEIFAYNFCTIEYLSMITMCASASQGFWNALIFFSTPSVRRILCKRNDYESTIKTSTIMSSQTSQASLNISDASNPLIKDCTSMQRF
>Ste|SteCoe_15845
MCSKESLNTISYYLQASSGAFGFIGALSIIIAYLSYKDLRTYYFQAVFFTSIADGLKATVYFVPFSALKISEVCYICAITTNYMTIASAMWTLFISVVLYQALFKSVVEVEKYIKIWCIFVFCIMPLVFILPLITDSYGLLTINCTFKENFSGNLWRIGLFYLPGWVMIFVSLYTYFKIFKKLNFELIDRDTKSILKKVILYPLVIIFFFIMLSTLRILENRLSSSCELKYFSAICLSLYASQGFWNAMIFFTXA
>Ste|SteCoe_16662
MCFAVFSCVCAGIVVLLILMTSMRKKIHYRLIGYTGISIMILQVSFMIQGNEGTSLCNIQGYVNISATISCLVWACILSYNLYVEILFEQELSEKYYWVIGYLLPALIPMPELVMGKYSEKMSWCMMKKDLYGNYMMIFEFFVPFIASWFFNITIVLRIKQYLKEFDSGFRTEEFLSKKKTFKAFRCHPAWVNALFVLPAVYQFYYLQHSVSSRTIDILGMIGETLIGYGFGLMFLLNFFTRGDMKKVVFSEKFPSVITIETSLSVNAES
>Ste|SteCoe_16747
MILKDSEKLTIYYFIAASNSLSIIGSLFICMMYYRYLILRTFLFKLVLILTIFDIFSSIGFLLPTYNLKSSESLCLTQALTINFFTSASVYWTGFIAISLYFIIVKSRLYIENYTKHAVICVLSLCFILSAIPLFTKSYGKNLSWCWINQTSNIDSGFFERYFMFFIPLWVLVIINTLLFIKVSKRLKISKDSDGSRSLLNKKLKFYPLVLIICFLPLTLDSCLRYGNFGFVEKNEFVISIVVGFIRGFYGFANALVYGFTKKVRNTLDRSLRDFNSSEMSERVLRGESAESQEQYATKNSALTGMDILVDDYLLLG
>Ste|SteCoe_17492
MNIDNEDTKVYLIILVTNSISALSCMFIITIFILAKSLRVYAFKLVLYLSLLDLAKSISMIIPTFLEDSEDLWCRFQSIAYQCFTIMSFLIALLMAVSLYLCVVSNAENVDKRKLPNLALFFMITGGLTIPQVFLDAYGRANSWCWIKKGYFLLRMTSFYGPLWIVNIVNLLVYWKIIKNFRKNKAPLKRLAFYPFILIICYMPGTVCRIMEEVTGESYDYLIYAMVAGDGICGFVNSVMYGFTDHVQLYINDCLCFKRKPQNSELLDLNSFTI
>Ste|SteCoe_17851
MLLLLIFLAKLTECKIFSSTFSLTPDDSWEYLSKFAMTIGQGEYSIKAQLVGPINKDSNDNLSIVSNIYIDTTWIDVPYLTDCKEKENLANRDAILLVPRNGQWSNTIEGRLKQNVRTRFWYFALSMCDVKEKYKVRVEIHFLNSNGEEFSAEDIGLQYVYPLILIIYFVFLFRNMLSIIWKFEKNDDIAINLVIFNGAIFTQFGAIFFKVIHLWIYWYNGKGFLVFDILHQVLEVISAIILTVLFILIANGWTLKYRDFPDADIYIPISMLIVSINLIVVAVGKISDDAYNKYTEYEGISAFFIVFFRILSWCWFIYVIKDLDNDRNKKITDFVFKFKVIVSVYFWSMPFLVIFSWVFEPYARKLIIALLSNLIQVIVFFYTAHLFSEKSQFYKISTLSKSVLPGSN
>Ste|SteCoe_17908
MVICFSDNTQYFPVLGVNIISIIGCFAVIITFLTLRDSQTYSLRLVFYIAITDFIKSISFCIPCHMLENNILINFSAFLARASAVITCLWAVAISNALYQIVINNVEKFEKFHKRWIIILIILIALNIGLMFINVYTSVDTLCTFNLTPLGNYLRIGTIYAPEWLFLIYSILAYYKVQKKIRNLTLTETKAHSIKRLFVFSIATFITYLPMSIIRIVEMFYNDCIINEAYLFAFCIYSLAGLLNALAYFWAFNLHMIWKKKTIIVSIPLRASEVSSINLLYHSLAK
>Ste|SteCoe_18084
MEIVTLTFIIIGASASLFSSILVIIEICLVKYKDMANILIMALVIIDVLMSLSIYGIIEPVSVLICEISMWICYFIRDFHKIMVLFIARSLYTIIVRSKQITFTFIKLFFFIGFGIDLLKTLFFALASQVFINHGVCASKFYNSYLNIVFLFADEILPSTIILFIIAYYYYKIRISLMKEALESDIKILNKRIFAKRLIGFGIVFSILIIPVLIITLIQLFGLSLSFDRLLSISLMVYAWYPFCNSLVYGFTKSFKKNIFSICIKTPDFENKEDYLYVLRQANIIRPRFYLDLIGESEHGDIN
>Ste|SteCoe_18085
MKNTFFIVATAGLSAGIFCSVLVLIEILIIKYKDSANKMIFLLIFTDLLMGLLSICLDLNLHDIYCQVAIFFAGLIRNFHKFIVLFISYTLYRIIVLNKSIASKLVKFYIFFVLCYSITQSVWAIIILHPVKGINFCIIDNNSTLSFWYIICSEYFLTFFILIIITYFYLSIRKHLFYEVKNTDYAMIGKRIFAKRLLGFCFVFSLTIVPSTVVVFLISFGVLKDENVFYNLSVIFYAWYPFFDSLMYGFTKSFKRNIFNLCVKNPNFESQEEIFFLMREENMLKPRFYLDLIEKTEREDFTI
>Ste|SteCoe_18087
MLSVITIFILIGSCLSSLSAAIVIFQLLMIKYKDLANFMIFFLMVTDLMIGILTPPILYPISLSWCIGFISLGTSFRQWHKFLVFLIAYCMYSIIVKEKTISLKNIIIYLICTYSLSFIYGVLMAIFFTKILGDLCLMLTDSSEIFFYSLFVWEYLPDFTILIFLFIYYWKIKKVLVKEAEECNLKSVRKRFYMKKLFGYCFVFICYMFPFFNALIIAFSGQVKNWETYREILLIAYSWFPLLDSIAYGFTKSFKRNLINIIWKSPDFDTTEETLKILREEGLIRPRFYLDMIGESEINSFI
>Ste|SteCoe_1858
MVYNSHFIIICLILATFSFLCSGFVVLAHFKIPQLLKHPGNLIVVLCIAQMLFDIHWLTTFPAALHDIKNDSICTNLGFINVIWFFSTWNLVTSLSLELIIKIKFPLNTGYSFRMKIYFIGTLILTALENLIIYSVGEFGLSDLDTCAIKNHSAGEYIYSIIIFGNLPIMWISIFIVLKSSTAKNNKALKSLTLVIFSMTITWGMPALLPLISKLFGDQNIDFNYFSILCGCSSGIFISVCRLATPQMVVKMKEVFCRRLSKKKANRNDGSKEEIMNQLSLNSFFESITEDTIRDILLGLSLICLTKKCAEVHYSYAYKKQKYIFKSDDFIKLKQCIIYNLEQQDDLGIWEYEPETFKNIRKNCNINLNSILKSICTDQNFLSTKNFNTGGRSNAFIFCTHNENIIIKTLTRKEKYLLLDILPAYNKRIMKYPESKIVRIFGLYKIRTSKHCFIVMENILRNKNQAVIFDLKGSIDDRYVKNTENIYGKVFKDQNFLEMGKNIEIESDLRIKILNTLIDDSVFFRKLNIIDYSILVGFYEEKENIGIRYYIDGIGEKSYCIGIIDFLQEYTIWKKIELLIKRLEGKVNASVCSPSKYSERFVEFLKKIFNKIE
>Ste|SteCoe_18662
MAKYLDYDYNEDEQYYIYYANAIASFLSIVGCIFIIVLYFSYPSLRRLPFRLIFYLTIADLGNSIGMAIPYMESYALCQIQGYLVSYFGLSSLLWCAFIAHAIGLTVLYKKDISTYEKLYLIIGFAVPILTFLVLIDINEYRVSLGWCWIMQTNNINFEFYRQITYRLITYYIPLLTIFMYITVQHFKVISEIRTSDIFRPETRKYGQAMILKLKMYPIIMIGSLLPAIIIRLMSFSITPYWYFTLIGGVGISLGGFLNSIAYGLTQEVKMELSRTFSQRQVQELITVDDLTNSSI
>Ste|SteCoe_18923
MDSNWYTLLYFSGLGTSFISSSIVLIILFKIKFKDHSTKVRAYLSLIDILSIIFLAIPYIPSDGNQIYVCLYNSMYYFTVMLHSFWILYISYFLYMIICKNSEIITNYTTYAIIIFTIISSLSTFLVLMISNSKQNCIVLSTKDMMIDYLLITLVAFELVIFTFITYFYIQIRRAIKREIKLEDDKSKLKRNYCFRLLGYPILFFILSILGGLNVMQYFYQKENLLIFQIRILIMAFYPCFNSILYGLTKSSRNYLWYLLLKLPDYKEKEEILHEFREYGLMVDRVFMDQAGLSENILFQNK
>Ste|SteCoe_19128
MIFLYVLLSLVSGKITHFSTKIQGPAAQLIHKCTLYSKNDIYGSKDSYITIQWNPSEITSYIILLTHKQYTHHYGISYCEANAPSVFSKVPMPYGNTTMIIQETGAYYIIAAVCESRQIALEIDIEFVNPYGHIPGDLFPLIPFYFTIACVYILLLVLWEIALFFYWKYSINIQKFWIPGILVLCTVENSLECRALLDFNNTGIRNFSLSFLVIIIKSFKDSFGRVLLMGAARGWGITKDISKNKGWTIYLTGIVYFIFDFIYLITFKVEESFELYLLLLASFPLIVLNTLIFFFVFSWFSKILYKLNFLKQNYKLKLVKQFALLLGLAGLASVIWGTLEILARFFWKQSDMWKWDWLYIGIWEAIFLILVISLIAIWRVSKNSKLLAITQEIRDDDNEISQEEEEAKYGIELSKVKNTQKK
>Ste|SteCoe_19593
MDMQENSMHLFLVATSALSLFSSCFMALIYIGYKSLRSYILSLVLLMLFGNAVKSVGVFISTNNIACGLPGYLYTTGALSGLAWSAIISYTIYEAHVINENIFVFRKTYLIIGFVIPLIMGAFPFITDSYNYGEGYCFINSDHPEKWIWRGFCLYMPVIIVTVFNYRKYRKVIEAIEYDIEMLPDKSMIMSSQNKYARKLLLYPFVVFLCYFPSIICLPFEIAFNVPDAVILVCRCLECLFGFFNTLLYAFTPKILDAVKKTIFCQKNQDSGGSNNNCTVDEDWLRGTFLRDYSELN
>Ste|SteCoe_19670
MSVEDDLLFWLSIVVYTLSIIACIFSLLIYIFAKHLRIYPFKLVFWLNLFDLIRSLAQIFPVLYASIPQDICSATAFFYVFSCFETNYWSLIIAYTIYQVLVKKNFNVESKYKILIWFGLGSGILLSIIPIFFDSYGKIYLGCSLVQSFQGEIFKLLIIYIPGLTIACINTSIFVKVYFVLKNNENEIQELEEINAEKLFYYPAILLLCLFPGMVMRIVEFARFNFIELTFLAYTTWGLQGFFNALAYSLSKPVKEYISECFCKKKGVIKVTDQSLIEIDKS
>Ste|SteCoe_19672
MTIVHAYIAVAISSGLSFLGCTFIISVYYKYKQLQGPAYKLISILSIIDIFRCFVFLIPTYGGAGDSPLCICQAIAITIFTLASILWTSVISIFLYITVVKKKIYEKQIPLALGICILISLLASFIPLINDDFDEYAISMGWCWIKNKDLKFFILYFPLWIVVILNTTIYMILIKHIRFESHLHPELHDLGLSVIRKLRMYPVLLIVSFLPAGILRSMQFFGASTSENFLIVAGAFACLNGFFNAIVYGCTQNVRFALTGRNVINSKESLLSNSSKGISFG
>Ste|SteCoe_19949
MACTLTNSTSHDNIIILVCSALSFIGSFSIIIVYCLFSKLRAYCYKIIFKIALADALHVLFFVLPRYFEPSQDLCICYAIAFHSTAMISIFWSLSIALDIYYAVTKKNLGFNKYYRCWLLINYILIPLINSTPVITKSYGLTDKLCTYKSDYIGNIWRFSLFYIPLWILTLFIIGIYVKVYIIVRNLELEHELMEFLKRFILYPIVLIVSLGPLTISRIIDLDENGCGIHRFYIISLAIYTLHGFFNSIVYGFNPQVKEAIRGAFVRKVNFSASVRFDRVNSSTSEVVLLDSNEFEFIDPQYNTNR
>Ste|SteCoe_19950
MYCGKKLNEDYMYYCNIASGSIGLLGSLSILLSYLIKKPLRTASNNLISSLALSQXFLGSLSILLSYLIKKPLRTASNNLISSLALSQLIACLTFFIPNQLYKITNLCKILSIIYNSIQLITITWAFAILYILNKVLVKSNTNIKKHVKFLHIFSWIIIPALHCLPIITNSIESDNEMCTYTNDIEGNIWRLCLFYIPAWSFIILAIFLYFKIYIRASKLEIAEESKEFIQRMIYYPIIVVGFLIPLSVVRLLDAVIDCDITWLMMVSVCLMGLQGFFDAIVFFTTLSVKAAFRRKSCVESEIENRLYFLPERSSSLTWEDY
>Ste|SteCoe_19951
MKCFLSYDDAIYYYSHLGCGILSALGSMLIILFYILTPRIQIYSYKLVAFLAFSQLLSSIDFIFPKSLVQNTQVGCIFIGFIVNTGQITSILWMASIAVTLYQVIFHSIVMYEKYEKYWFIGSWILVPILNCIPIFTNSFKPVGSTCTYNVDTIGNIERICIFFIPIWTFLLLTLYCYWKILTQAKINNEVSKHSIIIKRLMYYPCIMAFNAVILTVTRFLPFIISNCEEMFVEFVLYTFIALNGFLNFILFLLTPTVRMILFGGSGGRISCTEDASDGSTLNLLLDDTLRRQSATK
>Ste|SteCoe_19952
MACWENGAVEVYYYGLIPCSILSIFGCIYIIVIYYSYKELQGYFNKLVLCISLSDLIRSFLLLVPCQDLDNIPLKVIIGVILQATLITTVMWSASISITLYQVVLLSVTEFEKYFKIWVILSCIIVPGLFMLPIITDSYGVQGTVCSIKADYSGFLWRSLLVYLPGMLIVLISLFTFIRTYQTFLEMKLDKRQAFLLKRTSIYPVIMLLDILPIIITRVIQIADKECSYTPIYSIALSIFGLHGFFNAAIFAMNNSAKKVTKGRLTMLSQVSYRNSQMLFGSFSSVNLLDEYDEEGKNHEGLIINTTK
>Ste|SteCoe_20257
MKYTKEEEEAFYIAAAVPSIFSAIGSFLLFLGCLKLSVKNSTTVLVIYLGICNLAVSLASIIPTYKYPILCSYQGIIHIFFQNLGCTTHALIAYSLYKSLSTAENILSLRTRKLFIFFCIIALPSAIYPAIASEFSYQGGWCTVHSKNATFKDPYFWVYYYMRFAFVWASNFYVIGCYFIIVKKYRKLTKSILDFVEEKRTIVTRMLIFPIALVLCYFPINFQRFYSQFKKPSDEFTIVCIVVVSLVGAVNCIVYGVSNPNVRRKIIQIFVLKKKVRKGINDSKNLFDESSRELDITF
>Ste|SteCoe_20344
MTVNENQRKLIYIANATTSSLSLSGCCFILLMFITFKDLRNSGFKLILILGIFDILNCISFMIPTYHTSNGNLDCQFQAILLNFSSFCGVLWTTIIALCLKKAIVESQSSIKGLINKSLIITILLGLICTIIPWVLDGYGTTAGWCWIKLSKSTNKWLVLRICLFFIPLILSITVNFYFYAKVKKTLYFMKVSDEQKEINMKLCKKLNLYPFILVLCYLPYAIKQGLELTSLNQEKYEFQFTMAVGILRGCHGLLNCLIYGFTGKVREKIRHILENFRILKKQQKLLENTRKNSSPTIQ
>Ste|SteCoe_20727
MANYLVYDYKEDQQYYIYYANAAVSSLSIIGCIFIIVLYFCYPSLRKLPFRLIFYLTIADLGNSIGMIIPYMKSYTLCQIQGYFISYFGLSSLLWCAFIAHAISLTVLYKKDISTYERLYLIIGFIIPILCFLVIIDIHEYKVALGWCWIMQTNYINFEFYRQIVYRLITYYLPLLFIFIYITVQHFKVISEIKTSDIFKPETRKYAEAMILKLKMYPIIMIGSLLPVIIIRLMSFSITPEWYLTLIGGVGLSLGGFLNSIAYGLTQEVKMELSRTFSQRQIDELITLDDQTNYSI
>Ste|SteCoe_20788
MLLVFLAVAALGKNIDSYVILTDSEPWQALTNFGLDVGTGNYTFKARLSIPLQNRELSPTVSLALYLGVEWDENLLSLSCQDRVKQAKKVFKIPLYGNAEWSVPIEGKLTQKRRPHVWYFVLADCDRVLGNKKIKYEFSIMNPELSHFSVEMQGLKNIYGFLIALLVFGLGRNVYKLIKFLKNEEEVQGPVIWVNISIFFQILGVIFYYVHLLAYENDGEGISVFEFFGEAFTIISNLSITSLLILIAGGWTLTYNEFPIPELYIPAIFLLTFAHLFMAGFNFIHEQEKYSFTRYEGTSGLVITIIRILLYVWFIYNLNNTSKSREFKRNNFVLRFGLGSSLYFLSVPLLVIGSGIFPPHMREKIMVIGANFTQAGAFYFLYMIFTGRGDYYKLSSVINMLPGARQHTY
>Ste|SteCoe_20925
MFYLAFAWALPCALSVIPIFTNSYKITSGWCWIKGGMGIESIILQLVEGFATALAVLIYNTITLIKIKKKLKGELAKNEKEDRLRKKLMKRMIYYPLVLLICITPAAIYRIFENTGIKEYTILAMIAADFQCLLGFGNAIVYGFTENLKKKVKLKFRLMDYDESSERCSANNVDYKTK
>Ste|SteCoe_21100
MSDDTILLIILLVSNTLSLLGSLFVMTAFLVFKSIRSFSFRLVFFMSTADFIHSISLMLPPYNSWCIIQGATLTFSALSSTLWSFCIAFALYNSAIKENMNIKRYQVWFFLISYGLPLILTIIPFVFDSYGPAKGWCWIKKSFEYDLILRTMCFYIIIWGVMIFNVLVYISVINKLKRDYGNIVEYQSQRNILIKRLAAYPIILVITYLPISFKRIFEIFDEDDMPFWMTCIAAFGISITGLANATVYGFTGPVRTAVKSIFYPENREVSVYSLYTQQYTASFNTNNL
>Ste|SteCoe_21716
MSNTFVFDSNNSWKYITKFASFPGKATWELKAKITTSADPDSEVLQHFKSTIYIDDKWDEALALSSCEAKEELSKRQKTLKVPLNGEWSDTIFGALVQNAKIHFWYFTLSDCDIPEKTKLKVEITIYNVNESHFSSEDYGLNYIFPIITALFFCALYKNIARLIKVFKKTDDLEEHLVMLNIAIGCQFLGLGFEVFHLWIYNYDGKGLIILHMLYQSLETISSAVTTILLIMIASGWTVSYKDFPDIDIYIPVALLVVVVNVLIVGLGKITDDAYNKYTDYDGLTGYCIIVIRFLLFAWFFYLIISLYKTAAVRLKTFLTNFSILSSIYFMSFPCILIISWSFEPASRNKVLIILTNLMQITFFVFLTHLYGESSTFYKISTLSQSVLPGKIQ
>Ste|SteCoe_21918
MVYGISDGKLEDIYVSNAIASILSILGCAFIISMYLIFKDLRKLAFKLIAVLSVFDLINAISFMIPTYNQGISDEICIIQGILMNFSTFGAILWTSFIAITLYAIVVKSYLNIEWLMKRYIIFDIFVAMAITAIPNILESRNSSNGFCWLYQGAHPGRYTFRFLTFLVPLWVVLTINLSLYVVVFRHLRGGIGGEDAKIRKQLSKKIGIYPLIIFFCYLPYTIKGIIEVQGLWDEFIYEYYFTLIAGVIRCLIGLLNAFAYGFTKNVRKKLKHFCSKNKYDQNKSTLMTDMDKKNNYN
>Ste|SteCoe_23236
MRLRDSERLTIYYINVVSNSLSILGNIFICAVYFKFQNLRTFPFKLVLILSIFDILNSIGFLIPTYSSEDSDLTCKIQSLVLNFSTLASVLWAVIIAFCLYYIIVKSRLYIENYIKYYIGSVVIICSIVSAVPFITDTYGATAGWCWILQTGKYDGAFYERYFSFFIPLWLLIIISVVLYILISRRLSQSDDSDNTRSAFNKKLKFYPMILILCFLPFTIKGVLEHFRVDFVMKNDYYFTMVTATFRGFYGLLNAFVYGFTNKVRKTLAAYFKGDEYPELIINFSTHTRRASSIVGTQCTVLTKNDIFSSDSHRFSDNISNN
>Ste|SteCoe_24082
MDNFYAIYIGIALAASFSIMGSLFILIIYFKYPNLQCFAFRLVSYLTFFNFFESLSQIIPSYKISSNLCLVQSIFNQFFGLCNILWTGFICLILYFQVSKNSLNPKRYEKIFLFLTVLISFASIAILLTFSNFGYVGGNCWIEEVELGNYFRFIFFLIPAWAVIFFISIMYIKIIHTVRRESFLITEMDKAQDMVINKLKVYPIVMIIGFTPLTVYRILEIFIYPPLWLYAIGVAVYTFIGFMNAVVYGMNESVKDEIFKKYSEEDVSISLEDRG
>Ste|SteCoe_24766
MGYEPYSARVGAFYTFFASNLISTIFCVFSVVIYLIAKPLRVYAFKLVFCLNLFDLLRSFIQLIPSIYLDIPDHLCMACGIIQTFSSFQCNYWTLVIAITIYKVIVEKKNNVDKDFPLWFWTGLISDLILVLIPIPLNLYGNVGGDCSLKTDLLGTVFKFIIFFGSGVLITFINFWIFYRIYKKLKSSNLKDDIDESHVKKLFYYPVILVLTAWPACILRIVESFEIYSTPLLYIAYLTWGLQGFFNSLAYTLTLPVKKYIISLFYRKKCSELTYTQLMNCSFQSK
>Ste|SteCoe_25130
MLVEQAVYYAFITLVWFWYSVWWSINTWHFNKNYCKPIHRILTFFLMFKTLNCAFTYLSIISCENDETCHWNLATTSSFTIYNTFLFTNLLLLSKGFSFVREYLNRNELTVVSMSMAAIYIGFSAYSINKTKLIILPILLLCLFFSLNIYYTRLTLRYLISEYRQLSSQNNPILLPNLITKLTLYKILFRTLCIYMPIKIFSLFFSWFFSPPMATSSSIPPVIKLIDETSDIFCLLIITWIFRAKNRGDYFELGNFPEEREMRRIIPINKTQVPTSLTIEKQENTPILIITPKGKKHCVYRNFLIANPMRI
>Ste|SteCoe_25970
MACSTHEYKFIGEMIVFICAIIGFLGSLSIILLYAFFPQLRSYSFRLILYIGIFNFIQSLSTVLSYIHINNTALCDFFAMIFHSAYLSSTIWSGSIALNLFLVVRYGLRDFTRFHKLWLFTTSVFIPGIFALPIITGSYGHVGYYCSFKEDTVGNIWRFSIYYGVIWTCALAICTFYLIVFFDLKKMHIAPNTRIIIERLMMYPIIVVIILIPLTLLRLHVFNKGDCEEYYLSIFSGSLQALVGFFNAVIYTYTSDVKKCIKEKVKAKSVIEIPRASLSVGSSQGPNLLEESFKDSIEI
>Ste|SteCoe_26302
MTTSENQRKLIYIANATTSGLSLSGCCFILLMFISFKDLRKSGFKLIFILGIFDILNCISLLIPTYHTSNGNFDCQTQAILLNFSSFCGVLWTTIIALCLKKVIVENQSSINGLISKSLCITVFLGLVCTIIPWVLDAYGTTAGWCWIKLSKSTSEWVILRICLFFIPLLVSIAVNFYFYANVKKVLYLMTTSQEQKKINMKLYRKLNLYPFILILCYFPYIIKQGLEITSLNQEIYEFPFTMAVGVLRAGHGLLNCLIYGFTGKVRGKIRLILENFKILKKQQKLIEDTRKSSSTAIQ
>Ste|SteCoe_26594
MRLTDRERLVIYYFNSISNGFSILGCLFICCMYIKFIELRTFPFRLIFILSIFDIFSSIGYMLPTYFLNDDDVLCQIQAAVINLFTLASVLWAGIIAFSLYYIIVKSNFYIQNYMNYFIIGVIVLCIIVTIIPFITNSYGTVAGWCWIKQDGYYDSKFYERYFLFFIPLWTLVVFNGVLYVKVSKCLKENDDSDGTRSGLNRKLKFYPMILIICFLPYTIKSGLEFKREGFTMKYDYEITIVIATVRGMHGFLNAFVYGFTKKVRRTLTRGMSEEDDSEISMRLPVREDDK
>Ste|SteCoe_26609
MAPLSYETIYWIDLPICILSAIVNFLIFVAYIYFRDLRIYNFRLVFYLAISELLTCTAFMLPWWQSYEMCIAQAIILNFSGLSSILWTSVISFTIYRSVVLEKKDGWKYEMYYLLYAFGIPLSMNFLPMLTNSFGDAEGWCWITIEGGSFIKTFLGGNLWRIINYLAPLWLIIFFNFVMYLRTLAKIRRMIDNVTDEDLRKNMLYNRLKLYPLMLLICHLPVTVHRVLGFFDIVDPDKVWLTSLLASFFIILSGFLNAVVYGLTDRVKQELQKLMLATSSDESEDISFITSSEGEEKGRGSTYTI
>Ste|SteCoe_26758
MSIPDDTHLISLMSCGALSTIGCILIISSALLFKKLQTYAFRLVTYLSIADLFASLSFLIPGYENEIFCLSQAVIQNYSQLASLLITGIISYSLYQTIVLENTRIVKKEKLLIFLSFAIPAILTPLPFITNSYGNYHGWCWILDKNEIDIIWVIVQFYGPLVIMLFINIFFYFMVYRKLWSDDSLRDNKKLVEKMMGRLKMYPLVLLVCFGPSLFHRVYYFIYNSSNMYLDLISGCMAALYGCFNAFVYGFTTKFKKNIRKTFGKLLKN
>Ste|SteCoe_26928
MVEYYDGYVSSSVFSFISAVACCYALVLNYRRNKLSKSAQANLILVLTLFYLITNVSSLLPGILMEKNSSLCKAQAGITIFSALAGILWTGYIALYMYIKCYRENSNFHDGIWVPLIIVILFCVMSTAFPLGYDEVGFSDGSGWCWIKPNKPYHLYSFVYILYYIPVWIVIVWNMYAYIKIIRKVNEQFRTDEGRALSKSLIWYPFIAFVFYLPQSLSRFIESGLYNPKEDKPDDFINFKIFACCWIRLLGFANSVAYGITGHFQQRGGYASPKV
>Ste|SteCoe_27116
MIFWLVFTDLLMSIISIFTTFGFNSDYCKAMIFFALVIRNIHKFIVFFISYTLYQVIVRNAFITYTFLKYYIVISALFSLIQAIFAVVISNPHPYQNFCTAGSGTLLGLIYFVLTEYLVTFFILIAINIFFLKIRSSLKKEIKSSNVSSTKKRFFAKRLIGFGLVFSFTIIPFIIINSLGGLNIVRENYLPREAANLFYAWYPILDCSMYGVTKSFKKNIFNLCWKDPDYETEEEILHILRDQNILRPRFYLDLTGQSEISME
>Ste|SteCoe_27718
MTCLLDYHNPQFYYPHLACGILSALGSLFIIFIYILTPRIQIYSYKLIAHLAFAQFLSSIDFLLPCNITQDNPSICILIGLIVNSGQIMSILWMTCIAITIYQVIMYSIVIFEKHEKYWVLASWLVVPLLNCIPIITQSFVPVGSTCTYSVNLIGTIERILIFFVPIWVFLILTLYCYWKIFSQAKTLEEVSKHSSIIKRLMYYPIIMVINALILTVSRLLTYMLDDCMLKTADFFMYIFVALNGFINFIIFVLSPNIYGIIFERTKGLNNNSLSEDLSEGSSLNLLFDEAGEGKTKSRMISINNINVET
>Ste|SteCoe_27841
MTVDDKLLLYLSIVIPSTFSVFGCLCVISIYFRYTRLQGFATNIVLILTFLSFCESLSQIPPTILFDIDPVYCEIQAWLIQFFCLCTIMWLTNISIIMYFEAFKPELCTEKYCKKSLIGIIMISGLVSVIPYIFHAYKEIKGQCYISKNHKFLRLIVYFIPLWCAIFIIAAMFYKIIMKLKKDPNTSSFALRLKYYPFILIIVAMPITCVRILDDLDIDMPVYFIMFAYCVFMLEGFINCLVFGYTENIRRAINESNYYNLLVYNYDLNK
>Ste|SteCoe_28161
MCSKETLYAVSYYLEASSGLFGFIGALSIVIAYLLYKDLRTYYFQAVFYTSIADGLKAIIYFIPISALKISEVCYLCAITTNYMTITSTMWSLFISVVLYQAIFKSIVKAEKYTKVWFVIIFCILPLVFLLPLITGSYGLVSINCTFKENFSGNMWRIGLFYIPGWIMIFVSVYAYFTIFKRINFELIDTGTKIILRKVILYPLLIIFLFIMLSILRILEIILPTSCGLAYFSAFCLSLYASQGFWNAVIFFRTPLVRSIICKRRHNRKLNCISSEVSASSNINLLDSQNILIKESTSLQRLK
>Ste|SteCoe_28525
MGLSENQIKNICYTVCATLSILGCLFIVILGLTCRKLRTFSYRLIIYLALADLLSSICFIIPDYHTGLCKVQAIIMNFSQLASILITGCISWSLYEMVVKEDFSIALAEKKMLGIIIAMPVILTMMPLTTGSYGNSQGWCWIDKNSEYKYMWMLIEFYAPLIFILSFNVFAYIKVYKRFRESEYSLLETNVKAKLISRLKFYPLSLVVCFGCAGVHKIYYIAGGKENFYLDLFAGCIVALYGFANSIFYGFTRTVRGYIRKTFGNWYPYPDNSSSNPSFVKP
>Ste|SteCoe_28622
MKSTQFDDWFHIVYFIGLGLSFISCSLVLTILFRINFKDNSTKLRIYLSLIDLCSTVFLAIPYIPNGGSPIYQCFYNALYYFIIMLHGFWVLFISFFLYMLICKRNDNVTKFTTPAIIIFTIISLLATVVVLIIPGDGIQCVVLNKKNNMIIYLLITSVAFEVTIFTIITLFYIQIRKVIKKELSSEDKLSKRNRVYCLRLLSYPIMFFVLLAFTELNVFQYVYSDSDGLLLFEIRILVVGYYPCFNSMLYGYTKSSRKFLWSLLLKVPEYSENQELINDIRTVGFIKDRIFMDLADMSESDIFD
>Ste|SteCoe_28671
MAYENEIYYSVIIASTVSLISCGLLIAAIVIVKGSSSLSYKLILYLTISDIFTSVGFLLPNSPLEVCYIQAFLINFSILSSIMFTAVILNFLHWTIVLQNKPSMKLEIFYLVIAWVLPCALSVIPIITKSYKNTSGWCWIYERNLAVSITLQLVEGFAIAFFVLVYNIITLIKINKKLKSELAENEREDRLRKKLMKRMIYYPLVLLICILPAGIYRILESKGVDSSIALKIIAADGQCLLGFGNAIVYGFTENLKKKVKLKFKLIDYDESAERFSANNVDYKDS
>Ste|SteCoe_28679
MNVWVKSFLLAFMSISVICQLLMIYAFIKIKKIRRHPGIYILIETIAHLYIEIHWISALDSIKNLIGEDGCKIVGATTFYCSTIAFNYILFLTLEVYFKIARIYTYGYKKRGYYYHVIAQVTSIPSLVVLIVMNQNGISKFGGCSIQESTPFEMIPVIRNXTPFEMIPVIRNFIYIPLILVFLGLAYNKRQINDAESISTLKYHFYVILAFIITFTPIQLINGANYPEFNMKHNNITEWARNICVLLNAISGAAVFFARFSQKKLLSHLWNSITRKKHNKISKSLLEISLLPYSNLFQELDKKVQVNNILASIIAIFSDFSTAGNKCMNGEKKWTYEYMNKTCNVTLYHYKHSKRVLDSENVKMKSFLHSFDIEANLEDLVSRYNKEFNGTFTYLTYDKKFYLKTFSQADMQTFSSIFPSYSQRQQNLSSSLISIYGFFTIEYEGESALHFTLYENLGYAFKNPKTTIIRSRPHKNPSAAVNISTEASVEWIRMPENFRKRIIKSIEEDAKVLSDFEGLNYFLIIVFDEEVALVQKRKKLITCEGKTAVIGICCEWYVWGTKESAGEYRENLLHEVDGIFVSNFT
>Ste|SteCoe_29065
MDQNSNEQEILTLSLAITNTISAIGCIFIILAYVTMKKDLFSIRLVVYMSIADLIHSLCLIISPLSSVWCLIQSILLEFSSSSSILWSAIMAFAIFQAVIKSDDYVERKEKAFVIIGYIIPLILTCLPLSTNSYGYTQGWCWIKSDNQDFIWRLLCFYMILLCVIIYNFVVYWIVYKKIRNEVINAIVDEEAQNINKDLLNRLRFYPIILLVCYSAVTVKRVYEFFNPEGGERMLTWVSGLMISLLGLLNSIVYGLSKDIREHLKQMVCKRQSRDFKKFSSLEGNRNINP
>Ste|SteCoe_30276
MSFSSEEEKCIHLILIVCNSVSLFGSMSIIVLFSIYKNLRSYAFKLVFYMSISDAIRAIGFILPLHPKSFCIAQSILTNFGSTSGLIWTSIIALCLYCVVIKKITNIPKYHKHMLLIGYILPLILTFLPETTDSYGEQFGWCWIKQGSFGILWRICGFYSIMVLVLIINIFCYYKVIREISNDLVLLAKGPHELSEKHKLFNRFKLYPMIIIICYLPLFIKRLYEILDNNTVFWLTIVSAILTSIIGLLNAIVYGFTDNVKETVLDTFRKSSVARSVSINDFDVVFTEN
>Ste|SteCoe_30638
MEYCLDREILYYSTLGTSAFSFFGSLTVVVIFIKLRKMQTYSLRLLFYISLSDLIRAIGLSVPCFYLRNQIIIRTVAFMIRTGNLSSPIWAIAISNALYKVAINGTQKFERHHRFFMILTAIVLLSSVGISFLDVYTNIGSSCTFEDTFIGNVLRYGTLLVPEWILLLYTAFAYYKIHKKIKAVKLALGKTEAIKRLFVFSMIIFLSCLPLSITRIIQLFNIKSCYVSYASTIAFGIYALRGFINAFAYIWAFRLFLVFANTEKLFLRTSSANSAGTESTNLLFESFSN
>Ste|SteCoe_30639
MEYCADQEIFYYSTLSCSALSFFGSLTVIVAFLKLKRYQTYSLRLLFYLSISDFFKAIGLSVPCFYLTNEIYIKIAAFMGRTGNLCSSLWAVAIVNALYKIVVNGTQKFDYHHRFWVILTIGLIAFNSGISFLDIYSNIVSTCTFIDSFLGNALRFGTIFVPDWLLLIYNMFAYFKVQNKIKTLPLTIGKSLAIKRLFVFSMISFLCALPLSIIRIMQIFYQKSCLIAYLGIITFSANSLRGFINALAYLWAFKNFASLIGAQVNFERSISINSSETEGKNLLYESFTN
>Ste|SteCoe_30813
MGCTEDIVLIANSVIIIVSVISLIASIGVITLCLIADILDEFTLKIVMYMSINDLIRSCGLIIPLCFESKDKICILFGYIVVYTFISNVVWAASIIVTLYIVIIKKYRNYERFMKYWFIAAYPLLAIIQAIPYATNSYGFDGGMCTLKDDYYGNIWRFTLLYFPYWIFLLLAIWIFYKLHKALKGSDSKTLNSIVLKRGYIYSLIIFVMVIFLSAVRIIQLFANNCAIMYMSFSLDSILGLHGLLNGIALVCNKNVRYQLKYKFCKNLINKSCDTSSFSAGLDSGRDLN
>Ste|SteCoe_31381
MIQYAAVSPFMALSTISSLMMIILSITNANLRQRYPFQLIFILAILDFLWSLVSLIPVELFENRVFCSLQGALNQLFNMSDLLWTAFMSFELYNVVYKDMPKLMYGYIKPLIFILIISTITALIPWTLDVYKLAGAWCWINKSKGPRKLENLLLRILLFYGVAWIVMIWNTFVSVKLYFKLKYRFSRENKSIVNKLAFYPLILFICYCPITISRIFEEAVEIPLWFHIFSECMMMIEGILNMIVYGFTDEVKVIIKQMISRKGKASQYESNGVAMNLVAK
>Ste|SteCoe_31412
MSGFSSTENKIFIYSFLISNLLSAISSFFSLVIYFLAKPLRIYAFKLVFWLNFFDFFRALSQILTLFFKPTPSLCTAIAFIHVLSTFNALSWCLVIAITVYQVLIQQKSDCEKYYKSWLIGNFAIGLIFSILPIIFSAYTYNIGVCTYNQNLTGNIFKLGIYGTGFIVSICTTIIYWRIYKQMRKDVWENEEFDEMNARRLLYYPGILIFCFLPALIMRVFEVFGFENFWFYVVSGTLWGLQGLTNSIVYTMTEPVKNYIMWTFCRKQKIRSFSQMIDLDQCKY
>Ste|SteCoe_31566
MVCQNDGNIELLYIVTAICAILSLIGCIFTLLIYFIAKELRVYAFKLVAYLAFCDLVKSLAIIIPSYKGELLDYFCSTQGFFLVSFSLSNLIWVLAISVSLVQVVVYKVQDVEKYHKYWILLSFVFAPGLCSLPLITQSYGNVYTWCTLKVEGDAQVWIYIIDFVPRWISIFLILGCYIKIYYYIKKHPDLIEDDKLFLGRMVAYPALILVAFIPLTILRVLQAHAKECGYFYLALSAYTSFSLYGFLNAIAYGYNESVSLYIKNLFSSKHKLIQHKSTDLFSTFNEVIN
>Ste|SteCoe_31670
MVCWEHGAVEVYLYGLVPCSILSIFGCIYIIVIYYRFEEFQGYFNKLVFCISLSDLIRSFLLLIPCQDLENLPLKIIIGIILQSTLITTIMWSASISITLYQVVLFSVTDFEKYFKIWAILSCIIVPGLFILPVITDSYDVQGTVCSIKSNLSGFLWRSLLVYLPGILIILISLFTYLKTYKALLVMELDKHRKFLLKRISLYPVIMLIDILPIIITRVIQYVDKECSYTPLYSIALSIFALHGFFNAITFALNNSVKGLIRERHTIKSRGSYRNSQVLFGSFASVNLLDESYDEDKPYGGINN
>Ste|SteCoe_31671
MCSYDTIENVSFYVEATSALLGVGGALCIIVSYLSYKNLRTFYFRILFYISITDGLKGAIFFIPANLLKITEICIISAVTTNYMTMASSIWTLLISVIIYQATANSSVKVEKYIRNWSIFVFCIMPFFYLLPLSTNSFGLIDINCTFKENIDGNLWRLGLFYIPGWIMIFISFYAYNKVFKSSNLELVDESTKTLLKKVTLYPLVIIILFTLLSILRILMITIPESCALEYFSTAVMGIYAAHGFWNAMIFFTTPSVQILICKRKMSFSSGKSSVTYSSQASSGSNINLLDCPSLLIKESISLKDYHKY
>Ste|SteCoe_31951
MSSCFLILACFMMKMWKIASLRLVLYLTIGNAISSIVFMLPTNEYSFMCGFQEHVLNFTLFYELIWGVLLFYYAYLRVVRGQKFTKIMEIRFLAIALVPSLLCSLPLFVSDTMGDNCWKDPHTPLEVVVSSYGFLALYPIGILFCCISLLGIYLYFREKRAKGEQNNESKIAKLILVGRYTFMIYSYSLILYIYSIMSLFNWPNRVFGFLSVFSHASCGLFTLTIFISTTKVRQIFDEHFKTQNPPVDILYEDSDNFKSASSPLYSGLSD
>Ste|SteCoe_3214
MAPLSYETIYWIDLPICILSAIVNFLIFVAYIYFRDLRIYNFRLVFYLAISELLTCTGKKYLAFMLPWWQSYEMCIAQAIILNFSGLSSILWTSVISFTIYRSVVLEKKDGWKYEMYYLLYAFGIPLSMNFLPMLTNSFGEAEGWCWITIEGGSFIRTFLGGNLWRIINYIAPLWLIIFFNFVMYLRTLAKIRRMIDNVTDEDLRKNMLYNRLKLYPLMLLICHLPVTVHRVLGFFDIVDPDNVWLTSLLASFFIILSGFLNAVVYGLTDRVKQELQKLMLATSSDSSEDISFITSSEGDENGRGSTYTI
>Ste|SteCoe_32335
MYNSDEQINYIVALVGSSLSLITSGFVIYMYYTRRNLQTFACKLTRYLCTTDFFLSLSFIIPSFEAQWLCVLQAVFVTYFLLSSILWTAAISHALYTVVITLNPDVYLLERRYVVLTYGFPAIALFLPLVRNDYGPSEGWCWISSEDAGAIVMRFICFYVPLIIVIIFNVYQYRKIIQELEGEDPDSVSKRLRFYPWILIFTQIALTVHRLIHLFFSVTWMPLAVVGVLTTTLMGFSNAVLYGFNDTLIENVHQCFSNTEYLDNSQETLDRSSLVHASLNR
>Ste|SteCoe_32491
MLGTLNLSFYIILGILTILLSSFVAFTFSRYHELRQHPSGLLVSLSICEVIMAYHSIIFALDSSRYIKWIKIEQTFDLLGLDSLNSAGFLCGINQILLSASTIACICYNIAICLDLIITLYNPLIPGSVRKKWYHGLTASSVIYFTVYANYENKFIYACTSNRWNRLEIMNSGSVNILLLVYLTIGMTSIIYSACRFANGLKLDSHANKYYLIRHVLYVMIFTLCWTGPAVSYLMRKYGKDDAIGSEVVDSIAIATTSASGFFLGILRLSDPVVWSRVKRLTSFDSSMEKISEDAWTQPVSVIVQGKLNCELTRCIFEGIHSAFIQMKESKQEEDSYFATKKYSTKEIKKIKRDTEAMNVWGVRDSKLNGMILDVYASDIFTNIVNITGFSLDDLIESLNPDNNQNNEVNQSAGKSGSFFLFTRDKKFAIKTIKKKEKQIMMKFLRAYHQHLSEYPKSLLCKIFGIYTLKIPGVTAIYIMLMQNLLYMIKPNSIYDIKGSTKGRTAKKNGVFTSPLKDLDFIANQEHLLLTLDDIDVFKNQLLADVKLLRMNRLMDYSMLIATSDGYENAEKPQHSIYSLNREKVYTMGIIDFLTEYGYMKSIEKNFSTLRYGRLSKGASVANPSRYSGRFVNFILSVVIPIVRRNSSYIIED
>Ste|SteCoe_34632
MNTFVISSLIGACSSSLASSLVIIQLCLLKYKDLSNRLLLVLMPIDLAMSIGQIFMLLPINTETCLVFMWLITIARDLHRCFVLLISIVMFLIIVKSKLISTKYLLFYWAFCISLTIIKLTILFSKAEIYIYNDLCLFDPNTSKIGVAIIYTDEIAPDIIIFLIIVYLNNKIRLKLISEAKDCNIQSANKRFFAKRLIGYGLIFSLFFVPSCIFLILYVMHVLTDRILVSNLILEIYSWYPLFNTMIYGCTKSFKKNLFNFLIPSPDFDSQEEVLNLLREENFLRPRFYLDIMGISDSVNIQEINNSYS
>Ste|SteCoe_34773
MLGPINLSFYIILGVLTILLSSFVAFTFSRYRELRQHPSGLLVSLSICEVIMAYHSIIFALDSTRYIKWVKIEQTFDLLGLDSLHSTGILCGINQVLLSSATIACICYNIAICLDLIITLYNPLIPGNVRKKWYHGLTASSVIYFTVYANYENRFINDCISNKENRLEIMNSGSVNILLLLYLAIGMTSIVYSAFRFANGLKLDSHANKHYLIRHVLYVAIFTLCWIGPAVSYLIKKHGKENSVHSEIVDSIAIASTSASGFFLGILRLSDPVVWSRVKRLTSFDNSMGKISDDAWTQPISVIVQGKLNCELTRCIFEGIHSAFIQMKETKQQEDSYFASKKYTTKATKKINRDTEAMNVWGVRDSKLNGMILDVYASDIFTNIVDITGFSLDELIDSLNPNNNQNNEVNQSAGKSGSFFLFTRDKKFAIKTIKKSERQIMLKFLKAYHQHLSEYPRSLLCKIFGLYTLKIPGVTAIYIMLMQNLLYMIKPNSIYDIKGSTKGRTAKKNCVVTSPLKDLDFIENQERLLLTLDDIEVFKDQLMADVKLLRMNRLMDYSMLIATSDGYENAEKPQHSIYSLNREKVYTMGIIDFLTEYGYMKSVEKNFSTLRYGRLAKRASVANPSRYSGRFVNFILSVVVPIVRRNSSYIIED
>Ste|SteCoe_34843
MEYTKEEEEAFYIATLIPSIFSAIGSFLLLLGCLKLSIKNSTTILVIYLGICNLAVSLASIIPTYKFPNLCPYQGFIHIFFQNIGCVTHALIAYSLYKSLSTPENILFLRTRKLFIFFCIIILPTAIYPTITSEFAYEGGWCTILKKNTTFKDAYFWAYYYMRFIFVWASNLYVVGCYFIIVKKYKKLTESIIDFVEEKKTVATRMLVFPIALVLCYFPINFQRFYSQFKKPSIWFTIVCIVIVSLVGAVNCIVYGISNPNVRRKIFRIIVWKKKVNKKINDSGNFFEESSRELDITY
>Ste|SteCoe_34844
MHYSREEKENMYIATAIPSLLSSIASFILIVGCMKLRSKSSTTWLVIYLAICNFIVGLANCIPAYEFSNLCSTQGFLHAYFQNIACLTHALIAYCLYKSFTITESNLYKRTSKIFLAIVILTLPTGIYPLVASKFAYVGGWCAISSFNSTYDETYYYVFYFMRFFCVWTSNLYVVGCYYLIVRKYKNLTETFVEFVDNKRVIANRMLLFPLALIFCYLPISIQRIYLEFQTVNIELSIVCIAIVSLAGVVNCLVYGISNPSIRYRITRIIMTRTTSRTGDASSELNRDMTTEFDSYK
>Ste|SteCoe_35010
MHLAIRIFIIIGSCLGFISSTLVIIELCWIKYKDLASLLIFFLMITDIVMELMLPFILYLESSYGCLCSIIVGAIFKQLHKYIIFFIAYSMYHVIVKEKNISFKIIICYLIFAFTLSAFIGIVNAIILTVEINEICIMSTESNTVIYYISLIWEYFSDFVVLVSLYFFYMKIKNILKKEAENCNLKSARKRIFAKRLFGYCAIFGFYILPYLLGQILYGLGQVKNTIVFQELLWLAYSWYPLLDSMIYGFTKSFKKNIFNCIWKSPDFDTIEETLQILREENILRPRFYLDMIEESEINFIIKLMLIRLD
>Ste|SteCoe_35011
MLNWMSYGIIIGSCTSSFSALLVLIELCCLKYKDLSNTMIFFLMIIDLFISFTRLAIMYPISSLWCACSQTTWVVFRQWHKYLVFFIAYSMHCIIVKEKNISLRCLKYYLAFTLLLSLSAGILNYMFIKVEIESICVLLLDVNASIYYLIFALEYTPDFFILIFLCFYYGRIKNVLKKEIMVCNLKSARKRFFAKRLFGYCFMFCLYIFPYFIIEMVNDYEHDRNAGSLEETLSMIYSWYPFMDALVYGFTKSFKKNILNLIWKSPKFDTTQETLQVLREGQILRPRYYLDLAEISEPSSIFK
>Ste|SteCoe_35012
MKNSFFIVVTVGLSAGIFCSTLVLIQLLIIKYKDLANKVIFLLILTDLLMGLISICLALNFQDLYCKVTIFFASLIRNIHKFIVLFISYTLYRIIVQNKSITSKVVKFYTFFVLFYSIAQSVFVVLLLNNVGGQTFCILDNNSILSTWYVICSEYFFTFAILVLITYFYLCIRKHLIYEIKNTNCSIIGKRIFAKRLIGFCFVFSFAIVPSAIVVLLMIFGILKDQEISYDLATIFYAWYPFFDSLMYGFTKSFKKNIFNLCMKDPDFESQEEIFYLMRQENMLKPRFYLDLIEKTELGEFAID
>Ste|SteCoe_35456
MACLLSYSDNYFYYIHLGCAILSIFSSLFIVFFYYFTPQIQNYLYKLITNLAIAQLLSSMNFILPISLLKDTKTLCVLVGFIVNSGQITSIIWMACIAATIYQIILHPAIPYEKYKKYWIVSAWFIVPILNCIPIITDSFVPLGDTCTYNQDHTGTIERICIFFIPVWFFIILTLYFYWKILSQAKILKEISDHSIIIKRLMLYPIIMAINAIILTIARFISLVIGKCDATLIDFFSFILIALNGFINFIIFLSIPNVYKILREKFDKNQMSFSVDSNDDRSFSLMLFESEKIVDA
>Ste|SteCoe_3648
MWIVLLILPLVQCKLVSTVLTLSTDEPWKYVSKFASYKGVSNWEMKVKFLKPADINSEEFARFKGSIYIDSKWQDALNQESCENKESVSKRHTILNVPLNGEWSETVEGTMSTKSRTHFWYFAISSCNQSERQKLRIEIQFTQPDGSQFSAEEQGLHYVFITVLIIFFFALFGNMKRLIQNFQKTDDLETNLLILNIAIGSQFIAIICEVLHIWVYAYNGKGLVVLDVFYQILECFSSIMITILLIIISTGWTLKYKDFPDADIYIPICLFVVVLNLMIVGLGRITEDSYYKNSDFEGVPGYFLVVIRILMWIWFVFTIKGLYEKANEKLVRFLNRFAFMASVYFLALPIVLFVSWIFEPYVRNIFVVISINVIQVLVFVFLTHLFSEKSTFYKMSTMSESVLPGKYQ
>Ste|SteCoe_36530
MICPSLHEQYYTILAVSFVSALGCIGTIIYFVKYGKRKTYSMRLGLYVVILDLFRSASFMIPCSFINNYPLIVATAFMGHATGVISWIWTAAIAQILYTIVMNSQDQYSKHERYWNLLSILLISIQVVSLFFPVFGCAGTVCTFKLNASGEYWRLLGIYLPQWILIGYTLYCYFRTYSEINYFPLSTNHKTAIKRLFTFSFLQFVTYIPLSVVRVIQYFSDDCSIVIIYIIAFSLYALHGLLSSFTFFWAFNINCKESIKITSTSYQQSNFTSSEDNLLFDPVD
>Ste|SteCoe_3663
MEESREKIVYIVIVVANGLSIISCLFIISIYILAKDLRVYAFKLVIILCIIDTLKSSSMILPTYNLKSDDFLCKVQAIFLQFFTLASFMMTFITGLTLYMCITVKNRDKLDLNYIYGIIVLGFPLIATVIPWFYDEFEKDTVWCWIAKRPIYWRIVTFYGPLWVLNLINLWVYFKVISKLKAEEHINLRRLRVFPLILIICYLPATIERSLEIFGYDDDFTLILTMCLGDGLLGLINAISYGLTDNVKSFIYKDLCKKRKLSYQELLKYEYNTPE
>Ste|SteCoe_3704
MEGLYFSMIFSAASLVSSSFILILYLLYEKIRNFDAAKYAFVLQIIDFFLSLISLIPFPEFNDNIYCKTQGFLEFFLGEVLFLWTATISTALYYEIYLEKGRNNFPFTRSLVLILILCMILPIFALFFSLYEVEGSWCFIKPTLELGFAVMFGSFYIPFWILNIWNIYAYIKITQKLKIEIGTTHDGLALIRTLKFCPWVLIIAFAPLFAIRLYESINGSLSSNNVLLIVASCITRTHGLLNSVIYGVNPELKKIIFRKKTSESLFLNNISTRR
>Ste|SteCoe_3705
MLLLACDLGISIACFYPAYFYHNFILCQIQGFLIQFFSVAESLSFACITIVIFQIVILKKERYLGQLSLKATIIIVILGAAIFSVIPFFIDGYSFAGANCWINLDKKSKIENLLCQIALNYGILWVVIIWNFIAYRKILKEFTKNVGSSQYRVSLVGRMKLYPWTLVICYTPLSIFLCLKGADIDISNFAFAICLFFVRCFGLANSLIYGFTENLKKKILLGFRNEDYRLFSFRLEN
>Ste|SteCoe_38175
MGFSDYEKAGVLLCELICNSLGLLGVVLVMILYFGYSSVRIFTFKLVFFFALCTGGYSIGVLIGPSDNYVCQIQGVFVSYFGLASIIWLGLITHSAHSLVIHGHNPESNLKKYLLIGFLGPLPSTIIPAIINFYKRNPLGMCWVSSSTPGGKALIILQLWLVLVFIMIYITYVLISIQKSLKKRHENVSENTLTAIKYFNRLKNFSIIIYLSWTFALINILELLSNGSSPSFALTILHVMFTGLQGLFCVGAFIKDHVVYEALIDTFSTCLPCLIKRSKKKRKLELTGRV
>Ste|SteCoe_38787
MGCTKNISNDDYYIILSFSIFSIIFSVGLIGAIVAKGLLKDFCMRIVFYMTVNDLIRGIIFSFMLPGFVENKELCMIIAFAIGSTYMSNILLGISITIVMYQALIKNEYDYFKYHLFWVLLCFFIVPALYALPLFTESLGNDGGFCFFKNDIVGNIWRFILNYLPSLFCLIFGSFVFFKVRSKIKKYRKDATTNLIFVRGYLFALIILAMVTPLMILKTYELAENECNSPYMSSAIEVWMNFHSVFNAIAFVITEKSKKKFIKRSTDMDCLNYSSESLVDK
>Ste|SteCoe_4040
MEIDPSTMHTSLIVVCTLSLIGNCFISIIYFGYKSLRSYILLLVVLMLSGDSLKLIGVFISTEESSCSIAGYLFVTGALSGLFWSAIIAYTVFEAYVIYDNIFIVRKVYLAIGFGLPFCMSALPFSTKAYNYRNGYCFINESKIDMYIWRSICLYIPALIVTVFNYRKYRKVIEAIEEDMEILPNQSIVKSQRKFSRRLLIYPLIIIICYFPSLLCITIEVSTKTPDAILLICSSLECSYGLFYSLLYSCTPKIMSAVKDTIFCKKDSDVSENNKNYPMEEEIVKGSFLMYSELN
>Ste|SteCoe_4935
MLFRSFNKFISLFISYALYQVIVLNKFITYRFLKYYALLSIIFSITQVSFGVILLNPYEDDNCVTGAVSTTDLIYFIITEYAITLIILIAIIYLCLRIRSIIKQEIKVSNNFNTRKWFLAKRLIGYCLVFSFTFIPFVVIKGCEMTHTIKKKEFLAQIVNLFYAWYPFLDSAIYGLTKSFKRNIFNICWKNTHFETEEEFLYLMRQENILRPRFYQDLAGKSELGEISIH
>Ste|SteCoe_4936
MCNYIRTTIIIGASISAFSSLVILIQILLIKYKDLANKLIFILILTDFFMGVITIPTLYALSDIYCRVMIFFGTFLRDLHKFVIFFIAYSLYQIIVKERILSRKIARWYFFFSVFASLARSFPSALCFDLLIDENICIDEIELSNPGYYVLSLCELIPDVIIFAFIVYYYVNIRVSLRGVANKSGLAITRKKLFAKRLIGFCFAFSIYILPFTIISLLTAYKVIKAKIFYAESAMMIYGWYPLLDTLAYGWNRNWLRSCWAKFCFDKEIKAEEEVLYVLRESKILRPRFYFDLLNRSESTSFN
>Ste|SteCoe_5172
MDSFYAVYLIIAVASIFSVMGSLFILIIYVKYPNLQCFAFRLVVYLSLFNFFESSSQLIPSYKIDPKMCLYQSMLNQFFGLCNILWTGFICLILYFQICEIQSNFVRNEKLYLLLTLLISSISIIIPVSFSSFGYVGGNCWIKEHELGNLFRFVFFFIPAWTVIALITIIYIKIIRTVQRESLLITEMTISSNRVISKLKMYPIVMIVGFLPLTVYRIFEVFIDPPIWLYAASIGFYTCIGFMNAVVYGLNEAVKDEVFKTYLKQDVCISMEDES
>Ste|SteCoe_5510
MSDDSKYDYSLDDQNKIFIGNAAAGSLSIMGCTFIIVIFFSYPSLRKLPFRLIFYLTIADLGNSIGTIMPYMNGNIYCQIQGYFVSYFGLSSILWCAFIAHAINVAIISQQKIDKYEKIYLFLGYIMPLLTFLVLIHKEYEVSLGVCWIKQTNKLNNEHNIEIILRMITYYIPLLIILIYVCAQHIRVIFAIKRSDVLEEDSKKISLILIMKLKIYPMIMVMFLLPITIIRLTSFSATPRWSLTLLADVGVGLNGFINSIVYGLTQEVRNELSKTFCKRKEIELLTIEDQSELENE
>Ste|SteCoe_5578
MRLTDSQRLIIYYFNSVSNGFSICGCLFICGMYLKFIELRTFPFRLIFVLSIFDIFSSIGYMLPTFDLYDDDALCQIQGAVINMFTLASALWAGIIAFSLYYIIVKSNFYIQSYMRYFIIGVFTLSIIVTIIPFTSRTYGTVAGWCWIKQDGSYDISFYERYILFFVPMWLLVIINGVLYMKVSKCLKNSDDPDGARSELNRKLKFYPMILIICFLPYTIKSSLEFKNESFTIRHDFELTIVVGTIRGMHGFLNAFVYGFTKKVRNALNARVAANDTEISIMLPASENDPKSFIKEMK
>Ste|SteCoe_5980
MFFLLLLTLAVGKSVKNAIELNNEYPAQYLTKFGVDLGTGKWEIKAKLVKGIKSYKKDVHYDVPLLLFRDSDWDPSIFQCKNHEKAATTLLRLPADGTWSEVFTGTLGEVEEPHIWFFVLADCERQLGETSKLRIELNIKSGDESELPVEMKGMKRIYTIVCILFTLLLGRNIHRLYKHFNQEEEVEAIIVMLNIAVVCEFISMIFYIFHITAYESNGKGVAAFEFFGSSGNFISDFIMIFLLLLVAQGWSITFRDFPSPEVYISVMIILGFLHFILSAIEMSFSDAYYLFSNYDGLLGWLIFVSRIIMLIWLYWNLSDILDRVPPNTNLFLRRFALASAAYILALPVLIFIAQALPPYKRQKFIVGSNILLQGLAMFLLSWLFTSKNQFYKISVVSASILPGMKKHDY
>Ste|SteCoe_6130
MIYLSYEIIYWIELPLCILSAIVNLLIFVAYVYFPDLRVYTFRLVFYLAISELLTCTGFMLPSWQSDSLCLAQAIILNFSELSSVLWTSVICLTIYRSVVLEKKDGWKYEMYYLLYAFGIPLALNFLPMLTNSFGQAEGWCWITIEGGDFIKTFIGGNIWRIVNYLGPLWLSIFINFAMYWKTLAKIKLMIDNVTDEDLKKNTLYNRLKLFPFMLLMCHLPVTVHRVLGFCDIVKPENVWLPSLLASFFIILSGFLNAVVYGLTDRVKNELQKLMRARSNESSYDFSFIEDTDSEGNARGSTYEL
>Ste|SteCoe_6348
MSLSENEIKLICYTICATLSILGCLLIVILGFTCKKLRTFSYRLIIYLALADLLSSICFIIPDNDNTLCKVQAIIMNFSQLASILITGCISLSLYVMVAKENFSIAMAEKKILGGIIIIPLILTIMPLTTNSYGKSQGWCWIDNDSEYKYMWMLVEFYAPLMFILAFNIFAYIKVYKKFRDTEYSLLETDVKAKFINRLKFYPLSLVVCFGIAGVHKIYYIAGGQENFYLDIFAGCVVALYGFVNSIFYGFTKTVKSYLRKTFGNWYSYRDNSSSNPSFAKP
>Ste|SteCoe_6361
MITLIFLLSIAKSKQVSTHITLSESEQWKYLTKFASYEGTGTWEMRIRLSKFTENQKGELDLVSTIYAEKKWQDALLASTCINKQTVSQKNQHIKVPLNGLWSEYVRGTFHQKSPYFWYFALSSCDLTAKLKFKIELSLKSPTGSEFSAEEEGLQNVFPGILILFILILWKNLGRLIGNFKKTDDLGINLLLINISIGSHVLGMVFETIHLWVYTYNGYGISVFDGFYDMLDVFGSFFIMIVLILMADGWTVKYKNFPESDVYIPVAFIVIIINLIIAGFGKITEDYYTRNSEYAGIPGLLITLFRLSLWIWFTYLSKKLYSTSKKAIANFVVYFYLIGTLYFLSVPLLVLISWSFKTYLQNIIVIVFTKLLTLLFYFFLTYLFGEQSTFYKISTLSEGVLPGKAN
>Ste|SteCoe_6877
MGCADEIVLIANYVIIIVSVISLIASIGVIILCFIGDILDDFTLKIIMYMAINDLIRSCALIIPLCFESKNYICMFFGYIVVFTFISNVVWAASIIVTLYIVIIKKHRNYERFMKYWFIAAYPLFAIILSIPYSTNSYGFNGGMCTLKDDYYGNIWRFTLLYFPYWVFIILAVWIFYKLHQMLKESDSGTLDSLVLKRGYIYSLIIFVMVVFLSAVRTIQLFTDTCPIKYMSFSLDSVIGLHGLLNGIALICNQTVRKQLKYKFCRDLSNMYYDPSSISPSFGSEKDIN
>Ste|SteCoe_6927
MAGFSEVFDLFSMFFAIFSCVCASIVVLVVFMTNMRQKMSYRLIAYTGVSIMALQVSFMIQGDKGGSLCNIQGYVNIATTISCLIWACILSYNLYVEILFEKELSEKYYWAIGYLIPALVPMPELVMGKYSEKMGWCIMKRDLYGNYMRMFEFFIPFIASVFFNITIVLRIKQYLKEFDSGFRTEEFFSKKKAFRTFRNHTACVX
>Ste|SteCoe_7430
MSEGNTLLTILLVSNSFSLIGSLFVMTAFLVFKSIRSFSFRLVFFMSTADFIHSISLMLPSSGTWCIIQAVTLNYSALSSTLWSFCIAFALYDSAVKENMHIQRWQGWFFLISYGLPLIFSIIPFAFDSYGLAKGWCWIKRSFEYELVLRTTCFYFIIWGVMIFNTIVYISVIRKLKRDYGNIVEYQSQSSILIKRLATYLIILVITYLPISVKRIFEIFVDKDLPFWVTCIAAFGISITGLANASVYGFTGPVRAAVKSVFYPENRAVSLYSLYTQNFTTSFNTNNL
>Ste|SteCoe_7771
MIFIYILLSLVSGKITHFSTIIQGPSAQLIHKCTLYSRNDIYGSQDPYITIQCKSYLGNPSEITAYILLLTHKQYMHHNSISYCSADTPSVLSKVPMSSGNMTMIIQETGAYYIIAAVCESSQKDLEIDIEFINPYGHIPGDLVPLIPFYFSVACVYIVLLVLWELALCCYWKYSINIQKLWIPGILVLCIVENSLECWVLLDFNITGIRNLFLSFLAIVVKSFKDSFGRILLMAAARGWGITQDISTNKAWVIYLCGVVYFLFDLIYLITFKVQESLELYLLLLVSFPLIILNTLIFFLIFSWFSQTLYKLNFLKQSYKLKLVKQFALLLGLAGLVSVIWGTLETLARFFWKQSDMWKWDWLYIGIWEAIFLILVISLIVIWRVSKNSKLLAITHEIRDDDHEISQEEEEVKYGIELSKVKNAQKK
>Ste|SteCoe_7940
MGCPGDIVYLSYFALMIVSCISILTSTAIILLCCIGQVLEDFTQKIIIYMSLNDLIRSCSLIIPLFFESKDFICKFFGYTVVYTFIANVSWALCISSTLYLAIVKKRKDYEKYMKYWLLITYPILGCIQAIPYATDSYGFDTGICTLKQDFYGSIWRFSLLYFPYWTSLIVSCWIFIKLNKSLKDSDSQSLKSLIMKRGYIYSLIIYLMVLFLSIVRIIQLFNNSCTVQYFSLFTDSFLGLHGLLNGIALLFNDNVQNVIKYRFCKQKNKALILTSSSGLSFTDEGNIN
>Ste|SteCoe_8159
MSCYSESTQDGSFVLLISALISLVTGLIIVFLSFKNKIVEGFTLKLIVYMSINNIIRSIAVIMFTIFKDDIIICKICGYFIETTYMSNIYWAFAIPVTLYRIIISKKDDLEVSHKFWFIIAFVVTPILLVLPFITDSYGRQYYECSIGTGKVDSLWRLCLVYIPTWIYLITIAFIYLKIKNNLKKTSKSVDYEIIFARGYVYSFIIGIVIIPFTILRFIQFFSEEKCYLVYLSLALECWLGLHGTFNGVAICLNKKIRKGLLYKSRKSVEFSISFDEIKIKEEA
>Ste|SteCoe_8250
MMPYVYGYEYCQIQGYLLSYFGLSSILWCAFIAHAISLTIFHQKDITLYEWKYLFIGFVLPLLTFLVLFDIKEYQISLGWCWIRQTGKVNEEFYIQIFYRMICYYIPLTIVLIYIFIQHFRVIAHIKRSEIFKMETRKLGQAMIMKLKLYPLVMIGCLFPVILIRLMSLRETPGWYFTLLGGIGIGLNGFFNSIIYGLTQEVKHELSRSIFKHKDNELLTIDDQSENILE
>Ste|SteCoe_8770
MSVTDDQRKMIYTLNSVVSGVSLSGCCFILLMFVSFKDLRSSGFKLILVLGIIDILNCICFMIPTYNSSNGDLECQVQAALLNFSSISGILWTTIIAWSLKRVIVGTNTSIHGFINKSIIGTFILSIGFTLIPWLLNYYGTTAGWCWIKLSKKNLDGIFLRTFLFFVPLVLSIAVNFYFYMKIKKALKSMIVNYEQKAINKQLCKKLTLYPLILIICYFPYVIKQIIELTSINQEYYEYSFTIAIGILRSGHGLLNCFIYGFTGKVREKIKNVLRNFKILKGEASKISLETLHSLSSVDEVNSN
>Ste|SteCoe_8819
MGFTSEEQSNIHLSLIICNSISLVGSLGIIILFLTFKALRSFAFRLVFYMSIADSIRAIGFILPIHPHSLCIAQAFLTGFGSISGLLWTSIIAFCLYCVVIQEINNIQKYHMFMILIGYILPIFLVAFPQMTGSYGQDKGWCWIKQDYYGFLWRIGGFYAIMVIVLVVNIVSYYKIIREIRDEIELLADSDHEISDKQKLFSRFRMYPLVIVICYLPLLSKRIYEIFTDDSIYWLTIFAAITTSIIGILNAIVYGLTDSVKEIILDTLRKFPFSRRPSSYENFGDQPVNP
>Ste|SteCoe_8876
MDQNSKEQEILTLTLTIANIFSSLGSIFIIVAYVTMKKSLFSLRLVVYMTIADLLHSISLIIPPTSNTLCLIQGILLQFTSASSVLWSAIMAFSIFNASIRNDNNVEGKENIFLVVGYIFPLILTILPVITDSYGYSQGWCWIKPADHGVIWRLVCFYAVLFFVIIFNLSVYGFVYGKIRQEILNIPDEEAQKVNRDLLTRLKFYPIILIFCYTTVTIMRMCEMFNSNINIFWFTLASGLSVSLLGLLNSIAYGLSKDVREHLKFLLCKKKTRHSSPFDPNPTTGSINS
>Ste|SteCoe_9243
MVNGISDDKLEIVYISNAIASLLSIFGCAFIISMYLIFKDLRKLAFKFIAVLGIFDLINAISFMMPTYNKGINDEICIIQGILMNFSTFGAILWTNFIAIALYAIVVKSYLRIERFIKRYIIFDIFAAIAITAIPNLLESRDSRSGFCWLYQGSYPGRYTFRFLTFLVPLWTVITINLTLYAIVFRHLRGGIGGEDAKIRKRLSQKIGIYPLIMIICYLPYTVKGIIEVQGFWDEFSYEYYFTLIAGVVRCLIGLLNALAYGFTKSVKKKLKNLCLKKELEDGRSTLMTNMDKKHDYN
>Ste|SteCoe_9842
MSDVHEYISILVSSFLSLLGCTFILFLYYKYKSLQGQAYKLISILAIIDIFHCIAFMIPTYNEDIQSTRCICQAISITAITLASILWTFVISVFLYIGVVKKKSYEDKIFKVLFICIVLCLIVAFIPPLVSGFHNFTNKSGWCWIKDECLKFFVLYLPLWLVIITNTGIYMVVIKHLKLASDMHPELKHLGISMIRKLRMYPIILIISFLPVTMYRIFEFFKADDDKNETFIIVAGMFTCLNGFFNAIVYGCTKNVRNVLTSRRVGIERYSRMEGSPKGISIAQNK
>Sty|Contig10521.g11233
MGIIIVDEIMVIHLIFSIMQMSKRNLVGCQLVGLIGVFATFSCAFYHFYLSELINSLSKVFNPKDLSHLKYHIYAIIFGLVSSLISIIIEDIGITDQKQLYICHISNILIYSFTWIPYIFIHFLNFTLKLDLSTFTSLKTVILSLLAMTPLLNTLTRILCDPSLKQKFLCRRQPIRPRQFSNLMEQLIDIEKPEKDASVIKNADALKDHRNSQQIYDKLTQTETLNVISLIILTNAIELIIDIQWNIELLSEEVFNKKVKRVYSLENIQQKYNFNEQYSFPPELEKNFQKSLSFKITEYATLIFQNLRLRQKMSQDMFRDSLLPYNNTKTLTKSFEKTSAKGGKPLIKTHDKRFLIKEVKKEEKDFLMSILPKYHLHLKRHPNSLLAKIVGIYAIRIQDKDRVYHVLMESLDPIDESFIRFKYDLKFSTVNRREYKSRQEVKVVREELLENNPNLEELFPKKKDLTSLHEIDKQNPGLKKLASSNGSDNRSRDTKTKTTTKSGLKKPKSIESGEKQVNSNPYGSKDTKSKTNTNTNSNSNEQDTDDDESEDNQILADDEEIDDDIENDEKFKQLDYEEQLVYREQKYLYKQQRMWNQDQMINLKENPALKAQLMSKLGLLKDSDFKCMHDRKLPVTFDDLETVEEFIRIIESDVRFLEGLRIMDYSLFLIVLEVPKNEEQKNSDDPNADDYSIIQFVDPEQKKKEEELYGRLDELIKFGRFVMFSPSKRFVYLMGLIDYLGKWNMNKRLEMYGKSILAHFIRQNTDFSVKPPHEFARRFLRKVKRIFRVQKSLKNQGSSSALQSTLQNDYRSTFGAIGDMTLRNTYSQLNENSQGNNSISVLRQYLPSRMTQQQNTIMEEEKQEDSVYYDDKQN
>Sty|Contig11331.g12107
MPEIGRATVNVKTRFTSTHKKAEDNIEIAIGIFKDFQWEQVADNKKIACDVKAREAYQTLPILVPVDGSYSQNFQINITNQLIPRIFYFAAMDCNHLTHSKSKHMPKIEMEFEIFLNVGDSYDHFSYEEEGTLQLHLVLLVLFALIFGLTVYSYYQYQKQFERYDSPHFIMALALFFQMSGIFMQTLHLWMYSHNGRGIPIFDIFGLIGCMMSEISVSCLFMMIAHGWTLIYQDLDFDNNLEIYLPVGSIVVAVHLVLAAMTYVDLDAHHKYHDFAGVQGWVLILFKVGLFAYYIYCVCQNIEKIPKKSTRFHRVFTLLGCVYMLNVPLTIIACYFFQPYNRQFLYTMSTNVVQAITLGSMLQQQSSNKSGYKKASMESDGILPMNKFE
>Sty|Contig18023.g19157
MAKIKSCKVNLSRTNFAYCSKFSSGGFQSVEVKSKAKFTQIYSKKGENEFANLQIGIIPFNLFTEIMSDKYSDICERVVELEGYQTNFIQTYYSDSEWSQIERNVIQNKQSIAQYYFIIVFDCQKQIVRDMPLIDFKLQMSTYNHAGDINHFLYEDRGLYVIYLASMILTTYIFLKTLLQFIRTFQQFDIFQSPNFTVTLCIGTQMVGSIIDFTIIRDYFDNDERILEYNAVTNLLFMISNGVLLLIMIFVADGWTIKYLNLKDYLLGKFIFHIGLVIIYIVVVQLAMIFEDQDHYDNFYEFSGLKSKYHLMGQAEAKNQSNS
>Sty|Contig2247.g2411
MIKKSTLIFPVLFVFILIKTILGNINLVHNLKLNHNQLVYNYRFVFSDFKEQNIANKTDNILQNAFANVDVKIVPHNIQRGIQYKFYAFLADYNQAVNAATLLEIRSKQGSLRHSRDIDEVLRPFIPYFPIYNSVIIENNDQEYFIQKSSKIQTQGVYYMLFIYAKNKAENDENQMGDESLFKDPSDLNLNSDYVVLSGTITYKNSNGYLDSERLPLLQFYTGSFFILMVIGLIWQVVCIKHKNNLIFLHHFLSVILTSQFIQAGFMIGELTIQNSRGDLNYSFIVFNILFSVIRNTYARVLTLLVALGFGIVLTPQEVKQKYRSLILTLSGLYFVSNTAYLIALYYNQIATLSHSIQLGVSLPLSATNTFFFYWIMLSLQKIIKELSDKKQTVKLDIMKKFSCVLLFSFLIAFFGVLAELYFKFQGDKKTMWKYEWLVESFWFNMFSVFLVMMMILMRPNEKSRLLALVHQLGDENNETGTRRGEGGAEQITDQPDEENSIELSNLSTKKKQKSSEVRRLNNNFMASDQNPNQQRQDQNQKKNLQIEIDEE
>Sty|Contig6762.g7234
MKVYNKISILFSVNLLLSHLNSKFTSCYLNENSESRWKFCTKMAFGKDSQGKMSYQGTVLDDDIKSTDIKEENYVNLLAYKEGVWEQKISGFMRNLDCNELQSYAYLTYQVKLEKDQPFPVENFKDLFIRDIPQVWFFAIADCDKRAFIGEDEIDFKVDLMIMNNETHFSEERQGMTLFYISAFLVFALVLGANVYKYVTDLFQYNRPDTPILLLMMSATLQIAHIFFQLIHQTVYSYNGIGIFLLDILSTLQLIISQIIMAFLFLLLSFGWTITKNNVAMEELDLIIPISCFVIIMHVIVGGLIFIDNEEHHKFHDYSGIQGFMLCFMRILLFMGFIYGLYQTRKEIKDQRKLEYMRQLLLSGSLYFLSLPFFLLLCNLLSPYNQQLFFVFSTFFTQLLSFILLLYQFGTKRSKYHQASYQSDTVLPQSKEY
>Smi|OLP75908.1
EVAGLKRKRWVIQAVLANGGESEDRVIKEELQKLRQKRSVRVGLKVPGFRAMKAAVQLCLPGCGVGFVAATRARELASEVSGSRTPSTVSSEKAGESPRLEKLEEGRGNIFPEPTKTMAAGRKRPSHNSLADLLEQRRQEVQSSQHEWWTYKFAIVVSRVVLALFTMASLLLIVLWARHEHEESFVVTFFVMAIAAMAYLAKVTGLGEATIGGRNVPVIRYIDWIATTPLMLFELCMIGGAEKHTTILVIGSDLMMLVGGIVSAMLVPKEKVVQKYLWFSISVFFYMTMIAALEVDVAYGTVLDRPPDVQRLFSQLSWLTVISWTGYPIVVLLGRAHAGLISKGMEDALLCILDCVSKIGMEFFVVFTCSAAGAQCHVKTVKH
>Smi|OLP77220.1
MAVDALSGNQEYRLTEVDLSDAHNVTPSAGERGLGENVLEATLAVEILALVGQKQGSVSLGLPEPQWQSVFLEELRRGNSAAPPKAPAASGEGKRPAEGENSAEKKPRLAMWLIFANNSKVAVAQLLARSLLFSPSKGKRRSSNAMPSAPAPHQSEPGLSPNVQFALPDVNDPGDASADDFFRPLPNALRDRMKDAGLKFKLERSMSKFWQRFAQWRKRMKKMIKKKDKRSRSGNYKWRDDDSLFGAPQASQVWSSFIDAALPRWPAAKAGFGPGPSASDPVPFTADTEMDKQTKQIDDFDLPGRENNFTLNLSRPIEWIATCPIMQLKLVVLAGARVPSYRRFMMPLICVSVLLCGTASMFTGDALRYAWCHRHGWRYAFGMFLALVMFYHNAAAPFELQGWHCSNAVARIVTWFPFPLWFCLSSCLSSVLRISLLAGNEGGGGVEGWGIITDYLVIEMGWVVLNIVSKLPRWSMARSWRLRKAADVSAARELYGLSPSDHVDEGASWSGSLMEALANFTGPPSFTGKPASHFKYLAGTTESFRQEYRTAAGVEAWAITVDATYKILRHDYNLVMLSAIVHKKLAGKWVRSFLPLVMYLFSGNEDADVYDTLFREFSRELRRRSLPEPRQAKTEADLSRLWLQEGFIVDDDQGGPRRINLTAYRNVWRKFCLLSLDLDGDRCMRTWYEPFAMVRAAEQGPQMHDSDDDVQPCRRRTIKNEVEPVRLMLKNAKLCAQSVGLGGVSADKYGLGAGEEAPRRCGGLRLLLLLLLLLLLLLRLRLRLRLNGVTNTAVLERLNGERCMELNLPWALIDSAQKRWIAEKMNMGQAGRVASFKSYARGLSFTEWEAAVQAGTAALFLQSGVHAVAQGRHGMRLITADLRKHNTCTACEEWLGGFVTAIRSPIVELEGLIAHKLSRPVGPPEEYGNLARACPMGLSARQWKKDQGGQIEKEDPFKKILEANKERMTGKQVSGLPGMLLGKR
>Smi|OLP80175.1
MSTEIHIELLHSGGDGDLPPGAAGVGAAVVALELDSCRQIFRAEGGRWSTTGCTGDQPPWARADQPAVRLGPSGAAFPGQARNLRFVLDRENQEIIMYSDNVLMAPAGASEGQLGVPVGGGVCRDYSGGNGSVGCPDKSSPVSVMFLRTVELVVWPEATLEIRRLAVMAPAGYWQLSHSTRSAPVHHRPTPTPCHAAACRACCQYPLAACDPDRKKGSCSMGGVVGLHACRAHSATELSLRTISPCCWTVRCRTEAIAIHTMEHMGTRAVQNALDMEQGRLSEAMAMIQDSMDRVRRLQTETCDSVDWSDAHNIAQIAQGTLFLILAIWLIFANNAKVAVGQKAPLEQRHAVCATLSTAVALFSGFFNIMQLTGIDDFDIPGYSGGFVLQLARPVEWVLTCPILQLKLVVLAGARVPSYRRFMMPLLSAAVLLCGVAATFTEGALRYVWFTFGSIFCFIMFYHNALQIGENSEGEESLLRGDSDYRRLTLLLIITWFPFPIWFILSPEGFNLVDSELVIEMGWVALNLLAKFSMIILGQRMKMSHQKKMEAARELYGMAPGDAVSGEALDQKALAESSTKGGRRMMDPADYGLGVGEDAESEEKMIELVADTMVTLQLANHTERLIKLLVESGVTNTAVLERLNQDRCMELCLPWALVDAIQRRWSSEKMNMGQDVGIRTMSDLLRCAQEYREDQGGVVEKADPFMKVLEANKERLSGTKTGYPNGVATPPIGSVADLSGLNEQIASAVQRAVMPLHETVLAKLQTLQDNMSQSLDSTQESVAQRMDFGQVTLMQTVNACQVLLHKLDSSQEVVLQKLDAQQRGLDQISTSCTTLHAKLGEVQTTMNATVAEAVGSSSKALLENLEGTQQDLLRQTTEANSILQNVVSTQKTMVTKLESGNDSMVRNLVEMEKSLDKKLADFGESAVSSYTVSSESVLASLKEQMDALNDQSNTAVVAAERSAAVLDERMTDVRRQNLMMLDLLTSSNDRVQNFADNLDTLRNLDNVTASEVRNILTEHLGKGLGHRYRKQTCAVGQTAVSSEGGNETEGNGTMESMVSRLEDSAARLEANGMGAVKSELADIEERLAKQQAQIVGDAMQEVKDLQMGLVAQINDFSARLGSLSEPGSQADAPKAGKEALKELKVRFPKV
>Smi|OLP80916.1
MEEAMALSSPPVVAAVRALQVEEEPPPGFETAVRVTQIFSGIFFAGLAIWLSFTNGTKLAFIQQASLEKRLTVCCFFGVYVGAVSAFFNFFQLTEVDDILLERPGSFVLDFSRPIEWIATCPLMQLVLVLMGGSRIPEYRRWLMPGLSVTALICATSSMLLWDIWVFVAYGVGVCFASVMFFLNRVQIIEHSDGQEGLLSGDSDFRRASVLLIVTWVPFPMFYALSTEGLGLITDVVFIQVGWAFLNIVSKFTFIFYIQRIKDNYCSRMKVKREFAGLHAAGPAVTNKDGSVTPLASSRKQDKSAGEMSALVVELLAVSNITSLSQLEFLTQDTAELALEQGEAHYQVDEEPTMLSMPGSVRGGATPQSPVMCDDRLNRIEDTLAALQQQSEFQADVMRRLCDQGDSKMEQAIEMTVQATLRAQERAVEGSLQQRLGESMGELVERARARMEQMLRVCAMSGAELAVVAVEEVEDVAALKLRLREMHGFPVCLQELLDSGTILEDEAKLSSPSELQLLLLPTVLKELRLAAAAGLVDVVRLLLQAGAEKDYRSRDAGETALMRASAKGRNEVVRLLLEANADTDLVGHHGKTALIRACSHGHVKVVSMLIEAGANVDWADGEGRTALRHASQHGHVEIVRLLLDAGAEKDAKDRIGETSLICASVQGYIETVHLLVEAGACMNSVDRDGETALFRACRSQLPEIVCLLIKAGAHLDSVSQNGETALMRASYTGQREIVQLLLHARADKDCQDANGDTALMLASDKKHFEIVHLLEAGANKDMDSPLHSRADSSGSSDSSGSSEVADRVSDGLQAQAREFQASAERVMNTMEQTIERKLAGAVEDISRANEAAKQLHGEAQNAMKGEKMEELSRSIGRKLEDNATKIMEKQERLTEALRTSQQHDMTTVISRTDMVGDVVKESSLVVKETLGDLRRLCISNLDTGNAGQDLSQQALQRIVELRNAVEALSAQLADRDRTFDIEPQRTSDPPSRPMSATQRDREGQLGSRSQRSDRYGRGALGA
>Smi|OLP82223.1
MAGSASEKVLFMTHKGLHLQFDANPNLDQWANSTIKHSDKTGDYVKPTGEALNRAEKAAYKQYRRRHKDRCLLGDAADKLCRITDRYMPRIADESRVFVMKFPEQAPQLLKRVRRIRRRVKAKKKGDYSDTSEVPPKTGDRRQRGTKAAFGTPQREGEGSKGSKHVTKEGTTHVPARLPKKSKTEERHHQGEQVDDGEESVPDWGDDASGGSADVADATETQEPADTTAATGDAQSLWPWGERGRPSDRGGSTGVLGQRPSEPSTAPKQQAVAGGSRQPLQNKHTWRDEERSKDFHGKAQREAVSRGDLLMFMILGPFLLSCLLLELWGDFATSRTYSSDYVYTTPCGCAVIGVDLALLAFYIFNVRTTLSRESGRADSYFYRRWGVAFGCWFGALPFSAALSKILLAPYVWYIVSLSITKGSNALVYGALVVALWPENRRTHFKLISASPEELLENCPSPGGSAKEHEVSDFLPGAKLWLNARDLPNLLSQKFVSDVEH
>Smi|OLP82224.1
MSKPWLWVLLLLLLLPGSLAMRAAGVSTIPPNGTVFVTKFCMSYNPPERPVAHNASHSVDFAHREAAMLEAHVKLPVIDDDQEVYLLLLDDEAESYPGPSGDWNFLTCAERRKRAKNSWLIPGGHLRIRTLVREKIRPRWWFVALADCSGQGLRNVQYEVHAQNILYGWASEFSTDRRYALHAFVACCVVFAAFMMVQTRANVILASRQHDDSARSKAAHPFARMLLSGICVELVACFFEVLHLMLFASNGCGSPMLHAFSLLATTSSNFILVSLLLLVSQGKCVSYKMIPKDAWRLGDPDVMQALYLGYYAPDGTEVIEVDRDGNCLPAALAKAIAWHKNSTKVTSALQLRAELVAYMTRKRDLFKDFWDGRNTNDEAGILPNFEAYLKEAAGDGKYMGHLELEAACRLFNLTVFVIPVVAEQAPTRHGSGSFPVALRYEVAGNGSIGHYDLLLPKDKDRGYPSVVSNIHEIGESKGGRGGGSNEPSEAAWTIYTVNTAGAHVPAGRMGRGLTGSEVSAAAARRAELPPKAPVPDPLPASSSSERAPRSTAASGRGDGRVSRDTEDARRTGMNRMAALFAAGAAGKSSGNVSSADAQDGDADSQDLDNVVEAKRPAQGKRGRRMTWRCKFCSFVTRPTAHHAYVSFMRQTHLRKWHPDRKAQWTSLHKWNFQVIPDAAAACSGSSKVLWQCKHCTAGIVGVPCGSRAQDCALYLAAVRHCKREHPEAPKGWYKRTKHNNHAKATCAKRASGVARHVLRLKAGAFGDHDVVKFHIPFLGKQGKKPRKSAIALVCKKCGSYGATPTSLMQYPCDVSRMPVGRNRTALVQKLRGALEADCDLDLKRGAQSVLDIFEEVTERLKAARAQAAKEDGSAEHQLKAVAWPFLVEGATDFRIRFVCVRCHWFAAKRGQFKDVTCTGAGKRRRSAQKDKLTELAGMEAERYLRVGTLNVRALAGKASNVLALAEDCRLDVLLLQETRLPRDSYVSFAQLAGKYGWHVHIHDQVVGTDGRHKWGSITMARWPVEALNASEVLPPGRGGLLRVWRPAQRPLLLFNLYLSASSRSEAGALLEDLLTFAAGTGEACIMAGDYNLTQTQWPVSAACALGRWRAADEMILGDAPPPPTHRLENGDYGRCLDYAIGTEGLIFAHRGQERGPADHDLVFYDILLAGAPPCPAVFPRRRKLAEHGVDAQDWQRVWQEHSLAFHEALGAGDIDGAWCLLSDAAEMAIGCEPRGIKRSQAAIPRPLTATSTKAPTHQCIRERRLRRLVRRVREHLRGTGDEAEKRVRHGKILGTAREFGLLPTAALRGRPCLEFILQAAEQEAEVQATRTSTGRKARWMEQVQLDYAKAAKWVTRELPRQPAADMEADWTAPLATHEKLSAARRDWEAQWTQTDNSAQGDTRQFVATFLQARPPEPDDTVFVTAAEVKRRVEKSRRKATGMDGWSAQALLQLPDEFFVEVSTLWRAMLEWRTVPSTWKDIRVALLAKPEGGFRPLSIGAILWRALASVCCGRLREWTQTWASVELQGGLAARGTHGVHDPLLADLELSQSQAGELYGIKTDLKRCFDNVRPQQALAVCQHLGMPASLVALIADYYKEQRRFLVINGQADRRPIHVACGLQQGCPFSVLLVNAVAQVWVAAVTQQVEQVVIRIFLDDRTVWTKLRGQAAVDRLLTVVAAGAPVDDHFGMQVHPGKKVSFAFTNAGRHCLGAHAEQLGAAATTFKLLGVVYSMEKGRVVPHVEALTDKIKLRCERIAGLAKSLQMRRVLLRTTVISLIAWAGPWQKYAQVSLKTWISLADRALWQGHRPRARSRFLGFAVIGGADASVDFNFAFEVVRHDWHRAEAAALGHTVPSQPGPRWSEVCKRWGWSYSDGQLTTLFGLFVPGLHTLRAVKLVAKQAWQQELWDTDARTDGSGPLGRSVPVLSGLRKFAENASRNAMRVAAACPHDGIALDRAGVPNFCECGSENPSARHLAFDCPLRPNELPRGTQFEERLLVKLLTLPLQSSEESFAWEPELLAAMDKATASNTTILAATDGGCLVKAGLELFQRAAWAVVVRSGGTTTTVSGLVQGGEQTPAAAERTAIQFLLRHVRRAQCHVTLFVDNQAAVRRLHRAWLQGFWQGPLERFWREAAEGLHEAVSVAWIPSHGKKAQWTAPAGVETWEARELNDLADRACAAQLAALMPGWSETVDEFSRATAWSFEAAQNTLAVTEDYSTRVGAVYGSALFQEPS
>Smi|OLP83513.1
MAKPFPCQAAGLLNPAATDEALAEDRKDHQFSLLEIAFATAATFGSEREDSVPAVGKYAENRNATSLALGHAAPDFGMTRPFTRPLLTDPMDGSVLNGPFVPHSSQSFQCTVCGAMAISPFNHAVLALTCTFMVMSTLSLSLMGLARKDATAAFNRIAVMVTSCASIAYFLMSMGMGVLEDENGMRVYWVRYVDWCFTTPLMLLELGVIAGADSWQTLLLIVIDELMLLFGIASSLSYSGKWPFFMLGLLSFAGVVLKLFFSLTSKAEKLGGEAEMLFKFVANRTAEIWCIYPVLFALCECTKTLPEEVEVAGYAIADVIAKCGIPMMVWVSTVTNSRKLGLGLIDEDHVAAAEDVEDHSEAMAAAYDPELVKSEIVSDPVVKSQIVADPAQ
>Smi|OLP84722.1
MEACFTPGPEDAAGAAETVYCIGQVLVERSEISDFKRVGPDLCKSEIPTLQGKVGNIDKIHKSLVWLEFWKMTHSHVYLRHHNIDGSGAVTDLFIARAWAEIKGQVMPAGLPPATAYSHTVNFEMATDLPLRVNSTGVYILVFSNCGDFYHGEVSGSVIAKNSYGFLPGNEYYKMPFYGWLSIAYCALASVWMCLSLRYWRELFHIQYCIAAVILLGLVEAFLQWRFFMDWNESGLRGRFLFVLAILATVVKSIFSYMLVLVASLGWGVTRPYLDQPTILKVQGLSFLYIVLDFVRESALSFRNSHSLSIAFVMLCLLPVALLNGIIFYWIFTALSSLIEILAERKQVEKLVLFQRLWKILVAALSLASLSLLYQLFDLSRSISQRWHYQWFFADGVSHILFCMVLAAIMFLWAPHTNSQRYAYKQVDDQEGETSKITEGKDVWADEGGLDEEEDDSFWASTHGKSSKVNADILGGPTQATD
>Smi|OLP85507.1
MQKADVYWRQKTQLVRDWGRQRRWQQAAALFLAEWDTDQLPDLRACNACAQTFARSGRWEEIIQLFACMDRASLSPDAITATAAVGALGKSARWQLAFWLLDDLQQGRLAADSWLLAAASAAAATSGAWEASLIFIDESAEVVTYSSVITACERGGQWQRALLLFHQMKVEGVEANVVTYNTAMTACERGSHWPGSLELFEEMEEHKLLPTVVSFGAAINACGQGQSWERVLAFLAKMRASDVRGNRVIYTGSMDALSSASQWQLALLLWDDLRNDPGNQIDAASFSIAMGAWACGTHWQQALSLLHVLDTRGGIDAAAQVSALGALAAAQQWEVSVCLLCNAEKSPGAAVVAAAGLSAVAAAQRWEVVLRLLEDETLQCADDAVAYGVAMTCCGRTGRWEWSLELLRRLKVASIRSNSVIFNAAIASCDASAEWQRALSMLEDMRHAKVAADVVSYGAAISACEKCKKWRHGLALLDELRGQDLAANVVALSAAIGSCGEVQWRRTLVLLKAMLEQQLQPNEVTFTSIVSACAGALRWEVAVKMLTEMNCCGISGGVVASSRVLEALERAAAAPAAPSTLQCVLARGERLCGELVSEKNRATRFKLSGCCRSIAWLSARKYSSEAMTDTSPDQSIVQAVMGMSSVFLYLSCLCLFFMGQKDVSRPYNMIACLVTFIAGSAYLGMSSGLFVHVVDGRHVYCLRYVDWCFTTALMLLDLALMRGADMKATAALIGIDVAMILMALMAALSTSNAGKWGFFGMGTVCFAGMVAFLFTVLQRAAEERGGEAEGKFKFVASRTIELWCLYPVIFALGELTHTIPEELEVVGYSVADVLAKSGIPMMIWIWSIFETKATSLPTILENEKDLSRRTARPWLQSKGDEDPGTFWGFQFGNFAPAQVFLRSEVGLAFLLVQHQHAEFSLVPASSQNTTVTTAGEEQISARIAFSALSLLCRLLSPPWLASASNFADLAAAAGLDLVRGTMSTSATSTISPGREPTAGDIGEIAVQPTSGATAVIEPDASSPPPSGAVPLADPFNFRDFGIQTEGEIFIMNFLAGTSVEAFTAAIRALSPEDRDRLVAAHAVAVDQPHTPTWRLPTGWRSPR
>Smi|OLP85640.1
MWLRLAIVAAACTASTHAAPQMHRAWTRGSIEVSPGGVVFLAKFCFDFAPDASKTNAVGKIEATLHSSSPADGLIKFVLFDDEAKSYPDSSSLGGFGCESDRLKRAARWTQVINATDLTSGKTPFADIYEKIRPRWWYAAIVDCSGHPRTIDYNVHMTNVKAGFLAEFSIDRVGPNGMCLFMAVYSILAGCQLMALLKRSTSAKTQHPIRLMLGICVGAAAAGTLCVLLNISWYAYHGEDQNNLYMAGKLLKTGSKYTLLAILLLLARGRCISVPLYGRDVLQEARILVPLYIASVSLEVWGEFAQSRTYTTDSVYRTYMGDIIICIDIVLLALYLRNLFQSWGAEPDAPKRVFYRTWGLTYAGAFLLLPISVLTSQCVAPWVRSEVIFFVSNTTHCAFLALLIIGLWPDYTQPAFCIDHPSALATTFGVKTELLEGSELVEGPKICGEKLGSNFLSTLVSLPNEGGVSSSSRTGAALGAEVRSAK
>Smi|OLP86696.1
MVIRVPRNLNFLSASRVGDDANNSFCTPGTVVNALHVEVEENHHVVAVQLNHLGEAVACLQQRAMDWAGALRAGLCLLAWIPLEAKLQVAQLQLGGVQRWGFMSKFGYAPGNGTYRLRVRVPSQTRRPDGNITLRFESYLDELTAAPSSSVSENRTRRHGKGKGAKKSHDHNDNDDDDDGHVESDFEQLPSMVAAVAGAEPPESSESAALQASPSLPVPAEPSVSPNGQRPPKEFAVLPGECAMRQRTKQQMHFDHVHKTNSWGSDSRITTSGTGSDQKGAYDWVYHINLFILQYNIQTVADLPCGDVAWQFSVPGINKAKAYFGGDISASVARRNAEQYTSHMNKIFRHWDLIECGVPQCCRGSSCAPFDLVITRDAIQHMTVFDGLLAVKSIVHSGAKYFAVSSYLPGTVDRKWKSLGLSSQRAPGQPMGLRREDDYIRECQTSDELKRKFCKPGQRTEETGWWYPNVMRCFPFNFPPPIVDRPSHETFKIENDHLQIYRVDDLKSVDWNEVLQIEDPCLRTRKSRKTWNLNVPADGQWSDPWNGQVRNTVRSHVWYFVLLHCGEKLKDHSVRFEYEMRHLNEGDSHFTIEKQWTLPANVLSLLCFLAFSIFFARRCISEMRGVGRLHPVIQGLVAVVGLELLAQSLHALHLWRYGYDGKGLRLLEIVAELLFVLSQLVQSALLLLIGYGYTLLPVDIAPDMVVLAFGIGAALHILLGLLIKGEDDADKFHDYESLAGKMLLALRLMLFVGFLWALSGTMQGAPFRIRRFLTKFGFIGTLYFVGPPIVVLLVSFFAPYWRPPILTSCLMLLQISTAWWLNHLFLSRGEFFEVSELNSSSLPGGTPRSKSPRSSPRYDRDKHD
>Smi|OLP88657.1
MPAPRPVASAALKDFIAIRFDPTWAVIMLALVFACLVPGLAALPCTAGPFGVSQAYLATAGWPLDMDLGIEQLIYLDEIVEVTYDGATDTGQLFRTTLPPVRLQRDELNHVTMPASRGSLIHSDGAASSPRAVQDEGGTTARGRNKRGSLDGAFGFDSVPADQDLLSQMQMTDDEVQEQELDAATVLSAPGLGESDQAEALRLVGAAGGGTFQYMAPEVLKQELQSRSWKLGVEPRGPAERLFRLAKIGRAPAVCRILWRDVAGRLVGQKYLKLAKQRRVPDSMTTGDPATRNRQYLWLQGVDCSLLVMAGDAPEPPEARGHHRAALPAIPYPARVQHVIRRVLQAASSVEGAEVRAFGSSVNGFGDSSSDVDVVLSANKACFAEGLGLGRVSKKDLEPRVLGKLRQELRKRGFTINLFIPQAKVPIIKLSLQHAQDRIDCDLSVNNLLPVFNTKRPSIQHRGEAEEVPAQHLTQFAWARDEGVHGADKGNLSSYAFTLMVIFYMQMRGVLPCLQREALFDPVWYSEGGQRYNVAMEDAGDCSHPGGPVSFPDFARFYHDEFEWGERVVSVRTGESAPLEEYPDLRMKPRSGITDEEWDYFLHIEDPFDTRRNLNCVLAPGSNYRLWEAHHAEMLSAEPSGSVGGSSDPGPGRLTDTDLLSADHGFQNEWQPARLTLLPSQSSRFDEFFWQSSLVVHVMRPYPTTGAGNAYKEEGVQLVPLSFLQVMSKVAKYEVLHALSDRRADDLANILESARVPGHAYFTDGWHLSDQVDYELIIVEEFDHIISDSTLCVVEKEEAKQHKGGDGGRLVESLVSTPVHPASKGGKGGKFGKGAKGGGKPGKGKFSGPPGPLSVFRPSPAAGMPKGGKGWDAPRPERRERPRVDDVPDPGPLDEGLVLEIQNFVEERGGGQVEGGQIGAQFHGIKKSQLKPHFDIVDVGGGKYWVRQFGFDGPIPDEVPGAEEKQDVPDEPADDVAEDPFLAESFQEEADLNPAEGETKAGQDMPRNGLKIPWPRADANGMWGQVCCVSCVNRDEGSQEAVVTAASATSEVVPMVITGVDDLLVRLEGNWNRVEDSKFMAAVFAQKISWAKRFKSPPVDITVVSSDKIAVEVEGEKLTAWFNDKDELVWDDGDVWQKQPETGAWDQPIDDLPADAMAEDDDEYTQSLLRRVEELQQELADVLAAKGLREEDLPSSKARWRAGAAEAAAPHLIIITAIIIIIIIVIIIIIIIIITIIIIIIIAIIIIIIINIIIATIIIIIIIVIIIIIIIIITIIIIIIIAIIIIIIINIIIAIIIIIIIIVIIIIIIIISIIIIIKVMVRPSCKMFWQGESPVNVPFPCSSLSLPEA
>Smi|OLP88838.1
MLRQSLHVILAISAVLAATHPEHIEVPLRQLRGLRSESNATDEAAGDADASDMTNSTATSATAPVVASEEETPEPPKAESSDTVQIYVPDPSQTIEDSGDDDGETMSKINETLKQEQREEEEGGTCCFSGENPTDTCGTCYPMSIASYKSKCSRKNLCLGECKGTWCETKCVMSAADPGNMCGTAFPKGTAVSDSYCATSKAACSSCKGEWCRAGYASNFKVEEDSYGREENVYVAPEDTNGFCCYRGENVADGMCGACADVAKDSTCSEKARCGGCGGTWCPGPRCVKAFKNKADPCGSAFPVSGIAAPDDYCALNEKQCTSCKGAWCPIPNITYSDGTEYDPNKAWQAHGDQRLTPENETETAEAEAEVEKEDSISDLFPDGLADHSLPGLPCSDSASFLQKPVVNEKDASEEFGETAEPVHVIGLRRESVPIYRMGKIASFKTSYSGVVSIGYPPQDFRVVFDTGSAHIILPAVECHTEACLANNRRLYNQAASTTSLPINADGSIVHEGDDGEQVTIGFGTGEITGEFAKDTVCMGKGQTADERRLLMAEARRQKASFWLLAMARASWLSTLGTWCTVTAGVWIIAWLWTAPSACKSAAQCAPHLQRHPRFYHIVSTAVLLALLGHELLSLIATYIGTQKAKALIPHLQSKSLPTFLLALMLGNLAISESMFSQRSWTISHVMPVSDGLTAPGRPVYTLQFLEWTANMPILFMLAGYCGLGRPLREISRPLLLTNTYITLCWAAALTSSASLKWILILASLAMYALSSRLMFQWCLDFEKTAPKDLPGRSLRPLLSCGLILHFFLYGLVYLASVSGLVDAPLERKTFFALTFGSKIALCAAFVLIRADEYHQTLTGVLRKISVSNAGMISILRSSFDVLLPCMLDSRGACRFLPDSPGDIGKLEKLLELPVSGLSLQDLLQGEQQQADFAAYLQNVVRQADAATSCAEGWTAPAAQVLHSTLRRGQGVVQASLHLSVVPRSGATLGSERRLVAALRFSGGDEDLGVEHAIPAFEDFKRSETVLSEGSTQPTASDAGSKLAIVANLADLSKLGASQLLQSSSAASQSAAEPLDDASSYHFAPSLLAPSQAPPGASRAVRIPSGPGENFDQRLEGIWEGTTSPELGGYRQRIVFLPDGNAEVTVMGHMLPARCHVDGSTSPASLDLEVLHSGDNPAPPRIPYIFKVEAEQLHICGPKDGRMVRPTQFAGPGLCVMSRQTSTPSSPEPEPELSRQSTAFSEKEKVAGMPVLSDADPPCSEAEKSEVPIAPKAAESESKAYEPCDLALPAMAMLGAGAVLLLRSFR
>Smi|OLP89709.1
MGCARDVWLAIGVFSFVAKHSVLLSAGSVDGLYAHLLGIVVGALIALLGGILAHPRSLMMGRAISVLLQHFLLHPAQHELGHLYSLSEPAQFGFVDAFISPHAELVVVQVKDFLSFEDATFAWRLAVQAARWYAIQHWRDAFKQAHKREPLLWIDRYCLHSTEAEEPGGFQVPWLKQGGSKQALEEARGVLPWSPEELYEMLLLPDTESRGQMHQLIDSLDVWKAFETRIKRILYVGLDHARVHRGRVDEAVSPRLTFGHGAPHVTLVLLPVCLFKLKSSKTIDSHTLPPIRHFQPDMEVLVEAATQVPQGCFVSIRLGDNLKQRRFDKNTAKYHFPVPEEKKKARIDVYQLVGTCSVQVDPECGSTDEVKVISSDPRAEGMKLRVSSNGKEMKAEDTQKQRQEIEAETKDAAVGYLAKHGIEQRLSECLRTLLRMKPEDPVEFMCKFLRAGVPGEEPKAVPEQAVEKPVEKPAEKPAEKPAVNVVEPPAPAPKPEPAEAREDARAALMKSVRGGDLIGAVEEDQEAAAAPFTLRPSVGTWYMPLPLETAAPAPSPKEEKSGPPPMVSFGRKASMEMVVEASAVGDWLLPEAGNLTLKGLGTSTAECCEVERILTNALMELGGELQGEYIPLSPTFASQPGGINDSMKASLQSKHLLFDAADFAGRGVYVTDAEDVALWLNASKHLQILVNKSAKKQMIHKIDTVAPKKAAVRFWRMLFTAPPATGSSEQKALAIRQRIYVSKHCQAAMEEQLTKATTVEWAATGLMAAQATMHWGRANCTAQSSRAAQHELLSGATTGLSALLYLAMACGISEAYEAFEADGSTQRLFFHIAYLGRAFVPCLLLLNISALARERKPSAAALMAAWVTQVLALYLGQLAKAQQRWIFLLAAVVALVPMAITMCAAMGGRLHDSSLMTAYRFLVTWVCICGLGFCWLFLFCQVFRFLEVHTEVALGALLDYCLLGVSSLVISCAGPDVQAPLLPGQEEELSLYPGPHTHGFFPNLDFYDDNL
>Smi|OLP89887.1
AIDDGGFMGPDYSEELSEKIDTAIKQISDDCYLNALNILMTNRACLDRVADELTETETMTGDRLREIIAEYVEVPEKLAAVYRQNLCSLDLGELNEPMVQTRFAETCVIIDKLDKIGADAVKKEFCRFHLLLVIASICSFITTAAVIAVTTTPTSANSTTTTITNDDGDDDDDDDGNNGGNDNNSSGSSSSSSSSSNNSTNSNTTNTGTGTATGTATGTVGESEEVKELRRLFALAEDYGFADWLQFDASVVRGLAYYTGVVFEGFDRAGVLRAVCGGGRYDKLRATQQRGTFSRQNWMGLRWSRYVFTAKLDGSSLVQAIQFAPGFHGIMDPTMPLTPQDRLYDAVQAINEVASQLNRRLQTEECTETVDLEDPHNIAQIVQGVGFMTLAMWLIFANNSKVAVAQKAPLEQRHQICATISTAVALFSGFFNILQLTAIDDFDLPGRQSSFTLNLSRPVEWVLTCPIMQLKLVVLAGARVPSYRRFMMPLISVAVLLCGTASMFTGDALRYAWYAFGLCLAFIMFWHNAIQIRENSEGEESLFHGDSDFRKLSIVLIVTWFPFPLWFMLSVEGFGLITDGFIIEMGWVVLNIVSKFLFIIMMQLYKMSHQRKIEAARELYGLSPSDDVNDEELKKQALANGVANGGVKAEAYGLGQGEEAESELKLVELVAETMVTLGMSSHTDRLLRLMVENGVTNTAVLERLNAERCMELNLPYALIDAAQRRWTAEKMNMGQDTGGNIEKEDPFKKLLEANKERMVGKNLAGSLPGMYSGMATPPVAGAAGMIGMDPAAVEEQLMTVMNRVMVPFQDMMMSRLQVLEENVQRQLETTQEAISQRMDFSQVSLLQTVNACQVLLHKLDSSQETVMQKMDTQKSIVDRMVESYSGLVENIDSASDNTKSALLDTVNTSSAAMLKKLDTTQQDLLKQTHESHAVLQGVAQTQTTLAKKVDSGNEFTQRRMVEMETNIGKKLSEVGDSTSRTQTMCSDKILTSLRTDLATLAEQGNAMVDATEKSANAQEERMSDVRRQNMMILDLLTQAQETMHTSAESLQSFTRTEIMRDSAANMEMQIRDVIMKQMSKMQDAFLGDGEDGGSGSSFKDAVHNMVARLEESAARMETATAANSSTGGNQAEITESIRQELAALAMALTQQQRESSQESLTQVSEALRKELTPLKDNQSHVTGALDAKVSEIQNSMTENMIRFEMGIDKVLQTVEATAKPASAASDKKSTRGADRG
>Smi|OLP94323.1
MDIPREAIARAREAADVIPVDNDEPMEEEPQPEVGNDGDADMGNDDTRTIAEPEEEIDIDEEEGGEVGQQQVQEVQSRQPVLLFDTDLYVDQELAHFRTGVQVPTYNLMEPAHLIDPSLDYAKYMAYLIIYLMYKYWPAYTQWMDLPLETAKQAVAHGDWGNPAEVDPEKGVPRVVSDDEVLELGRSRGQEDDPTGELGRSRGQEDDPTGDHLLGRFRTHQIISQLVRGAMQIGYHRQHFKVENHVREGQNVETKMVHSSCALLLSKIVARVGGSLLPPGQSSILDQAVTPQEAAEANQVYAETKAKAKPKDAAWNLSANCGQTTVNLRWVDHWTLIWLAYVALPACFVWTSVRSICYGSHRLAFASAVLSLPPFWYAIYISGRLIHIDSVSFSADLLMARIGVLGVTVVATLSGFGAVNFPFQSMHSFLRPVTQQQVADVEQRLLRTMRLISARKRQELTLKQEESRLSAREEPLSIVGRVAQLVQRPLLSLEALGLNVRGGSATRKQLSTEIQALEAFSRELFVELDELIQARLCELKARTMLGRVMNVLGRCCSAICVYKILMSSINLLLRRGSAQAEDPATRLLTILLLNLRVPVDVSYWAPMLSLIFDLIISVPVWTCRKTKESICQLLFEDFAAKSVCLVSSAFLVGLAARSSTALVVDIGATGTTVTPVEDGYPLTECIVHSSVGGNVLDMAMFQLLQDAGAVLPDGVSGAEAGKTAKEQLAWVAQDFTVELQNIRRMDVPKQPPKPSMCHFVGTGGKRCVFQASRGEGFRCAECLFDPTVCRVPGADSMPQTPQTLPEMVLASLRLQSNINVRGQLLQNVVLVGGTSKLPGLQERLATEIRHCSRWVAPGQSQEIVKVCAPEPGSIQAWIGGSLLAQSLLCNKLCEVIKDLVVSREAYQRFGAEMVHSLFI
>Smi|OLP94988.1
MTFSPLISGQGILARWWPMMIDADDDGDDDGDDDDDDDDDDDVCWLSVGPVTCTLDCSFSSRIYLRPADIMDGLALDALELALDMAIRTMQVNKQRVELLDQVRNWFQTSCCCAVFEEEHEVKVASCALIPSIDELLISKDAFLCGEDVERLLANEFEDWQQRPRLATALLSRLAKARRGRMAWEVLCAMLRHQVETNIYHYGAAIGACEKSADWTLAIDLLDVMTLQRVVPNVYAFSSAISACGSHWTKALWLLESMVSSEVLPNVVTCNSAIAACAKGNAWTFSLGLLWKLNEAPPLRATATLLNQLPVWVAATLATWLVCWLVVSPVSCHEVPACTRHLKTYPGSWHVISCAMLLTMVMYEVMSLIATYMGAQHTQSLIPHLKSKCLPTFLLALMFGVLASAERLFSRADWTVAHVMPSPDGLTPVGRPVYTLQYMEWGINVPILLILAGYCSMGRPLQEISRPLVVTNIYVILCWAATATESAVLKWLLIVVSFAMYGWASYDMLGWCVAFERSAPMDLPARSIRPMLSSGLVLHLLLYGVVYVASTVGFISAHLERKSFFALTFGSKLAYSAAFVFIRADEYHKTLTDVLRKVSVSNVAMVSILRGSFDIILPCVLDAGGRCKLPSTHSGDMTKLAAPQYKAPCCGFGVEWIPGLVGLGVRDDHGGAGESAVAFDKATRPPDEGVSGLVFLHIPPSTPTPMRGTTASGADFLYTAPDTMSPTLHRNIDRWPPSRNWFRALPRRQRGYRLEWEFLWQGWEARKRKGAAYDILVAAPGTDASKQAFLTNGYLLASRRDDFTRARRPHAEILNIFAKTVGDREFATTAAADELLTTDRASETEPVRCGESVRTAGAECAPEKVLGCPIAGANLKDLLAGDQDRADFSSYVRNVVRQADCPQSFNEAMLSTQGSWTCKADAMPPIAQVLHSKMQCKVASGTRLDATIHLSVVPRSALSFGKERQLVAAIQFTTPTMNEAKETDVGVVGFESFQAKKSVSSGGSTQPTSDTRSNSGIVANLADLNKLGMPGMLESSEEKTNEDSASHYYGASMTDETMSHLAAFTKQDNFGRFSQAAFDARVVGVWEGTVNKALGGYRQRIEFSHDCIHANITVMGKTLEACFRMDCSKDPCHLDIEVIPAGSSCPPPAIPYIFKFEGDCLVLCGPGTSNLQRPHNFDGIGLCVMERADPCGVPMSRRPSKAPSKASELEPDPEFSRNTTEATEAPESSAQRTFNKNMPKKELDMPKRAKADMLGLMEWIEEKPGVAVSATLALATAMVAIRAFEQRKKGAFLALEFGGLFLNPKDAANPFEDGVELWAFLEVDPDESQSSV
>Smi|OLP95522.1
MHTRCWNECALAMGLKHSLSYVFAMGMYLATMLFAASVLLCELVGPSSPVHISLPVVIRTRFSSVASAYLTLVECLLGGVEWGPQLANTLLFSTGTAISGIVFFGFLTFGVMLWLNIVRGVFVHQVDQSFEFTNVTKFKDAELQQLTQELLKHFVRAIHDMDRENTGAISFSDVSAVLPHHLDELADVGVGLPEARKIFHELDTTSTGYVSISLFISRIEDYMKYKPVEVLIFENQQFRLLQLIKKLGKRNLKSFSKVSQSLEIMASDLAQAFATKEEMPASIDEQIEKQRGRVRASAIVSNAEAARELDEKILSNEASPRSARPWAAQAQGKPLTSSANFIIDMWQESLQKQRPEVRDLIDSSIRLSLVLQVQSTLRAACLSTRCCFSTKQKADEEETTDGFVTERRDEIQLSKPAIPSASGEAKKAPSSPRPLQGQGHELAPSGGQEEAQSSSLAQLVTQADEKPSQPAEEQPQHTVSPKREHKGPLPQQAIPLLPPQDPTFRGRKTLVLDLDETLVHSSFTPVKCDLVLSVFLGNEEHKVYVRKRPGVDEFLNAVAKLYEVAIFTASTALYANSLLDVLDKSGWIQHRLFREACTRYKEGYVKDLSLLGRSLNDVIIIDNMPVCYALQPENAIPIRTWKHDPQDTELLDLLPILLTLAYVDQIPRMLKEILAHEASEDAFENPAARLHVYPKMVLHFNRSTVLWLTHFCFRHGSDTLARVYWHSEMSAALEPIRLTSFGEAKLAVAEQLCATELEAQSWRLRCFQAEAQLRLQRLQRRGEQHPRWPQDAAGQQQLQNSYAALKALDFTSIVQETLRDVVLTRTSVGHLQDLLEQTSREVAELEEDAATKRARAISLSEGAASEDATFETRERELEEHKEKAREMAEKLRQRLVLENDLAEQERWRKLALLVKTWNDISTALVFVCCVVTITSSRISSRWLTEDDPSNESIMRSFSFAYPATGAAAIFEAANVFCTAGLRGGMVSGGPFATAMLVTYIVLAISYFMMHVFGGMMVHTDELCIGGPRPVYSIRYIQWFINVPLLMMVSGNPRGSASAADAAFETWLQNTRLTDHRKLGQERLWYRFRDGLRATVLATMEAFRQMPLAASARLTSMYIVASWLAVVVESHFARWVLIAVAFSAYLAASMEPMLLFFQYRRLNVPSMTDLLLAGQVLIFGFYGCIYLGAVFGLISSALEQAAYTYSDILAKMTHSVIILAYRRTDETMQVRVQSNRKRRDLGGQLRWAPVMSLLTADQIAGLNPARRCQAASGNGGTGGFGDITEESDDVTSRLLAGHPSDPGVCILIPSDGGTRGNGAGVVLCHGYYPPCASLFSASPRGSDPDGAATPKMTHAADSSSWIRLRPWRWLPLGWILDRRAGNAATGLVTRLWLRHLGHLRRPRPGPEQLSITRRRRKRRHAPLRKQRQVADASGGGRCISPRYMPPQRMGGFSTTHITFSGGLGPFYGGMQRAPVCLGHRRRGRVHDCSRRAPDYVPVNQGLLVEASAEGSRHAGPIAARKVGGEGQWGFEWIRALTAAFHLQPPSSPNLGPVVEGRPPPPPLAPGGSTTSIDGLEELAAASFEKFFAALGFRIEVCKSRGASIMFETASLSGHCTSNDDHVVNQWGAQRLGLPAPAAIHGNTAGQAVLAEGYGKAAFWVLAARQGGMANFRRVPRPTRLTQCPKESFLGHDAKVGQASVWDIMHMFAAVLEFLLHAVDAAADDIFSSSTMWLRCGAGCAATLRDFAISAAADLKRMIREASVPIFSVTTSLKIDEWNGCISELTGVTPELAKGKTLTEVFAEGRESQWQHFAVELLMGAIADNATGIAQFHFSKMEDEAQDFVIIAASARPLRDRHGEICGAVCIGQDVTELMLQRKEAQALAAGLTQLVETAPVPIFEVNQDMRVTEWNSWLVQNIGLTKAYVLDAHLFDLLSPSSRRVTVEELVQTENSDTFELTLEGSSKQITLRMNAMPRLNLRQETVGFVFVGQDITELKDIGEWKSAMMAIISHELKSPLHGIMGLSQGFIVDEDVDMGQKRAMVMVSNCAKRLIDIVSNIMDAAEMINQKNRPMARDPVMIESIIREMVLLCQQAVDKRGLPEWKPAVKIINTITEPLPIIEGDAHRCAQLMHNLISNALKFTHKGSVTISASPDDVEKMVTVDVKDTGIGISANNLDRIFEPFDQEDRSEQRRYEGMGMGLALCREIALKHGGSLTVKSKKGKGSTFRVKLPYWTRASIAKDLSIAEPQGHENISRSGVSELGSDDMVRAPGQEQSFKPFSDGRAAAGRRATPGQALMNSGTSETSQRKFPPSKAATSNVILTVDDDMVNQQVMHSLLRSSEYTMKVAVHGGEALSYLSDNPLPALVLIEVMMPGLSGPDVLRTLRQKYPVEVLPVIVMSASSDKDMITKCLKLGANDFVKKPFHPSELLARMQLQCNLARAHRRLSNDSPPVPHTTPEVDDYDVKAVGCVDARLLEGMIPVGLLETLTSASGRNPEVSPEAARQQVEEFLSNSEKIQQMTNTIEELQSSLAEERAKHGVLSESQLLLTNSHAVRLQRLQEEVKNREQRLLSFGRWRDAQKALPPSHHGGASIAKNINRLDVPRHGWQTGRDRSLASRPARVPPPXXXXXXXXXXXXXESRASGIIASLPEAEASVLRELLTGLREEALRLLQESSCKDQLLTDASFKMQLLGMSLVQKDMQLGLSYPKACTVALGQDQVERLQREIQAFLPSQQQMQQEARQAQQESDKARSLAQRRREAVSKLEEEAQQVERSAEEEQATMNSRLEEMRTDLNETLASTTELGGMTAQLRSWLASQRALRGAMNKEQWEFLLGDWQDCRESGKSYAVSWASSNSECLTVKTITKGGRNFTVRATFDKNHDCLHWPSKNGGFTLSLADCGDTVRWRYKSTHEPANEWMRVQEVGERAQLRRKRPLEEEPGDPDTLCKVLPPGLDLESLELDKSHVFFQIVTCGKDRYMSHHMQEQAIVFDVRNFKDPAAGNLKHHDGRHDEIIDRIRRHSAFPALVASLRTRIAQELQLSGSTSIKVVFYCKSGRHRSVAFGTMFKYILLYEDFRNVQLEHEGNYDGFVCCGCDRCTSKTALRLKACEDVLRDWKRMRRSPSA
>Smi|OLP96820.1
MANAQAGIPPPGEMMSRIWSCWPWTAKSCVILAGLQVVSCLAAHSSWQAGPVYRGTLEDEIQVFSMTRNALIIPMALITLVFGFQVAEMCSSKPRQRALAISRAPMLLFAVKICYYTMLSRGYGLAFQNQRSPDYRPIYVTRWIGWTYAVPTVLFMNLYPLMDSHPMLEVLVRIFPQLAASATYCWTCALGSVLYDPWMGWFLTVLGCVAYAAVVADEVVYLTEHIRTTSQPTLKGASVFVKEAMFVAYTVIFLLGNMGFISSYSCQLFYSVTDISHLAVLSSLLFVYWNLDDPKLTATADHRD
>Smi|OLP96855.1
MATLLGHLPLWIAVTLATWWVCWTLAGPQNCQDLQVCDKQMKAYPTYLHVVSSTALVAMSGHEVCGLIATYMGARQTQELIPHLQSRVLPSFLLALMFGWLAVVERYFSLPEVNLAHVHSSGDGLTTSGRPVYTLRYIEWCINVPILFLLSGHCSLGRPLREVSRPLLVTNVYIIFSWMATVTEYGVLKWLLITAAFHMYGWASMDMIAWSRAFEKTAPPDLPSRRVRPWLSNGLIIHFQLFGAIYMASAVGAITAEREQVGYYIVTFGAKIAYCATFVFIRADEYHKTLTDVLRKVSVSNVGMISILRGNFDIILPCVMDSAGRCRLPQSYSGDMLKLEKMLGNSVAGRNLADLLHEQSDKVEFTQYLRNVVRQADCPQAFSEATLTTSGLWSCGAGVMPPIAQVLHSKMTGASQVRLNATLHLSVVPRSAVSHGKERHLVAAIQLTEAAEEETSKELELGFESFKASERQTSATSTTFTDAQSGIVANLADLNKLGASALLGSSEEGTEEGEGSWEGSQSCNFSHFAAFPQGLDETSAFDARICGLWEGTTSEELGSYTQKVEFSHDCKHAKISVMDHTLDARFRMNCSVEPMQLDIQVIPSGADESPPPIPYIFKFNPDGSLCLCGPSDSRLRRPTGFKGPGLCIMQRAKPEMTRMLESEPAHAPPLPKKIHSSPPEPEPEFMRNFTEEAQQEQLRIKEAAAQWRDPALAASVALAITSTIIAVRKSI
>Smi|OLP97058.1
MGVLRAILLLASLSKLAYAEGEKNQNSSGWLRLCQDVAVLRSQPPPFLAKLGKLYEARQTLSKKRRLRLRKEVNATSPLWDGEIHASCDTAVGAGPWRLKVEPLLLELLGCFGLLCRCTGPMPTNLIGRPKPRILLVFTPGWPQVLPQIRFLSKLQSFYTKEVGEEKMDYHVREPTGKLLARLHESLGEAVSCMWRQTGSCSAKGVREPERDRLCSETLPSMVSGFCDCDGDDAQGVGEQGFDCGQTPGSCASVCPKSARSPGATPIFDLNGLLTVLHRSLGGSLHDSDERAWQKSAATFSKSSSTVVRYKAHGRKHPFLFESGGFRPEDAIEPRMLKLISSLDGSSRDTARKQVLESGMVTEVISGLVFSFPIFTMEFCELLMEEIRHFYGSKLPAKRPNSMNNYGIILNDIGLEPLIFDLQDAVIQPLASVLLPVEGSELESHHSFTIRYKGGEDTHLDVHTDDSDITFNVNIFGNYTGAPLVFCGINGEPDHRQFRTAYQHQLGHAVLHRGRHRHGAEDISSGERMNLVIWSYSPSYRSSKVSYTHDRDFGRFREWPDGKKSQFHGRGWCPPQGKEYDGFVPDVPDSQLPRRAAGEGQCRWRRAKKTTRRRPVLHTVAVCPTHTTGTLAAFVSGRTGRSHSSMVEAGVRLKGKSTMALSPMCPTASSRAERLGRANDVNRAPELVLRHTTPQRSVNGSTLHILAHPALYRRAMARKELQKYEAALADVEALLPMLDQAPSKDALDLREELLRLTAPRKEVPKADPGPLRFAASFAPCELLSAKDEEDQKDRDETVREGKLVTPEPSRDNSFARDLFPEGVRKSLTSVSESLRERQQKVQSSQHEWWTYQLLRLMAKERGLKTVEFDDELSTDVGELLNVIGRFEILAEAMDEETSSGNGTNWLFHRLRLFQGHAASLRVLDKDPRNTTVEQRALDDNWTPQLCHHLRLWIRSLPRVRIRSDTNDGLSRHLKPGAQVEFVIDLQVAACDGCRFFITKETVWADRGYEAVRKRLAETCKDKSLGIPVFGPEGHRTERGLPRQENIGIASLACPNCSSSNLGGGICCFRSDARLEPYSDVSMALEGDKAKRLAARKGEPMNFMALQHPLLYQRQPKHKPKKGTRCLAYAGEYSAAVMQVARDPLGQSRGYGFVHYQAEEAAKHAIECPDLKSIEARAERLRQLFSPAGEGGKPMGGCFPMGQPAAPLPTLLSKAVRKSRMLAHQLWSAITIPKATVERPGQSDIADQIRAMVKRANKVLPLAMTSKDGAVALTMYEYKDGHVELESSRGLGAEGLLLVDTGDGNEALQRSNGSLLCILENLRLGRKDVPFGRRDGSNSIPGTGCVSERQFAIWVSRVVFLLFALASAVLLVFWARHINEEAYVVTFFVMAIAALAYLAKISGMGEIKLGGRKLPIIRYIDWITTTPLMLFELCVVGGAEKHTAILVIGCDLLMLTGGIVSAMIVPKEKSLQRNLWFGISVFFFVIMVTALQVDVANGTVLERPPDVQQLFSYLKWLTIISWSGYPVVVLLGRAHFGLISKGMEDALLCILDCISKIGMEFFVVISCSGEGAQCHAKDGK
>Smi|OLQ01588.1
MSCWSPGPKIERRKADADLLGSTDAECYEPRWCKDHCCEDKSKVRKPDAVAQLHQRWLDKKTGDGRTDRRKAPGLFEERGGPNALLATVALSQRDPLQLKRLLRAMLEKDPAANLQKVLNLLMNENMKGFYAELLKGPPSDMVCRIVLLASSKEGSSVVLKDWLAKVLADHGDLAVTPLVNFMRIRLQSSSTQSHSSASTTLVDAKSLALPANLEEGNSGALYAISVSLFKDKTNPPLAQNAFLRIFIKAQRFIAGDLPVCSIAWLCSNTRCERGEAVVVLSPRAAKPALPPARGGAQAIREGKGCDPDVIGRLVSLYQVAKKLFRLAEETATEGAVAALGNPDVAGTKVFRSDVVTVYFEQERASREWAHYRKDDSVSMLVCREATLLSVEIPPSPQAPSDISSVEDLAKEYLKQQQLRRESAAEAIIISMLTNNIIVIIIIIIIITSTTTAVIIISIIVITISSTTADVITIITIIIIIIVIIVVIIIIIIIISITIIIIVIIVVIIIIIIIISITIIIAVIIIRSTTAVIMIIIIIIIIIIIIIITIIVTIIIIIIIIIITFFIIIIIIIIIIVNIFSAIICIIIIIIIIIIIIIIIIIIIIIIIIITMMVSVIIIIIIIIIIIITSIIIMIINEGHH
>Smi|OLQ02746.1
MGSFPRWSSFPGPRLLGISEPWRDGDELDAIRVHAATAVMLVFSAFVLELGFLWTGLVFGQTDDAGLSGRMANHRVVDSLLTLFEYGLKLACGMCIWKMPFLVHIDHFAVGGPRPVYFVRFAQWSLAVPTLVLISNRAFLAELGFRATFLRSLPSLVLVFFSIWLAYLMEVTPVYAWRWPLLGASGLAFVLAEVDQVRLCWQCRHVELHGMKTCMVIYQVLTFAFYALVFLMGRFGIAGLQLEQNIYAYCDSTVKVLQGALLALIRGSEDAQTIHLWYAEAVAYKKDFDTILKMAQVPIFAIRIDRTITRVNESAVELLGLRSASDVLGKDLNDLLVKSSKEEISRSLEKMRKDQWRNGSGLFEVTFRQLSSEKEAFLLLNLVPVDLEVDGVPQSIVAIGQDLTELSELKSVEEKKSRLMAVVSHELRSPLHGMIGLSTGMMDVVKTEGLKRQLGMVRSCAVRLLDLVTNIMDLAESDKRKKSAEPLAVMRQKVNFLSIVEEIIVMSRHAVDKDPPKI
>Smi|OLQ05964.1
MLSRLSPVNRVAKDVAAMWPFARSKLVLAAARFSRCMLGSAAQAKAVQDRSVVVKRESAVFGEAPLSTLATFGNDGGDIPTLALLAHLRAWPLTVPLLVAAATVVARPLRSHDDRLQKLMGPCVGDVDGAPYSGPRVRSSSCVLGVGGNPCWSVAVRGVGDPFTGFRRPGQLPSPQLRKRRQAATEVLRSRAMGRARSRQFGLNQAQEGDGDVCDPCRNVNTFQSMVHSRRLASSAAASLLHGVAPALTAAVSQGFSRFATSGRQLTGGVNIGNAARNETGGSYQKQKCKVGLAMGPITQYYEACWESWPGTARWCMRFTYAQIWGSVLGHLCFHLGPRIFNPSQDEIEIFHTTRYVLIVPIGLLALFHIVEVSKPRPRLRALIMARVSIWEFCIKVTYYSMLSNGTELAWQNMRGYDRRPVYLPRWTGWTFAIPTLLTMNFYPILDDRTFAQGLQRIFPQLACTAAYCWACFVGCVITDAWYGWYLNILGCVAYVAVILDGVVITAERIVHTDQAILKGYSIIVKECVFIIYTCVWLMGCWGYTSSYMCQRFYCVSDVSLKSTMSFLMFFFWSMEDAKKEVPDDIEHDKDKDKTS
>Smi|OLQ07607.1
MLVCFGARYAPGEKDEEMLHRKSFAFQIDLSSGQDFWKSVEVHQSVRNRFWYFTFAACDVDIEIAPSFEIHAVNSRQGFEQEFGMDQRGTLLLQIAAAACFLCLGLLLRFAGRVATGSEALRSRPLLRILLVSTFLSAAAGSCLSLHWAIYASDGVGVQWLEVAGTGFVVIAKALLSILQLLLAKGWALFYSPQQLLQRQLMVCFLGLIVAISVGCEIHAVFFHDWSAQIYVYESWPGTSVLAMNTLLFLEAWRSMRDTIQVEVAVEVRNFYVCVFGVCILYFLSLPIVVTLASLLDPWARAKWVDRVEAAKGTSLQVHAREGNGMLGEPCEEFVEEDVPRGQIISVAGTVPLKSSTPGSPAKPLKEEGGSRMNRPRTKLAAARLSERRVPGSTAAACGDRCSCLQFLAAALLKSHSLSRPSCRGPDRVSSTFLPSVPSLGPSTTRTFFEMFAKLLASIACWLALAAGVSAAPGSFRGARAVALEEIQASLQEALEGVLSSEAASKRSAHIEARVWQTFQALPKNDVGRLAPKAVRYLVHSYFMKEHGWLIQGLDPHANQADVSEVHEVSILQDKAPALVESLLEARRSNHGLSLGDTVAMVAALERLIFDESLALLQASYAFNGLDAAEPIPQRSAHDVLTSYLLLFQLGSKANLTDVRLHQALKSRLSQREDWHELRDFESDTLMNFEYARTHAANPFLEPQYSFQDLTDMVGEMAHGYGKWQNRECQEMKAELMEADVNGDGLVPISRFYLQADNAKYQFSESVQYLQEIGALDEGGEKKVRIANYLQGPSNCIASSSYYSICCLSECEGLVNELEAKVQAPAADPAYLLELVGHISSASVDAPRQLPFGLKRRLQDIADHNGGQVPLHGRLFAEWMHYAFPHECPYPKVFQETKILTPEFWAQKKMSVDAQERLEIASSAVLENTTDSDSVAAESEAEIAWSSEELLHAQEAPVRKHGSARAAMRCTMQLALLLGVLRAAAGSWQTLRDLAVPKSKAAALPF
>Smi|OLQ08485.1
MAGHGRLARSLQVWCLAYLCLLGAQAEQVQVNFQMSNNIASWLVSDYGLEVGGSITMELTNSQPANDTYVLILTRGQLLEWRDADDNLVILTPLNDKAPRPLNSFLVSAWRSNLRDHLQGTFRAEEATGGRNRYNVVIMSATKSPLHIRGKLTLENPNGQQLSIQMTAVFTALGLITRPRSGRNALHCLALTVIFLRGVSLLLRWLDYRIIATTGVESSAVDITWKLLSKVQNILELMAFLLISLGWKVLRSSLDVSEIRFAVAVSIISFYLGVFQVACTTQATCSGYQLSRYILHSLCFLVVIVAMNFNLQKLASAISEAPATVESGKLYRKLSAYYIFRWVFLGFIIAPTVELFLKVTVVPWDAQWLYIAIQELRTWVIYALLIYAFRMTPASPRVFELTREVVTPREGEEGNDANSEASEEDMPAPPWACSWGQAGPRVRSVRRRQFDRGRKKEKWYSRMVSFN
>Smi|OLQ12565.1
MSRRVWKLQDFVAHTGRVQCARLGEKSGQVLATGGDDKRVNIWKVGKPNAMMSLTGHTSSVECLVFDKQEEVLIVGCAGGSMQCWNLEYRKMAGSLAGHRTACTCVEFHPYGEFFASGSNDTNLKIWDLRRKSCIQTYPGHSAPVSAIRFSPHGRWVATGGLDNQVGMSSIGATPVQAVKFYPEEQAVLSASQDLLRLHPCSAVSNVSDAVEVDWKGLQDIRLCYPEEKLLAWEPGHLFLFSGLFFKVQAARRPATGGSGRVSPTQAPPRPELHPEPEEERVPAPLAVPAPSAPSPAEVLPPTPSASSAQYNGGVRNTDSVRSPQAASAPPATRLDMETVSAQHPQMLGVLKRRLDQSKRLAELWVQGNISAIHKVLTLPQDQDVLCDFCRSLMQKDLGSVLNLDACAAFLPLLKELFMTCKYEDFIATALEFTALLLDRFGGLINETREGCAKIPDLLCTSVLHIAAWQELFMTCKYEDFIATALEFTALLLDRFGGLINETREGCAKIPERQLDLAREGRYRKCNACYEDFKEIQKLLVSGHSGLTKRSAKLNSSLQAFLLRGERVHGPKVSTALDAFRFRRPWRVAAPLARHAVRCQQVGVWADAMAVPVRRARSRPSRRSLQLCLVGWLLYRGQRMAPLCFLPESLQTSIGSFLASFRFLTAINLVTMTTSLQPLGWLLQEDRVIDAKRLDVGRGVEYGQNRTMIRVSEDPDILVAPEFLSEEEVDELLAAISDRWYPSLVDAYGTGEATRSVFDRSSYQCHMDWAESPLVERIEARLAALAGMTVEHLEQLTLVRYSPGQFFNLHHDGPHRPKTVFVYLTDSPGEGETYFPLLGMKFTPRRGTAVMWRNCLDKGQADDRLYHQALPPETVTKVGMNCFFNGKRVRLNAPAASGSLSMACHPQTVALAPFPSACKVVSQAVEAAQRVCSQPLAMSSCQVQMPVRQSSGASVSKVQLPMRQSSSPVSVSKAGYQTPGSARVSTMAAKEQIQHLAAALEQEKCARAEAALAQTKKAEASPRSPRTPKSPQRVARAPASPRRAESRGKEPAEDHRGSRSDVVPSARPVGERPRVTRRGSSPAALRRVAKDEVDTKLSEYLASSPHCQLEFCRLNQGWYQFRHVDAAIETKCLEMSIVNGKLMVKFEPTNHDRGCLSAGKSPRVLQWSFANIMVALTFDDGEEYGPVFQTLNAISSVLSIAGSRYFARLVLYLAISDLWLCTSFLMGEFHRPHYTKCTIQALLGVFFGLSSILWTVAIADSVREFHRPHYTKCTIQALLGVFFGLSSILWTVAIADSVRRIVMARDLTVESRHEKRLHIVGWGLPLLSLLAVLGSGSAAPSGMVCWIENTTLGTILRFTTFYLPLWLAIAYSLWALALRATRNPHSNADDYEGNAFDYQKDIDRQRRSLRLMMYLPLILVFCWSPSSLRRLLDILFPQMGRSLLDYVCVFAGPLQGFLNALVYGATPAVRDAMTGRLDNSAAKLKNIKAKLRSLRPGRRRDFRHLSEASPGESSESRSGPGPTQFGRPHDAISLDDISVKPAELEKAAEPPAPAVAGITERLGPSTALCAISPELPTRRVKSSSWKMFDRPRAGMVLAAASGIGSADKSSAPSCERRRSNCKARGGAMVMAPLAPLQESQEDADHSPRSLKPWHCEESTTSPEEAVPYSRSLSDEGARDAAALRQHLLEAQGEIAGLRLALAAKARSPRSPGRSPQKAVKAVEPQRILAEVERKMKLLRGQLGQGAGQRKGVVSGALTPQPPPCREIARDLKHVARPWRSKKKDAAHGCKIEAPRSPGPSSPETRTRARSLSERSRRLSEISLRGLEKLEEKQAAAVRLKTMRPLSPRQCRGASPVDPVDAVGQPGTSSGPAVADASTSARPAQARRASLPSSHDRCGYDAVFRSGLATPRPAPVQAAGFPSAAATPVLVTVARPSQAVLVSWPVLGQTQVCHAPEFTNAFRFAHYLITLCFACVIGGVQWNIRMTSTLQLVERLKAQLAESRADLRSKDHALEEFATSATSEASATEASKEGALPDCRDCESVSSPRLSQQLILERQQRLAFEQVRVLLEAKSTPAQVDLMSDVWGLRGSAPRAPAPAPPAPSDTEDGSDIVAGAQDAAKAAQIQAKKIAQEEKEAKQAQQDAASAVHKAKKDEEDIRQRESAVATEKPEPWRCLEDHGQRADEKMKQAQKLEQTEEARDQAVKNAKAIADNEMAKVQSEEASLQKDARRDETLEEQRVQSEKAKANKETKAQKADSEFARRRDSADSEMGRAEHLMTLAKPEPKRMHHEELEVRQMEAQAKHDLEVAYNEKDTATKEASTVHEASTKIRALENEKTRQIAIAKQEAANAQQIAASAAAEKRHADAEIASVAGMVREGKAAEAKGQAMMKEASQQQAKLTETQKDAEKAKESAEASLAKAQQMEQAAEEKAQKEQQEIQEAKDAKDRASSDAEAMEEHLDIKENRYLKLGLFLATLLAWVAFIALIWSRYKHQELHDHHLNMIVRLNGDKMECQELLHETLERMRQPSIQSNQEPPHTLSQPLLGDCNMDPAPPTPNKGG
>Bor|TBOREA00017390
MKKQLSYSLIILVLLCINQSTAFEFLDYTEDHMFICYNHPTTEQHNEMVSKIILHEIDRYLFIIICPLTIVATSFIIYTFIKYPGTRNSPGDLLFGMSICEFCLNLHWFISGIYTFANDGNIPDPNGTFCIMNTVLSIPSGILDFAYNFILNIYISLTLKTALKGYSPKTSYWHILIILSATGIIILFETVPNWAGISVFGTCSYTSNRMIFVSGPLIGILYALLGIYMFRQFHKTIPNSRFNLKKQDFQIYYQYVKITSFIYLLVGFANLIIGLNCFFFHNPGLNIFLTITNLLKLLSPVILSLLRYRDPILKKKIRLEIKNCLKRFKKIESCNSARKPQIEPLNVSNQLILNPLMEEQNINIGEQRQNGDLSRSFIQDDQFKGFRQFLRVIHLRSMVHGIHQEFAEEKPSIPYLSEDDFKEQKEIILDNDSNNEIDERLEKLSMRMIVYAPKVYYNMRYNDMSNLNFIDALNEALNDPFILKAQGEGKGGASGEFFFHTHDNNLLLKTINSTELDILLKKLNKFTTHYEQKQYSLITKIYGVFTFQQLASYDIPQHVIVMRNLLGIDEKYITRKYDIKGSTYQRYESIKNKDKNLNEIVLKDLDFQEFEKYIKASHEKKSEISQILEFDSNYLAGQGFMDYSLLIVKVDWNQYFLEEQSRQQSLTSQQQLQNSKENVTNSSLSNQQSQNCLPDLFQRVYQRFGKSDQYFFQSEENPCIFYHIGIIDYLQQWTLKKSLERMYKNCINGKNVNTSAQPPRIYSDRFKQYIRKIFANS
>Bor|TBOREA00032960
MITQLFKTIGFIVVALLAITESKTITQSIRVSQLKRNDNVMYITKFAMDMGRGEYKARAIFDSPAYGQGETPQEISLGFSIIVDDQWKSDKNDISCSNIRAKASINNRFYLSSKADKHYEMSGGLTSRRRRHVWFFVLHDCDNNLANLYANKINLELEIFNVDKTHYPTDEGNFVWYYFTLFLIFTGVFLRNLKTLQERYRRSDEMDWPLCLLAISVGLWAMANLFNFMHWFIFGYNGKGFFIFDLFSQIFSNLTSFVVTVVLILLSWGWTINSLSADFYDILIPLSVILGVVQ
>Bor|TBOREA00033120
MDQIQLKETPFQYTLQVIFSGISIICCLVITIGFIAFKNLRKSALKLVLFLCISEIVYSISMIMRQPNQENNQLCAAQIFFGNLGHLSTLFWACMISYSLHRSIKFGYDHVRGIMKKIIITSLIVPTSLAGLILLRQYLFTQNNFCSVLQEGIEGTVASEEDKSFFIEKLIMLLEFQIPIYISFAFNLRHVINVAKIAKENNIQNVAVKLRRIYFYPFIIPFCQIFSLIYQVYVMCGGDPTNYLLITLNILFSCSQGAINSIVYGFNQKLRLSFKNAYKNQMSGTSTTLNDSLMNNYNSSSQFDSPEKRRTVFKNIAKAYQTASEDEDDERNHSHFLRQSSTRGSLQNNTTRASIQNSTRCNSNQLNIIQEQSYESPIPSESRRSYFKKNRFASDNQESDSNNEMAELSDDLHDDVISNHSTPSRQFQLTIADF
>Bor|TBOREA00051470
MTQSIAGGHNVGYERNLLIIEVFTNSMSVLGSLFISIVYICNKDLHTFAYKLVLLLSIADIIFGIGRMFNFEQYITDDYTPENDAECLTQSILVTYGGLATIIATMSISWSLTQSVINGVNNLDEFSKYYYLSIFFFPLIISVIPAATGDYGVSGISCWIAEGQDGKYSVRTLLWRLFLFYIPLWISIIYNFINYYRIRKYVYSLFVDNSEASKQHKNMIRKLTFYPLIMVICYFFATVNRVYQFFEQNEIEAIAYLHVSLAGLQGFFNSLVYGFNKQIKNKLCKSCIKPNKQSNKKPNDIIEYVSKSSRNDSRDPPSRNQSSSIESSVTAEDDDRFSIQKEMRQNLGNDIYIEYDSHPGNKAFEIKGINRITQMSDLSSVNSTNNDQDNLREINLR
>Bor|TBOREA00055900
MGDNDQGISEHIKISLLVISSLSLLATTLIILFYLFNKQYRSFSFDLVLMLCISDFIYSLVSFIRAIIMVSSPETEIGMSLCYIQGLLIQTSILSSYICTSSICYSLYQWIVKEAAIFRKSAFKQYWVINFLIPFLSGIILCAFQLIGRLDPFPNTFCYISTGNSDTDQLLMLIFYYLPFLLCLLLNCYLIARILIHYKRNEDQFQTLSLRDILKMCLYPLALFICWFPIIFFRILRYYGVDSQFMVEVGFVMDNMNGLLNAIFYYFISINPISCCNYSQDESELSSPPLQQNIYSIKEGKLSLNAEDNLSYIRSSDDQEGTSKIYFASS
>Bor|TBOREA00068210
MVDTAEILFGFSSFLSLISTGFLTITYLLGRLPRTFAFHLVFMVCLNNFLWSLVVFPAILYDFIAEDAYLNAYLCNIQAFVMCFSTNSGFLYVISISSSLVKIIIKKEDMTIPMRNPIKYYAPINIIIPLMMATLPICLQRYDHLPPFENVQCYLIVNGLGDLKGLLLRVFTYYIPYLFAIAYQIFTVIRIFIYVRKSQLSASERGEIKTLILYPLILCLTQTWLLVSRSCEIFANLKIEWLNHINLFFFSLEGFFNVLVYGVISLDICKGICLKSKQKQISDNQRAQRDSKQINNHPDQSIEQIEIPFQQQSQFDTSSCFTINSNRTETHIYARDSQQNNN
>Bor|TBOREA00093070
MVAYLCLSDLISNISMLLIPPNVLHSKKGQYDHTTICTIQSIMQSWGDLSSIIWSGIISVVIFLTVVKKVHLEKLKKSEYIFLIIGFLIPLFLSSIPFATDSYGEDTYYCWIQSNQKYDLTMKILINYAPLWLTFIVITTLNCFTAHTIKGMDNVSQIQQKSMKKMLLYPYILIISSFWASVVAIMEFSNIQIPEFIQVLHHLFARSLGLLNALMYGLTPVVRSKLRSYFSHHQENINQKNVFIQKKFKDEQIPSEEDENNSYQEQDEGQFDDNLSESSEGAEVYKNHIGINKGSESDNDFLKNENKNERLHEILL
>Bor|TBOREA00095370
MLQEILLLVCLSLTLLSTGLLIVYFICRKDARTYAFKLVFPIFLFDFVWALNVCVPLAYYFANPDSQISQGACNFQGVVKLFTTNGSFFSALAISWTLYTFLIRNKPIESKNPIIYYSGYTFILPLIISLVPLICDRYGYIQPVEQVMCFLVLRKNEGQSDYLGIVLRTFLYYLPFIFVLFLDFYYVIRIYYNYKKNKKDGEQNFPREVKNLILYPMILLLSWSWLMIERIIEALNGGHQITWLNKFDLHGVALNGFFNAIVYGYLSINPFQMCLEQQGSDYLASKDSLINLNSLNKTLNKINDKSQIVSDTSNSIHIKFKDSFDNFGEMEQSKDENDYQLSEVERQSQKVILGASIKDNYWYSQQK
>Bor|TBOREA00109830
MEDEEQTGVISLLIVCGASFFSTLSIILYYLIKGKVVRTFSFDLVIMLCISDFFYSSIGFSRSIWMLVDSNSKLNTTACYIQGIFVQTFTISSFICTTSISYSLYQSVVKMQPIFRQSAFKLFWKNNYLYPFLSSLIICCFQYYGHIKPFPNTLCYINGPNDLQVQLMMLFFYYIPYFFSLIFDTVLIYLIIRHYRQLENEYQNVKFSEIIKLACYPLILFICWLPVIVFRILRFFGIQSEMYIEIGHISDNIIGCLNALFYVIISLDPFKCFSNSSDSCSDMSQSILKSIQEQSNIVTSNNDIQLQKPDSCDGSRIYLYQTNTSNNSFDVS
>Bor|TBOREA00128760
MLGSFFSTVTISWSLYTFIIRRKPIKSKNPTAYFAKYTIILPLFLSIIPLALDRYDRLKPLSNVMCYLCLREEDGSTDYIGILLRIFLYYIPFSLVLIFDMFSVFKIYYYFHKNKIDYQNQQDIKNLMLYPIVLFFSWIWIIIERVTEVIKNEDVGWLNDMDLALATLNGFLNALVYGYISLDPFQFFRKKAGEDSSMDTSQLVSSQEKDTTQVNYMHHEKYERNQSGVDIDILQQLSKQSQDYSLTFHVNPEEEND
>Bor|TBOREA00140950
MIACICLSDILFTLGIICNQRYIDIVNNRFICNFSAFLTLFGSLSSLSWGSIIAYTVYINTINPGNKLVLQKTKELVKRNALIFSYIVPFVCAVIPLFFEDYQNIGDVCFITLLTTSGYFSNIALDLFPLLVEIIFIFYYIFKSISAQKKEYKYSSKYLLIYPTICVIAFGSFFSQKTYELISGLSCGCDYDWHSISFILCALNGGLNAMCYGFNSSICFPLKNLFICCKERSSSTLTNQGMNTLQTSLRADGESSKQNQDSNYYFSNNYSKDNNYFSMKHENMDCQFISTENGSQ
>Bor|TBOREA00153530
MTVVSNNNQVNTIQVIAIVVSSFSLLGAIFIIGLFLSFSKLRVFPFKYVFWLSVSDLVSSIGYLLVTDSIGENIEKDQEISDSFTCKLQALMINFGQLASICWTAVIAWTLFNSTVRVINDLQSKSETKLIILAFGFPFIMSLIPLIFNQYGPQGGWCWIKSNDEHKLVTFILVGIEFYIPLWIAFAFNGIIIYRVVKYVRSITQDKNQLKLVNRLTLYPLILVVCWGAGTVERVFDFLGISSEILSYLHIFFGGLQGFFNACVYGLNSNVRKVIKENLCSSLPCFASIDRYEVQNLNEIDDHQQESKKTRSISSGEAQVEMEQLNQ
>Bor|TBOREA00168330
MSQWPYIFVAVCGTLSIISTSILILLFIFKRKVRTYGFRLVIQLFIFDLIFSLATTIPTIYGLVDTEININIWVCRLEGCIKLFSMLASFFTTVMISWTLYTHIIRNNPVKSKNPTVHFIKYTAILPFLMSMLPLALDRIGQVNPLKNVMCFISLKEDNGETDYTGIILRIVIYYVPFIIVLIFDVYSAIRIIYYFRKNQISYTDQSDVKYLILYPIILLFSWIWIIIERIVESISHENIVWLNDFDSAFASLNGFLNALVYGFISLDPFGFFHNKDKSSISSSDNSLLQNTNNEIESDQQNEIETGIKNNQGLIVIQSSENSFTLKLLSEN
>Bor|TBOREA00183770
MNIVSLLLILVAAISISESKVINSSIPYNKFKKGQNSIYITKFSLDIGRGQYKGRVKFNKPLIQSNRDDNTTLTMAVVLDDKWEEYQAAETCMDKKNATRLTQQVSVPNDGKQWSQEITHVLTQVVRRRTYFFTLLDCDGNLNGKNPAGLKIEVNAEIMNVDDSHFSSEEEGFLTPFFLLLVCCSIFLSKNIQRLLKQYNKEEELDWAFLLANITLIMQILNIFFEWTHMLIYSSNGKGSFVLQMFGQIFGIAAQFTMAIIFILISWGWTINYTELENFDIYIPLAVLIGIIHMMIIGLSKLTDDESHKFHQYGGFVGWIIVILRLGMFIYFLFGIKDTLATAREKVKVFIYKFTVFGSLYFLAFPFILLIASIIADYVQHRVITIGTLLIQSMAIIFMSFQFTSKSSDYYQASMKSNPLLPYGKQD
>Bor|TBOREA00190690
MDNAENNGLIALTVVSGLSFMASLSVILVYAFNRKFRCFSHDLVIMLCASDLLYCLVALSRSIWMLIDQNAFIDGIACYIQAVYIQTFDISSCICTTSISYSLYLQMVKREQLQKKSAFKLYWKRNYLVPLLVSLVFVAFKLVGHNEPYKNTYCTVCSENPTITQLLQMIYFYIPQIASLIFNVIMISLVLKTYFQNRQLFRHISYNEIISLTAYPFILLFCQIPLIVIRIMEYSGQYYESATIGMYVLSQSMGFLNSLFYAIVSLKMFSCDCFGFSKDPEDLKRTLTLRSVRTPQNFDSEVSNDTYENQNTQTKAGQNSSFNKIIWISQ
>Bor|TBOREA00194740
MNSYEQQPTNLVSCNNLSFYQQVDQVVLYQPDLYIFMIFSSIGCILNLIIIGLNIKSPQMRKRPGDLFFGLAIAEFMLSSHWLISALYQYLGSNQSVQSDDAFCQVNAFFSIIAGQFEFFYNMTIYAYVICAVRNVRIIKIVKSWHIHLTIVIVSIFIAFFIKMMGFVGKTMFGTCSILSENKFPIKGIGLLVVYIFISLSTLMYLNYKLPRIQKYQKLLNFYQLYMYSCIVTWSSLVVCQIMVYLNCKYIHVHFVNVFITLGNICKLITTIFLPIIRITDPNIRHILRAMFKISKSSSKKLKADPEQNNLNTSQIINNDLGNTSMVRNIKSQLINQKNIDSDSQDEQSGRENGNKNEGIELVDFTKQQAKGGNIFSQLQGQLSMGISLILPDSMIESINLEDYQMDNAVYEQDKSKQLFGNKINETKTPTHYEKNKRQTIDLGNRLSSRSRVGSYQLESPRQSVDFSVNYYDTLNNSQRESILYRILSGIILSDRRKNRTFNIDIQSVRGESIYDQKKIYTLDDKLILEELSGIPKKCLELQQFDNIRMVSYCPLLFQSLIERDRVNIEKSLDLIANKNDIIIAASESNNMNTRRNSNTFNRNGSSMGQQRNQINEKSRSSDNVDQNINNYMSLMEKQLKNKRVDDYLFFTNDKQLIMKTISKIQLKYMLDIIKDYYSHIKQNPQSLLMKIYGVYEFKGLDNNDIYIILMKNIAPCPSNFIKRKYDLKGCTYNRRVLVQYPNNEENEDTKRQEQSRGIKRALQTDSYGNSTTNNENQKYPLQTTEEIDHFYSTLLLKDQDFNNLEKFIFVSQENKEGLMQVLERDVFFLIRNGLINYSLMLIKIDWEKYRQNFLQEDPKSLSHIPQYLRNQMTFKEETSSQTQIQQQNSLESSSMNYLQSFKNDMASSYTNKNISMKQSQNQQIKSISNQNTLNSSYQINNNSNISNSSSSNAPFVASALESEEEKGVFYMLGIIDFLHKYTITKRITKYSKIIKNMNSKLDQSSSNPQVYSQRFIHFCKKIINLPQNIQGNYNSSNDQHYF
>Bor|TBOREA00201010
MDDTDIYEWIIFSESLISLILSLLVIFAYFKFKKIKSFPFKLIMLLCIADVFNSVGYILVLGHIENSNILCQVQGVFIQYSNVSSFIVTFVIALNVLLTIVYNIQNPEKYTKYYIFASFGVPAILAIIPSFDSKYHTEAPFYCWLDQEDYSYYVIFAMAFFFGILWISVIFFIYCLIRVYRYLNFVGLERPAAQFYKKLLSFPIIMMVCWLPATVSRIIMWFNEDYSTHQWTYFMHISFDQLASILNVCIYGFNEQVRKEFRRYFFSRQGVEDFRDLDDIDNRKKLLENPALQKLNFDSHFPEAGGLGSPSDIAFFMNEDDKDLGFNRINRSHNKPGEYQELNFSQNDES
>Bor|TBOREA00201520
MIYIISFFVCSTLSLISTSVLLFSFAYFKTARTYAFKLVFPIFVFDFLLSLNYFCSLLYDLISDQPWIGNFLCILQGFIKLLATNGMFFSTLIISWVLYSHFVKKKPIRNKNPILLYSPFTVGLPLLIALTPLITNNYNHTEPLIEVMCFLIVKHTDKGETDTVGMVFKILLSFVPFLLTIILEMYFISRILYDFWRNKEENQFANFKSLVLYPLFLVFSWIWIMYERFYELITEGQQIIWLNQFDLQIGVFNGFINSLIYGYISINPCGKNSISNQQKVEDIEEKSENNNTDEWSLEQDLIK
>Bor|TBOREA00201540
MFYSISFLVCSILSVISTGILLFHFAYYRSVRSFAFKLVFTVFFYDFLLSLDYFLPLSYYYVSQDPQISDAFCRFQAFLKLLATNGTFCATLSISWTLYTFFIRNKPIKTQNPITYYAPFTILVPLLIAIVPFIFDNYNHTQPLQEVMCFLVVKHPADGSTDIAGVVLKILLSFIPFVITVVLEIYFIYRIFYNFWRNKEEKHSADIKNLILYPLFLVMSWIWIMFERFYELVSGGDQIEWLNSFDLQITVFNGFINSIIYGYLSINPFQRCCCKNPKDSEDNNRFKEISPQSDYDEEEWSQMQSSLLRYQSNMQKEEQCNSSPSFDDQIIEDSSYIKTTHTTH
>Epi|TEPIDO00004090
MNLWPQILVAVCGTLSMISTAILIIVYIFKKSSRTYGFRLVIQLFIFDLIFSSASTIPTISGLIDSDLVLSNWVCKLEGATKLCAMLASFFTTVMISWTLYTHIIRGKPVKSKNPAMHFIGYTTILPLLMAVIPLSLDRIGPVDPLRNVMCFICLKEEDGDTDYTGVMLRIFLYYTPFILVLIFNIYSAIRIIYYFHKNQIDYREQNDVKYLILYPIILLLSWIWIIIERITESIDHGNIVWLNDFDSALAVLNGFLNAFVYGFISLDPFQFFHKNRLSEASSENYFQQNESQNSLQNSLQIGHINGSKTDPDSMKQTVQSQNVSYTFKMQSNI
>Epi|TEPIDO00034390
MNSNRFWKTSFVIVGLLVSNISCFLDYTESYLLDCKDDHSNEQLQETLIIHQIDRWVFLCLAPFAILSTLFIMLTFIKYPTTRKQPGDIILAISVSDFILCVHWIISSVYSLWYEIGPNPEGAFCQVNAFFSTAAGTTEFTYNCCFCLYVIFVIRNNLRGQNIPQKIFHLACSGVTIVVIILLFATKTSGLSLFGTCSFRVNDGFPVFGVVILFAYLFISWYTIWYFRKSVPNNQIFKKMREEFLRYYFYYVVSTSMIWTVLAFSNLFAGLNCSYFQKASMNVIITIGNAAKIGTPIVLSVIRYKDPTIKKKVRDQLCRWGFIRKSRPSLRNPLNPHPSGNQHQISLSDHQRRQSSEDGSNWLAKLTQNLRMTQIYAMISGVIINDIMQKRDEFNSCQQKSSINGNLPSIKITNPLVALSDDDYSSQVEVDLTDDLISQNIAFHKKEQDMPSVEGKMIVHAPKVFRALQQSDGVMADIQSTFDLVSNIESIQKKFGGPDGGKSGEFFYFSYDRKMIIKTMSQGELEAFMTHLRKYVAHVVINQDSMIVKIYGVYSFNINKTQNNILIMRNITQCPSEYVERTFDLKGSTYDREVISQKKNKGKKLSEMTMKDIDFQKTEGKIWIEKVYSRRCSEALEKDARFFEQCGLIDYSLIVFKINWVKYSIETGVDVAEIMKQFNTDINSIESTKEVGIYYHIGIIDYLQEWNVSKNLEKNTKQILNFNGNLDTSSQNQKIYADRFVNEIAKGIFEV
>Epi|TEPIDO00038810
MELKETSVQYYLQASLSGISIVCCLIVTIGFIAFKNLRKSALKLVLFLCISEMTYSISMIMRPPYVENNDLCAAQIFFGNLGHLSTLFWTCMISYSLRRSIQFGYDHVRGVMKKIIITSFVVPTALASLILVRQYYFTGNDFCSVLQEGIEGSNAKEGERSFLLQKLIMLLEFQIPIYVSFVFNLFSIVKVAQITKENNIPNVNTKLRRIFLYPFIVPTCQIFSLVYQVYVLCGGNPSNNTLITLNIIFSCLQGAINSVVYGFNQKLKLSFRNAYTNRISGTSTSLNDSLVHKANNSSTLSTYESPERKRSTAYKNFAKAYQTASEDEDDDNNQNTTYLQRSKQNNRVSVQSKQNGNVSYQNNNNYNTLDNVETHYSSQRQNSSYHKSRYQQELSGSERSNEMAELSDDLLDDVLSNHSTPSRQLQVTLADF
>Epi|TEPIDO00038940
MNIFYKKLQQVTFKEKRVKMTNNEAFLVIEESLEKQKQVDMMSTKNKEMTQNLFEYLDSQPKYVLKSEYIKLLKKTLEALSLTQFEIMQIVNNLPTKAVDVELYRQEMMQNIGKVVVLLIAYMMTLSECKSVSQSIRLSQIRRSNNLFYVTKFAMDIGRGEFTAKAVFDSPALGQGENRTVIEVGLSVVVDDQWSSDKTEITCSNLRSRSSVNSRFYLPSNATQSNEVKAGLNSRRRRHVWFFVLHDCDNNLSNLYGNKIHLDLTILNADLTHYPTDEGDFVWYYFVLFAGFAYVFLKNILALHEKYRRSDEMDWPVCLIQMSVGFWALANLMNFLHWFIYGYNGKGFFIFDLLSQVFSHFSGFVLTVVLILLSWGWTVNHLSQDFYDILIPLSVILGVMQAMIVGLGKLTDDSFTKYHQYDGWAGYTILVLRLGLCVYFAFGIKNTIQASKEKVKSFIQQLGFFGILYFLAFPILLFVSYFIAPYVQHKVMKNGIIILESITLLFLLFLFTSKKTEYYKVSLQGNTILPNFKSN
>Epi|TEPIDO00045970
MSHSGSQHSHTSDYAKNLIYIEIFTNSLSVIGSIFIVLMYICNKDLQSFAYKLVLLLSIADIIFGIGRMFNFEQFITNDFSPEEDAECYTQSFLVTYGGLSTIFATMAISWSLSQSVISGANNLDNYSKWYYLLIFFFPLLISIVPAATGDYGVSGISCWISDNGSYTIRTLLWRLFLFYIPLWVSILYNFINYYRICRFVESLFADNSEGSKQHRQMIRKLTYYPLIMVICYLFATVNRIYEFFEEQEIEYIAYLHVSLAGLQGFFNSLVYGFNKQVRNKICKSCLQGQKQKKNIKEKNIIEYTSKSSFDSSNSRESPSRNMSSSIESSITAEDDNYSIQKEMRQNLGQDLLTEYDSHPTKQVFEVKKMNQLTHLSEMSSINSNNQSNLSNDQENIREINLR
>Epi|TEPIDO00048040
MQIYSIGLYLGFTLIAGVFGYYIVSNIMVNDYEIKNVKASLIFSLIFALSCDGFMLLIFEALGIGLEETRLSFWVFTLGLLVYFSILVIPAILIYKTVRKISQRKSLKVVLAIFLSCLYLCFMLKLISKKIMDRQFEQGGEYVQVTYIQAFYIFITHFFEIGVQIELITMIGTYLIAILSGVGCVNCPFNQFNFVYQNLSDLLDLKTKSENHLKFLTKQICKTKMCMIELNNKMRLQLESEPQQKKNFFAKITSFFKPMQEELRRGDIVKEIEDKSKEIEMFQETKSQMFYNYCDIQTEIKRHNYSTTIKGRFFKMLSFIMGLYCIYKILISIYNYFVGRKKSIDPINRILKIILPWFGVKIIDADYDIAMNYLSFGFLGYLMITNVSAFCMNMVIFLNICMGHLQKKSISTDFIVYFLAETE
>Epi|TEPIDO00061730
MQEIISNVLGIISCALSIIGGLVILIAYYKLPELKTFGNKMIMYVGVSNAIYAFQTLLEFIFDISDLYDDSGFSTLCKIQGFISNYTSECMLVWITILSITIHDTVKNRIVNMARRERVFIFLGFIIPLLLSIIPFLSNSYGRENGNCWITSRAGKLAEILQVWGLFYGQLWICIFLNFALILSTMKMLKSLDIANTETYFVIRRFLYYPCLWIICWVSGTINRLIITTGGDNVEALMHISRVLTSSQGLFTMIIFLSDKRILEAIRNRSSLQKTQLCSYDEQDNREEQNSSKLLEDDQDDYFNYYNNNNNNNNNNNNNNNNTNQIKKASDPENNCNDSDSSVLSKTQQQNQWTSLNPQNSSLKLSSDSCSSSNLEGNQQQQQQHQQNPNKNNPIKGNRKKLMKRQGISQKQQFQTSGQWNHMEQIDEDEDEEYFDKEIQKNNIKNSEQLFLSKSDTKLLYKQRKISCAQQADHFNKRQQE
>Epi|TEPIDO00064230
MLIVYFIIKKESRTYAFKLVFPIFLFDFIWSFNVFVPLVYYFFHPEQQISLAACRFQGVIKLLTTNGSFFSALAISWTLYTFLIRNKPIQTKNPIKYYLGYTLLLPLLISLIPLICDRYGYIKPVEQVMCFLILKDLEEDPDYQGILLRTFLFYTPFLIVLVLDFYYVSKIYFCYRKKKDENFPREVRGLMLYPVILMFSWIWLMIERIIEALNGGHQIQWLNSVDLHGATLNGFFNAIVYGYLSINPFGMCYSKEHSDYKPSDDSLINFDSYVKSICNNNNNNNTNSKNQNASSYKSDISDSFLIKLKDDFDNDGI
>Epi|TEPIDO00088320
MEDEQKSGVISLLVVCGASFFSTLSILLYYITNLKRARSFSFDLVIMLCLSDFIYSFIGFQRSIWMLSDSDAYLNTVACHIQGIFVQTFTISSFICTTSISYSLYQSVVMKKPIYRQSAFKLFWKNNFLYPFLSSLIICCFNYYGHIKPFANTLCYIKGPNELQVQIMMLFFYYGPYLCSLTFDTVCIYRIIRHYKSIQDEYSNVRFSEIMKLACYPLILFICWLPVIVFRILAFFQIRSDMYIEIGHISDNIIGFLNAIFYVIISLDPFRCFSNNSESTSDLSQSILRSIQDQQNIEPCVDSQQQKSESCDGSKIYLHQTSGSKESLDLDM
>Epi|TEPIDO00088540
MIVCICLSDILFTLGIICNQKYIDIDGNRFICNFSAFLTLFGSLSSLSWGSIIAYTVYINITNPGSRQIQQKTKELVKKYALIFSYIVPFVCAVIPLFFEDYQNIGDVCFITLETTSGYLSNIVLDLTPLLVEITFIFYFIFKSIKAQQKEYQQSSKYLLVYPIICVIAFGSFFFQKSYELVTGLSCGCDYDWHSISFVLCALNGGLNAICYGLNSSICFPFINLIPCCKQRSSSSLTNNGMHTLQTSLRADEESRSISKRNPDSSYTYNLLHESYTKQSQSNFAMRNECLESQFKSTENQSQ
>Epi|TEPIDO00128830
MDIIPQIGLTVCGVLSLISTAALILIYAIKRSSRTYGFRLVLPLFVFDSLWSLNIVLPTLYLYFDPDAIIYPSLCRIQGTIKLFSMLGSFFSTVAISWSLYNFIIRRRPIKAKSPTEYFAKYIILLPLFLSIIPLALDRYDQLKPLSNVMCFLCLREEEGSTDYIGIMLRVFLYYTPFSLVLIFDMYSVFSIFNFFHKNKIDYHDQKDIKNLMLYPIVLFFSWIWIIIERVTEVIKNEDVGWLNDMDLALATLNGFLNALVYGYISLDPFQFFRKKGTQESSIDTSQLVSSYHEPDTTTNIIVVTGRNESDLMQRLSKQSKDYSLTFHINSDNESDC
>Epi|TEPIDO00128880
MKQNRSLHQIFCWGIFIAVMLFQQVNGFLDYSEEKMVDCSAKYTQEERNQKLKLHVIDQYIIIILAPISIVSTLVIIIVFLKYKQSRKQPSDIIFCISFSDLILSIHWFSQAIYALNTDSVPDNDSLFCQINSFFSCTSGASEYLYNILFCIFLITRIRNSIKGFRIKKSIIHFFTLTGAISFYFYLRIQSKTELNIYGMCSYQVDNTSWIMGVSAFCIYLMLSWFTIFYFKRYIPNNNVFRKQRKEFLHFYYYYVLTLGISWSILAISNTIVGLNCTYEIEPFLNIFITIGNITKLMTPIILSTVRYNDPTLQECIQNLRNKSQTSNESINISLQTSIINKPEGQGELSSSTVNVMKLNHDDRKLSWSHHLTSNLKIMRIQSILLGLYMQDEFIEQQTKRIEKSKDKKLAIYKIYDKKILDELPDEYHKKLSCKLETHKMKIKIYFPQHFKQLRQMDSEFINIKKGFDLLENLKILSNIVETGDGGRSGELLFFNYDNSLLMKTISSQDIESFRKIGLQYFDYIMKRNPNTLISKIYGMYSFTRKDTRDSKTYILFMRNIANIPSNYVLRRYDLKGSRFDREVLIKYKINAEDLPNHTNIELFQSKFRLINPQNIVKQLDINATQDSIEQDKSEVVVSYNIENPKQLEEEEEEEQKRTDSIPEWIAMYNQPLNKRDNSDLASSKSMKQQVDIAKIALKDLDFLKLEKQVQINANDMSRIKDILVQDSLFFKDNGLIDYSLLLFKVVKQDNMIADDEDDYKKQKHIFKSIKEPYVYYHIGIIDYLQQWNIDKLLEQKAKQAIHANMKLNVSSQNPETYQSRFKQNIIDSFF
>Epi|TEPIDO00131630
MDAYTTGLFALNIISIISSLFILLAYLCSDRIKTFGMKQICKLCCFDALFSLGNLFLKDSLLDSSQNATYCYVSFFLKFMGVEGSQMVACLIAFLVCSSIRANGEVEKIKQIRKYSRNLTIVLILCSLSLTLMQEHHFFQLSTFLIKRVVQKFKQISPMSLKAVSYEGHYCYISSEDSQGVLLRLLIQFIPQFIYLFIMLYYSVYAYVKSHQKCGIVSKQFLLFPLAMVITQIPIVVERLYEIIGHNQPVKLWVDISYILLSLNGFINTLIYGLCTDIFIIIKENVSECCAGLFTEKSRNKSEQSNNYIHLNSNIQPCQSNTSTSNIEDSLLTTKQVSKNS
>Epi|TEPIDO00131830
MTIVSNNDQVNTIQIIAIVVSSFSLLGVIFIIGIFLSFEKLRVFPFKYVFWLSVSDMISSIGYLLVTDSIGVSSESDVEVANSFTCKLQGLMINFGQLASICWTACIAWTLYNSTVRVINNLQAKTEKKIMFVAFGFPFIMSIIPLLFNQYGPSGGWCWIRNDNQNKLVTFLLVGIEFYIPLWAAFIFNGIIIYRVVRYVRSITQDKNQFKLVNRLTLYPLILLVCWSAGTVERIFDFLGLQSEILSYLHIFFGGLQGFFNALVYGLNSNVRKVIRENLCSSFPCFAQTGSYEEQDNLNEIDDHGHDTKKIRSISSGEAGAEMEQFNQ
>Epi|TEPIDO00137590
MAESNTYHDQLQTASIINLTTSSVSIFSAFLILFAYIRFKEFQTFSFKLYCLMMISDALQSLAWFFIPNTLQGEQIQNNWRCQVSSFLLQFGQLSSALWGVMISHAIHSAIVKGHIEESSLLKKYFIITYGFSSVISSIPFAINNYGPVEYFCWISIDKDNEIASNQIRMCLFYLPLWILFLVQIYFFYKVDTFEERIAQGNNLKHKTHRKFISYTFIFLETWIAPTILRSLNVIGIPSTEVFPLACLAIITSRLHGFLCTLLYLFNRKIIRILLDLICHKRYQNRLTSPNSNVGGIEMQDTTKKSQKAIYKSSDEVQSSPLKIRQTSSTQSDWKQDNQNNTEVDDYDNIKDRDLSFLSIEM
>Epi|TEPIDO00143610
MGNWPDILAAVSGVLSMVSTAILILVFIFKKSSRTYGFRLVLQLFIFDFILSTSVTIPTIIGLINPDFVIGLWVCRLEGVVKLFSMLASFFATVMVLWTLYTHIIRGKPVKSKNPSLHFIGYTAILPFVMSLIPLAFDRIGPIDPYKNTMCFLCEKHLDGETDYTGITLRILTYYTPFFSVLIFDVYASVRIIRYFNQSKLDFRQYNDVKYLILYPIILLFSWIWMVLERIIESITQDPVIWLNDIDYSLAMLNGFLNAFVYGFISLDPCRSTNVESEVDECNNASLLQSDNVQGSETAELINGSQTDQSQNYTLQSFTFKTYSK
>Epi|TEPIDO00154170
MIPETYYNTVSIVIIVMSSLSIIGGTVIILSYMILKQLRNFALKMVAYLCLSDLLSNASMLIIPPNILHKNSGKYDYTILCTIQSFMQSWGDLSSMIWSALISIVIFLTVVKRVKVENLKKKEYIFLIVGFLIPLLISAIPFLSDSYGEDTYYCWIQSDQSYDLTMKILINYAPLWISFIIITTLNCLTSNTIKKMEFLTSDQQKTTKKMLLYPYILIITSFWSSIVAFMEFSNQEIPEFLQILHHLFSRSLGLLNALIYGFTPVVRSNLRTYFSQNNPHHNQINTFLNKQFSDQDQFYSEGDGHPISQEQQGNYLEEEEDNLSASSDGGDLFNAENAINASLSDNDFLAKENKKEKLHEILL
>Epi|TEPIDO00176920
MNNEEEIGLIALLVVSSLSTLATLSVILVYFFNREFRSFSHDLVIMLCVSDFLYSLVGLSRSIWMLMDSDAYISGVSCYIQAVYIQTFDISSSICTTSISYSLYLQMVKRITLSRSSAFRMYWVRNYLLPLLFSLIFIAFKLVGHNQPYQNTYCTVCSDNPTITQILQMIYFYIPQTSCLIFNVAMITLVLRAYLKNRQDFEYISFKEMISLTVYPLILLFCQIPLIVIRIMEYQGAYYEKTTIVMYVMSQSTGFLNALFYAILSLRMFSCQCFNTQTLQRLKRTLTLRSFITPQNYQSDISSDLQDTTNGYSQNQEYLWNSE
>Epi|TEPIDO00181420
MSVIPQVGLTVCGLLSLIATSALILVYVIKKRSRSYGFRLVLPLFVFDFVWSLNIVLPTMGLFLDPDIIIHPSLCRMQGTIKLFSMLGSFFSTVTISWSLYTFIIRRKPIKQKNPTEYFAKYTILLPLFLSIIPLALDRYDRLMPLDNVMCFLCLREEDTSTDYIGIMLRIFLYYIPFSLVLIFDMFSVFRIYYFFHKNKIDYHNKRDIRNLMLYPIVLFFSWIWIIIERVTEVFRNENVSWLNDIDLALATLNGFLNALVYGYISLDPIQYFRKKGTDYDSRIDPSQLIICSNEQNTPQIIITNNEYDKIEYSQGQSKQSQDYPLTFHINTEDDRE
>Epi|TEPIDO00184430
MNAYQTLPTNLVSCQSLNFYSQVDKVVLYEPDLYIFMIFASIGCFLNLIIIGLNMKNPLMRKRPGDLFFGLAVAEFILSSHWLVSALNQYLRGVAVDSEDLFCQANALFSIMAGQFEFFYNMLIYIYVICAVRNMRIIKVVKMWHVHFVVINVSIFIAIVMKLLGYVGKTMFGTCSLRSDKVFPIKGIGLLVVYIFISLSTLMYLNYKLPRIQKYQKLLKFYQLYMYSCIVTWSLLIICHIMIYLNCRYIHVHFVNIFVTIGNICKIVTTIFLPLIRITDPNIRLILRSIFKIEKSLPQKQKQDPPQPSINITSISQNNNNNNNRNTTMVRNIKSHLISNRSITMEDEFQQNDTITPSHNFNNQKQTLEMIDFSKINTRGGAISQQLQGLQGQSIQMSLILPESMAESINLEDYMKDNAMYEQDKSKSLFNNGNIENTPNSFKGDRNKRQTLTQDPRGNQRQRVASNYSESARQSVDLSGNYYDTLNNSQRESILYRMLSGIILSDRRKNRIFSIDIQSVRGESIYDQKKIYTLDDKLILEELSGIPKKCLELQQFDNIRMISYCPLLFQSLIERDRVNIEKSLDLIANKNDIIIAARESNNPNTRRTSAYNNRQNSQLKGSSSFRNKDTMNFNGDINRYMELMEDAKQKNQKMDDYIFFSNDKQIIIKTIRKKQLKYLLDIIKDYYSHIKQNPQSLLMKIYGVFEFKGLDNNDLYIILMKNIAPCPSSFIKRKFDLKGCTYNRQILANYPTQEGSVKELSLSTTTRGIKTALSADLYAPDANQSSTQYPIQVSEEIDCFYSSLLLKDLDFINLENRMLISHSNKEGLLQILERDVLFMIRNGLINYSLMVFKVDWQKYRQNFIYDDPKSLSHIPQYLRNQFIRMEESSCTPLQNTQSKPSIDSASMTYFQSLNKNDWSMSLQNSNNKDKSQMLQSSNQEIGNRSNQASINQNLFINSQNNNVSSLSETSSPFVASALESESEPGVFYMLGIIDFLHKYTLSKRITKYSKIIKNMNTKLDQSSSNANLYSQRFLHFCKNIIDLPPSAQELSAAGSEQYY
>Epi|TEPIDO00189830
MGSSSWREAYKWIIFSEGVVSLILSLLVIFAYYKFQRIQSFAFKLIMILCVADSFNSIGYMIAIADLQDSNVMCQIQGFLVQFSNVSSFVVTSLIAYTVLMTCVYNQQNPDKNIKYYFIIAFAFPAIIALIPAIAEKYTHEAPFYCWLDQRNYTYYVIFAIGFFFGILWLSIIFFIFCLIRVYRYLNFVGLERSAAQFYKKLLNFPIIMMLCWLPATVNRIIMWFDDDYSRNEWTYFMHICFDMLASMLNVCIYGFNEQVRKEFRRFFFSRQGVEDFRDLDNIDNRRKLLENPALQKFNFDSHGFPNSGQLGSPSDIAFFMNEDDKQLGYNRVGRNQGFKEINYSQNTDES
>Epi|TEPIDO00191550
MKFGLVSLIFGLLALVELSSSKKIDSGFPYNKFKKGLNSIYITKFSLDIGLGSFKGRVRFNKPLIQTNREDNTTLTLAVVLDDKWDEFQQAETCLEKRNATRLTQNVHVPNGGRAWSNEINHALNQIVRRRTYFFVLLDCEGNLNGKNPAGLKIEVSAEMMNVDESHFSSEEEGFLTPFFLLFLCCSIFFFTNIRKIIKQYKKEEEFDWAFMLANITLIFQVLNIFFEWTHMLIYSSNGKGSFVLQMFGQIFGIAAQFTMAIIFILISWGWTINYTELENFDIYIPLAVLVGIIHMMIIGLSKLTDDESHKFHQYGGFVGWIIVALRLGMFIYFLFGINDTLKTSREKVKIFIYKFTVFGSFYFLAFPIILFISSFIAPYVQNRIITIGTLLLQSLAIIFMSFQFTSKSSDYYQASVRANPLLPYAKQD
>Epi|TEPIDO00194670
MCFLVVKHPNSTSNETDYAGIALKICASFVPFLITLLLEIFFILRIFYDFWKKRDDRYSTDIKKLILYPLFLLLSWIWIMTERFYELVTDGEQIQWLNAFDLQITVFNGFVNSMIYGYLSINPFSRCCSENPDEYQDNNKFKEIEPQSDFESDGWSVLKSDCKLRLRKDSRSSSVDSQFDQMLPDEARQKTQVTTH
>Epi|TEPIDO00204000
MNSSQLHQPLNGESNQNLSSNPLQISPISKKSEGGLGNGFTDKSNNQPFPNNMPSNMQPGLMNINNLTAQNLPREQVSGGKPQIGANGESPNMPKSQSILISQRNCKLFVMYFLSCLISISGFILSLILFIKASDLFGSNFEKAFALPEEFDPKFNFALIYNPLSGLTFILCIYLMHQSSYNNGRNINYSQTLTLLIAMLAFIFGIVNYTQQKVDIPSCSASTPQCEYINILSAYFQMVIPVSLMPFLLLAGTQYILYRLKSTPPPQNLNLKQDLEMQGKNQKMNDQNKAQESDMNKKNQLEGQNKNVNVPIPDKLEQGSYQNSRPSMLKTDQRFGDLKPGYNLQNNQQISQNNNLGIKQSPISNTNNMNTGNQDPISFQNPVQKFNNQASLNGRSDSIVNNFGVPMYQQPKNNQIDLEYKQVNTPRENIYQGLHNGGLNLSQTPTPNLGANSVMKLSQNPFDNFDSRSGQDYQQQIKTSVSQFTNTPIKSPTKGISPIDRAALTSTQGKSLDNISDQIGNTEHNPFGKTEKGEIQIGKHPYIIGTKDPYIGQILDQVQAMVNNQVKSLLIDLKKQNKY
>Par|TPARAV00013510
MDSDKGMLIQSIISMIPTSILIIYYFASKSHRTYGFRLVILLFIYDFIAAISMFAPVLALVIDESTIISPPLCQIQAAVQFFSSTASNFQTVVISWVVYSHIMRKDKLINFNPITYSLKFSFIVPFITSFIPIILECYDRLPPLESVLCFLVVRNQNDIKGKVVRAIFQEVPFVLVVVLDVILVSRLQWFFYKHKEPHYNQIQKLLLFPLILLISQIWIILQRLIEQFDDSSPEWISQIGLGMYNLTGLLNALVYGYISLDPFGKCRQKQETTDSSANQNDEQDLDSEGRKSTNLIEQPISSQVIQNFSKIQDSISAQSSSFQVKLASQ
>Par|TPARAV00020230
MHSFQENSTYYIIQASLSGLSIVSCLVVLFAFFAFPKLRNTALKLVVFLCLGEIINAASKLMRPPGLTNNNLCAVQSYLSNYGRQVVLIFTMIITYSLYRSVKFGYEYVKGVMNKMLVSSLVLPLVLSGLISLRQYYYTGNQFCNIIQEGIEVEGTAGTIEDTNDIELKNLLVIFEFQLPILFTAVFNYYGMKKVYDFTLENNLYEVGKKIRKMKYYPFIIPICQIFGIFLQWYLLFDGREHLETFFILNSIFSSIQGLINSLVYGFNQKIRMEFKNVYSHRMSRASTTLSQTLISESQYSDQKSYAKDNNDPKFPTSKDAKFPMSKDPKFMMTPSQTLKNSNFQQSTEEEEEEEEHSDDRYKQFTSGPKKAIKVKNTKYRQNSQKISQFSADLPPKKSFVDYQTYYKSMEEDLEADQDGQDYNDEREESQSAASSSFKCQLSIVDF
>Par|TPARAV00020390
MTFRQILLLCIVLVLFQVQIKAKKVEQTIRPAQLRKNHNIQYITKFAMEVGQGRYKVRARFDNRVFGGNDDQKDLELGFNVLIDSEWNSIQPATDCNLMRDRSNINTKLVIPKSGEYSEWVQGALQSRVRRHVWFFAVNDCSSSFQSYNYNRVFLEIEIFNDDGSHYPIDEGNFVLYYFIILLIFTSVAVKNILIMKERYQKSEEFDYPLFLLTISTVLWAASNLLQFIHWYKYGFDGSGTVVGELFAQIFANICAFLIIIVLILLSWGWTIVQLDEDTYEIIIPLAVIVGVIQAMIVGLGKINDDSQSKYHQYDGWSGYTILFLRICLFIYFIFGIKNTHKTAKERTKQYIERLGLFGAIYFLAFPILLISSYMMPHYLQHKIVKNGMIILESIAILGLMFLFTSKKTDYYKISIQGKSLLPNDKFM
>Par|TPARAV00027840
MALSSQTDVYISLTVTSSLSLMATTFIIAYFILQKESRTYSFKLIIMLCVSDFFYSLVCFIRAITLIMYGDIQVSIGYCYIQGLVVQSSILSSFICTTSICNSLYQQIVKKKVVYKQSPLKQYWIYNYLVPILSGVLLCSLQLIDRTEPFPNQFCYIETHNETLNTILRSVFYYAPFFICLGLNIIFTVRITLYFKKNQNYFSHINLRDVLKLLLYPLILFICWFPVIFFRILNHFQIENDVFIQIGFIMDNLNGFLNCVCYYFISINPLCCQFSENKSSLDESQSNKDLINLKQNLLSENCKQNEEYHHNNNDSSINSNQIYIHPISN
>Par|TPARAV00042530
MIGTYLIAILSGVGCVNCPFQQFNLVYKNSKYYYKYSNNSPIIKKKKRLVNELQYSKGELEDKITFVSNQILQSKKSLIKCGQDMREANSSIDKQSKGLFSKIKGFLTGNSGSQNSNKKDEIQQRMKQIKDELQTFQETIQQIFDGTTYYFNSDYNFPLMNLMLFSLEYCDIDSEIQRHEYSKTYKGKYFKFISFFMGIYCVYKIIIVKFSIRYTHSSFFLDQCLLVQIKKSIYNYIVGRKKSIDPINRLLKYILPYIGIHILNEDYDTAMNYLSFGFLGYMMITNVRGFCLNIISILGIVMGHFTQKLVAMDIVVYFLAEIFGVYFISTLVLIQSSVADQYLENLKNITGDTDLFSHYKVFDFIFIISSIIQIIILVILTAKKNRSLKYINSDYLMDVKAEKGHKIE
>Par|TPARAV00061520
MVDIEKAEIATSINAGLSLVASGAIVIYFLCNKSKRTFIFTLVIMLCFSDFWYAFAGFSRSIWALYDENASFEDKGPLCTAQAILIQISLLSSFFCTISISYSLYQQVVKQQTEIRKLSLKKYLAWNYLTPALLSIIPIITDSYGKVEPFKNSHCQLASEDKFKYEIQMAFLNYLPLVFTVTYNLIIFFLICRVFRKRQYNHISKMEIFSLVSQPLILVICQGPILISRILVLFDIQNEDFYYAGYIVAQLLGFANTTFYAIFGLRPFQCSLCINTSLSSSLTSNSHSDNLTPISEDQNGEDSFEKYDQNTSQTKYYLTLNKSSKIIQTKN
>Par|TPARAV00065630
MRLLYLFVIAALAVHQGKCFLDYTEEHLLDCNENHTEEQLMDTLIIHKIDNIMFMIFTPLALLSTIFIIVTFIKYPKTRKQPGDIILAISISDFILCIHWNISSIYSLIYKQAPEPNGKFCFVNSIVSAVAGTTEFLYNCSFCIYLIFVIKKNLQSGNIPQKIFHMVCSVITLGVLIFLLVTKSNGLSLFGTCSFKVNDGFPVFGVVILFIFLFTSWYTIIYFKKSVPDNQQFKKMRNDFQQYYLQYVWSSSIIWTILAFSNLFVGLNCKNFHNPSLNILITIGNAAKMCTPIVLSILRYKDPTIKKRVRDQLSRWGILRNPRPSLEYPLNHDSCAPNNHELTPNQKDRRASSEDGSNWLRRLQDSLRITQIYTIISGIIVNDHLRKIEEKNQEFNINNQEVNHMFSAQSKLASVREEDCALMEEIEITDSLISQHISFHNFKDKNAYQTQGKMVVYAPKVFRALQESDGVMANIQESFNLEDNIEAITKKFGGPDGGKSGEFFYFTIDRKMIIKTMSQAEIEVFIKSLYSYVTHYLTNEDSMITKIYGVYSFTINNQKNNILVMRNIAQSSSAYILRTFDLKGSTYDREVLAKKDSKNKNLNQMTLKDVDFLKTEKKIWISSDMAKRCSEALEKDSRYFEKQGLIDYSLIVFKINWMKYTIDTGASISDVLQKFNSNMNIIQSEKEPGVYYHIGIIDYLQEWNAQKNLEQNAKKLINLNTSLDTSAQNPKIYSDRFVNEIAKGLFDLS
>Par|TPARAV00085130
MFQEVFLFISTSLSLITTGTLLVYFIVSQEKRTYGFRLVIPIFFYDFLLSLTIGFPILYWLCDSSAKLNETACKTQAFLKLFATNGSFFSALTISWTLFQYVVLGKTIKIKNPIKHFALFTTVLPFIMAIIPLILDRYGHIPPVESVSCFIILDKQNDTKDITGIALRISLYYLPYIIVLLLDIIFVVKIYLVYRKTDFPVDSKEMINLILYPTILFISWSCLIIERIIEVFNGYHEIQWLNQFDLQLATLNGFLNAMVYGFLSINPCYICFFNINRSRIKSEESEKSNMDRLINSTLEFNEKKQQEDNESSDSNSYSSNKINCQIYQSE
>Par|TPARAV00091540
MVLQYFLLVFGMLSTISTLMLVIYYAKREKARTYGFRLVILIFATDFIQSLIFVIFSTFIIVDDNYIISKPLCTTQGGLRVFVDNASFIQTSLISWYIYSTIVRKKPIRIKGILKNFGLPTLFIPLAMAIMAVATDSIGHVQPLGNSMCFIAIKEDSYTLTSIMRFGLFIIPYMLSLTFEITICLMLSIYFYRNKDKDQSHSVGIKDIIFYPIVFLVSWIWIIIDRFYQILGTDSPPWVDYISLPMIAINGFLNSLVYGYFSLDFVYHVKKIFCLKRNDDTSIIEETKRESVKSILDQAEGVEVQKEGNSINSQIQTSSFTFQINSYVNH
>Par|TPARAV00093150
MLRLKYYLPQVILILLMCAQSSKAYFEFLDYTEDHLVDCSNDDDATAQQKKIILHLLDKIMYLSICPFTIAAASLIIITFIKYPGTRNFPGDILLAISCVELILSLHWFSSALYAVATGTATPENSSAFCRINSFISTPAGFLDVIYNFLLNFFVSLSIKNALRDFQPPMKIIHCVVVLGVILMSIFLEVDGRAGVSIFGTCSYKLNNLYFVFGIGAGIIYALLSAYNILQFNKALPSAQDQSKNQVYQKRKQLLQYYRYVLITSCVYLLGSISNLIIGVNCFWLKNPGLSLFITLTDLLKLMSPLILSFMRFKDPILKKKIFLIFKDCKRRRNNTKDQLISAIKENRDASEEISGNMVANLNHGKDYFLSFSEY
>Par|TPARAV00101620
MCFLVVDEERYTLTLMIRLFFFIIPFIATFFIDLFIYISIAVELYKKRNTQEYNISYFKDILLYPLIYFISWVWLIIDRTYELVTFDKLSWISYVDIPMICLNGLFNSIIYGFYSLDLLNFIKNGSCFNCQEDSDGEKEDELDQDDNYGLSSFLQKQEKSVIHNIPQRSREDTKVGDNKPHCESLDEDDSSYLVLKSQLIL
>Par|TPARAV00106630
MNNSITNVIIIIAGSLSIVGSSIIIALYFLINPLRTFGNKVLSFVSLFEIMFSLLSIVESSLKIQYDESDANLEAACQIQAFFYTFTQLGCILFITILTKTIYKTVVRNQVDLQSKQKRIVLIGFLVPLLISIIPFCNKTYGRFRNFCWIQDKQGQLPMIFTSWAVFECPLIILSIYNIILMYKTLKCLNSLQIQGSEIYQSVKRFQYYPLLWILSNIFGVINLIIYQITEDSVDELQYLDRILSTGQGIFSLIIFLQDKRVFNEIKCQLKRRRDLYYIQEDINTYFVHDTTQDSNSSYNDSKSNIISSNYDEFTKPEKLPKKKESKNIQVLEGRIKINPNEKEKIAHLKKIARLSFNLNCIEEEDEMYERESQI
>Par|TPARAV00111890
MKNYFTSEVALIISTTFAILFTGFLIYIYLSGRTKRTLAFHLVFMVCLCNFGWSLIILISVIYDISSESAYLSPFLCSAQGFLLMFFTNSGFFYSMAISYSLEQIIIQRRVLSTEIRNPIKFFGLYTIILPLALAIIPLALGKYDHLPPYENVSCQIASSNSEDILGIATRVICFFVPFILTILYQVFQIIKMSLFFRSNSNLMHWEQSEVTSLILYPLLLSFTKSWLLIARMIELFHNNNSVQWLNNITFIFFSLDGTLNSIVYGFLSLGLYRLFWPFKQLDDSFETHLHKKTFKSSSFSLDRSHELQIHDNFSSSVHSVDYITESQTK
>Par|TPARAV00113250
MSKDTVDYEYALVSLVSLNILLSGVLIMCYLGGKINKTLASHLVYMVCLNNFVWSVIMFSSLVYDISQDNAYIEIIGCIIQGFLSNFVINSGFAYNAAISYSLYQIICKGRDLNQEAKSPIKFFGIFTILIPLILASLPIAFSRYDHLEPFKNVQCQVVNYGLGDVKGIALKIISYYSPYLITIFYQIFCIIKVVIFLRKQSMMSNEITSIIRLVLYPLLLCFTQSWLIVSRFIEMINSDADHIWLNKINFIMYSLGNILNSIGYGYFSLGLFKLLCLGRNSQAETRDSFHSQNLIDRSFSDASRGSVKKDFRNHTLNCSRDSEINHSVIINQIHKNESYDYKTKFAFS
>Par|TPARAV00113260
MGKYQTSEIVLSVTTSLSIILTGLLIGIYIFKQSKRTLAFHLVSMISLSTFLWSSLILSSIMYDFFVDDAYLPEQLCKGQGFLLNFSMNMGFFYTVAITYSLYQVIINGRNLMKEAKNPIKYYGVFTIFLPLVLATIPLALNKYDHLLPYKNVMCQIVTRGVDDIGGIVSRTISYYFPFISTFIYQFIVLIRISFHLKKHYQLMPGKKRDIQILMLYPLLLCFCQAWLMISRLAQTLHSSDLSWIFEISLVLFSLGGILNSIVYGFISLGLYKIFCRPQDDLERHSTKDESEQSKDSSEFRLSCNQQRLSKHEKLLKSQTRVNYTISSVSSEDF
>Par|TPARAV00113280
MQDPEEIVLLVTTFLSCLGTGILVFIYFSGKVKRTIPFHLVFMVCLNNFIWSLTVFISIAYDLIATNAYLSRWLCILQGFVVCYASNAAFLYTISISCSLIKVLIYHKNLITLAKNPFIYYGKYNIPIALIAAAIPIILDSYNHIDPYSNVQCYVFVKDKYDIKGIISSVFSYYIISFTVYIYIIYTGIRVYLFLRKSSLLDSETKQIKNLICYPLIFFITESPLFITRIIGLFQDEDYEFMDHFNLILFSLDGLINSIVYGFIYMGLYKYLFCVEESEEDQRGDSNLTLSPRLTQLQNSFKANRKTSKIDPESYYQNQNTQSINISY
>Par|TPARAV00113320
MQYDEHFEIAYIAIAAITILLSGFIMYAYAFGNMDRTLGFHLVFMICCNNFLWALIIFITFLYDFADSHPNISTGLCITQGFVSSFVQNSSFFYTATITYSLIQVLIQQQNLNEKIKNPLIYFGPFALGLPLIISLIPVFTNQYIQSDPFYNINCTLPTFRSKDETPSIIYHILTFYILQMFIVLFQMYGITRIIIHVYRSSLLKNEKLEIYHMLIYPLLVTITKTWVIATDFNDLTNFQSLQYINHVRLLLCSLEGLFNAISYGFIQLQIHRAFWPEKNRVSVSSNSSLSSQQSDLAQRKTTFTNERYINVVQVQSRLRSGSNTSHSKKQQNEESFFSNSTYFVIADFKPQNEI
>Par|TPARAV00143890
MIAEEYFQSVAIIIIVMSSLSVLGSVFVMVIYMRFQSLRNFALKMVTYLCMSDLLSNVAILILPPTLYNEQKEKYLESIQCSVQAYIQTWGDLSSIIWSGLISLTIYMTVVRNKTVKKIERNEHIFLLIGFLFPCLVSWIPFQFNSYGEDTYYCWIKDDIRADLVLKVLLNYAPLWLTFIGISALNMITAKHIQMNVNLEETQMKSLRKMLLYPYILIISSFWGTIVSLMQFMGIEIPQSLSILHHLFARSLGLMNALVYGFTPVVRQNLKHLFVLKSKVQHTQSSSQIRMQSSNINQDDSVSISSGDEEPNIIYHNDRFQADDSIEQDFIQKKNSKKFNKYEIDL
>Par|TPARAV00145130
MIHFDYQITLNIVAIDIVSNSLSAIGSLFIIIMFLCYKDLRQKFALKLVFMLSLSDFILSFGRILNFDEFVNKSSQPTDSNLCQAQAFLITFGGLSTIIATMVISWSLTQSLISRVQDLENFMCYYYIVIFGLPLIGSVLPIVFSVYGPQSITCWVSENRENWKFVILEISLFYGPLWISILYNFINYYRTFRYMKEISDDPAKIKLIKRLFIYPLIMVICYFFATINSISDYNGFDNEYFFYLHYTFSGLQGFFNCIYYGFNSNVKNKLCPRKLKKKQDQHSQDTTRSPKVSEIEVSKVSSLTSIQSPFNRMDMFERPSRNSSREDKRKQLGLEIISETDSYPSAHLDLNNGINRDPKASQL
>Par|TPARAV00166710
MIKLFATNCSLFNALAISYMIYKITQKSQLERENMFKYLLLFTIVPPLIIASIPLLLGRYGHLDPFKQVSCFITMAFQNGQTDIVGVYLFIFLNFLPICLTIIMDSYFIIKICLHFYKNQSYNYSNEIRIITLYPVILTFTIIWIMLERIIEMSNGNHPTWINKIDLQILALNGFFNSIVYGFISLDPFKNCKKAAESKPFQEVQNQNLNQPLFLQSSKQESEISEKQLRTSFFEVDRFSYASLQSE
>Par|TPARAV00184050
MIIYYFATKKSRTYGFRLVILMFIYDFLFAFSTFIPIIALYQDQNTIINNACCQIQAQVQLFSSNASNFQTLLVTWVLYSHLIKKNNLLNENPITYSLKYSFIVPFIISIIPLFIGCYGRLAPLENVLCFLVVNGENDIKGKVIKSLFQEVPFFSVLVLDVIFVIRMLWFFYKNSQNDYGDVKNLLLYPLILILTQIWLMIQRMGEVISGDSIQWAESLGLGMYNLTGFMDALVYGYISLDPCQNFRKKKQSEQLGIQQNKSESVINPQYLFNNNSSKDGELGEDAQSHSSSFSSSCQPVLREEGSINGSLQ
>Par|TPARAV00197150
MSISDFLQSLSCYFIPQSFLGIDITQNALCEISAILFTFGSISSVLWGVMISHAIFAAIVKGIVDQQQLYKKYLIVTFLASTIITAIPSVFRMYGPVDNYCWIQLYDNLGENQTRLPIFFIPLWFFFLIQVYYFRQTDSFERKIARANNLKHKTHRKFYIYSLIFLLSWAIPTLQKLANGFLVQSKVIFPMVCMSVILCRLHGFFNALLYLFNTKVKSVLKEKLQSRLSSFSNFTINHGTIELQRLPLRSQKAIFQKINLTGQNVNQISLNTQQSNHPKSSPEQDDHDVEFDNIRERDLSFLSIEM
>Par|TPARAV00197620
MGGSLENDLINFIVSALSFLCTGAIIIYYLKHLSQRSYQFDLVIMLIISDFIYSSVSFVRSTWIFINPRASISSDVICYIQAIFIQTFNISSYFCTVSISYALYKQIVKQVNMYKKSAFKQFYLFNYIIPLLTCTVPIATQSIGKTEPFYDTHCYISSENETKQSILIAVFFYFPLILSIIVNLAMIFQIKRSYSRNQYNIVSSREVNSLIIQPLINAICWLPLLLSRILEFFHIQNQDLRLVGYILGQSVGFFNGIFYFFFGIRALRCCLCSKSILGSEASLSDTLKKEDQSDNQEFTQQNFSSQSNMQNNISIGGQNQSTGWVFYETIPDSNIENLQ
>Par|TPARAV00197650
MDKEIGAEIATTVVSGLSFFSTGYIILYYIFNPAMRSYSFDLVIMLCFSDFIYSTVSLSRSLWVNIDQNASFEDRGAWCYMQAIIIQATVVSSFSSSVSISFALYKQMVKKEMMYKHSAFKQFWVSNYLIPLLSIIPPIASQSFGKTEPFKDTHCHIQNDNKIVFEVIMVVVFYLPMIFSTIFITIMIIKIKQAYTIGEYKTIQRKDIISLAIQPLILIVCWMPIIVSRILQFFDLSDKYYHMISYIFGLSMGFFNSAFYVLLGIKPTCLCSHQESPQEEDLLLNNNDQNLQSRLPEEYLIKLKENKMNESQMSLGSSSSGWMIQENQSNQNQFSSSGNSFLKTNYSKKQTNKL
>Par|TPARAV00198820
MTVVSNLEQIQTIQIIAIVVSSLSLLGSLFIITIYLSFKNLRQFPFKYVFLLSVSDFILSIGFLLVIFTGQGQGDQEGSSSFTCKLQGFLINFGELASISWTVCIAWTLYNSTVNTVIGLNEKQAELKVISLAFGFPLIMSLLPLFLNYYGRTGGWCWIKDEESSFLTFMLAGIEFYIPLWISFAFNGITIYRVVRFVRSITQDKNQLKLVNKLTLYPLILLVCWTAGTIDRVFNFVGLQSEILSYLHIMFGGLQGFLNALVYGLNSSVRKTLRDNLSSYCPCFISSLETYDRSDLNEDDKKRQGSIGNVEMEQLHK
>Par|TPARAV00199120
MESILILFLSLNALSVFASIIVIFTYFLSDRAKSFGNSQVCKLCLFDLIFSLGNSITRDTLITGDSKSSCSIGLFFKFVGVEGSQMVTCIIAILVSLSIRASGDLDKLKRIRKISHIMTAVAAILSILFATIPVAMREVDLIGKFCFITTNEVGEQLRLFIQFIPQTIYILIMIVFSLDAYFKLNRCQVLISKRFLLFPIAMMLTQIPIVVERVYEEASDAQEIEIWVNIAYILLSLNGFINTIIYGLSTDIFQVIVQHLRNCSCNCLKRKKKNHKSIHTNFQEDYDSNQNTGYQSNYIIFSGETLPNKSIG
>Par|TPARAV00204550
MIQNILIILACSISIIGCSVIIYIYFKLEELKTFGNKLLTYLAISNLIYSLQTLLEAVFDLTSSFDEGNLDVLCQIFSFVGTYSLQISLVWITILTITIYDTVMNQKLNTKKREKVYILSGYLIPALLSGIPFITNNYGREADICWINNTGNREMIYVWSLFYGPLWFCIVLNLTIILKTLSHLRTLDIDGTETYFVIRRFMYYPLLWVICWIWGTVNRLVMTTGGESINVLIQISQVLTGGQGFIAMVIYLRDKRIRIAFKRSIFADKSLDKYNSINQTNNNTNHISLQINNNANSSELRSNESDIYEQEFIKQPLITNSDKQTNLDKSQSNCQNNPTPNKQKRIRFDKSLERIDEISEDELEQEIANKSTQDLFLSKQETKMLFNRRLTRKFSNNAAENNHCPSKNSNK
>Par|TPARAV00215820
MSWDMNSDDNKYPLIILIIGAISIFFSIILVVMYIFNKNNQTFSARMIACICISDILFTLGIICNDNFIDLTNRVTCNFSAFLMMFGSLSSLSWASIISYSVFINVSNPGSKEIIQKTKQIVSKYSLWFAYILPFLASSIPLFFEDYRNIGDVCFITLETTSGYFSNIALDLLPLFIQITYIFYYIVKTIRTQQKEYQTSSKFLLVYPMICIIAFGSFFFQKSYELVTGLSCGCDYDWHSISFILCALNGTLNSIFYGLNSSICSPLHDCFSNCKKDDNEDEYQYSYNTQSPINTLQTQLKPDSAMRGGKIQSDSTKLEDSSIKNINNPRTNSYFQNS
>Par|TPARAV00216130
MCFLILDESSEQFDYTGNFIRIFLYYLPLIFVFVFDTFIVVKMFLHFKRNPEDDRKKEINNFLVYPIILFCTWIWIVIERINEEIDHKQGVTWLNYVDLSMCTLNGFFNALVYGYVQLNLFSCCTQMQDQEEEGDDSNFSDTKNSFNAKKQQEVDFAQQMFQEESYSTSIGGPSYAWSQHQYS
>Par|TPARAV00216220
MFRKSFLASYNSVLLKAGVFLYCLEQVKSLEFMDYTESNLIDCSMQYSRSMEKAAFKLHEIDQIAFMVLAPLAFLSTSFIIFTFLKYKKSRKQPSDIIFAISVNDFILSIHWIMTSIQSFLYKTPPIDESPFCQINSFFSTTSGSAEYLYNIFFCLFLLTRIRNTIKNFKLRKFWIHSFTIVLSISFYLYMKLTNSTELNLYGVCSYKVDNTNWIIGIVFFVIYSFLSYFTIYYFKKYVPDVKSIEKQRKEFLLFYRNYVIAINIIWSIIAISNMIVGINCTYQIDPSLNFFITIGNVVKIVSPIILSVIRYRDPTLQHCIRKQERLRNKTLELVQMVQEQESYPSESTDQEKRNSHWTYQLAEELSLIRIQSMFAGLYFQDDFIQDKQEESLVNPKIHRLIKRIYEKDILEAYPQVNELQREEIDLYKTKMKIYFPFRFKRLREQDQNFVNIKKGFDIKENFEKIKKMIHSNNGGRSGETFFFNYDQSLLMKTISEQDFKAFKKVADPYFDYFENKNKNSLIMKIYGLYSFKRKDIPDNFTYIILMRNLANVPSIQILRKYDLKGSRHDREVFQKYIDRQVKERKKTSPSRITKSVEFSEIVRRNSIKKSILLENEKSIINYIKQNSQISNSSSSYQNPNYENSVQKILRAYSEEEQEVQKMFQDLKKLTLKDVDFEIIEKKLYVEKSLCDSIRNSLSQDSKFFMQNGLIDYSLLVIIVQKPLQSQLDTSIEQEDHFHDDHHIIQSLSDPSIYYHIGIIDFLQEWNLDKLFEQKAKQAINGNLSLNVSSQNPTNYCNRFIENVVESFFDYKFSDQI
>Par|TPARAV00225860
MEDETYQILTMIEGIITLILSLLVIFAYFKFKRIKSFAFKLVMLLCIGDSLNSVGYIISIFDLDRLGWLCQIQGTLIFYSNISQFLVTGIIAYSVLDSCVYGRENPSRHLLLFLIIGFVFPLVVIIPASLNKYKSSSPFLCWIDQSDDHYYIIFAVVFFFGILWSTIVFLIYSVFRVFKHLRVVELTRPTARFYKKLMNFPIFMSLCWMPSTINRLVMWFYDDYTSPDWIIFLHVCCDMLSSILNVLIYGFNEQVRKEFRRYFFSNQSVEDFSSLDKQDEISKQLNHPCLQSNEQKQPKQLTNSDIQFFYNEEEFYARKFKIPQANKDSTVSSKQINYSEDQSSV
>Par|TPARAV00226840
MSEAISLLVCGLLSLISTSILIALFLFKKELRSFQFKLLLNLFVADFLWSLSMVSAIIYYLSSPDAYLNYGLCQLQSFVKVWTTNASVFNAFYISWVLFNTLIRNLPIEKKSIIRNTVILTVIVPLIMASIPLFANRYDHIDPLQEVSCFVVLRNESGNFDYVGFLLKLFLNFIPVGSVIIVDTYLIIRISMFMYKNQCYQFQNEAKTLILYPIVLIFSQLWIQLERIIELCNGNQQTWLNYIDLQALTLNGFFNAIVYGFISLNPLGIKVGSYIKDSHKSDILNKVCNTSLVDTDQQNSSEIIEHSYSNPLIKYYGNAYE
>Par|TPARAV00240310
MKISLISLALIAFLCGIVSAKVVQIQVPVHKFRKEGNTAYLTKFGADIGEGNFKARLKFNKPLINVGDSENAAFYLGVVVDEKWKEYQEASTCKEKYDLSRLTLPASTPAHGRDFGEWIHGYLTQIVRRRVYFFVLLDCDEVLNGKIPAGLRIIADIEILNVDQNHFSTEESGFVYPYFFILLGCCVFFGLNVQKIIRQYKKEEELDWAFLLSNLSLFFFILGLLFEWIHMAIYASNGRGSFVLQMFGQIFNIAAQFTVSVIFILISWGWTINYTELESFDIYIPLAVLIGIIHMMIIGLSKLTDDESFKFHQYDGFVGWVITILRLGMYIYFLFGLKDTLNTAREKVKQFIYQFTIFGSLYFLAFPILLIVSKFIADYVQNRVITIGTLIMQGVAIVIMSVIFNSKSSEYYKASVKSRPLLPDGKLD
>Par|TPARAV00242420
MYDIGEIYALIVASGLSFLASLFIIVVYLTKKKLRNFAFNLIIMLCFSDFIQAALNLSRALIMIIDEDFQYGRIECSALGFINFSATTSSYICTCTILYSLYKQIVADQPIYKESAFKNFSAINFLVPLILAAILVSLNGINHTEPFQKTYCSVYSQNQTIYKIFFALFQFAPYIITLLFNSFATYKIICFYIQQQNKYQHVTSNEVYGLIICPLLLLTHLPIFIFRFIKLYGYQTQTLIEISHIINCSLGFFDVLFYAIYQLNPFSKKSVHQKSLFSSLNSARYFSSQNQTPPPVSDEQLNSSLLQKEVSSYKSSN
>Par|TPARAV00245130
MKDQDKGVVSLLIVCGASLIATSFVLIYYLTNKIVRCFSFDLVIMLCFSDFCYSVIGFTRSVWMLADSEAQISQVGCYFQFIFIQTFTISSFTCTSSISYALYQQIVKKYTIYKKSAFRRFWIFNYLLPFLSSAIISATGYVGHIPPFENTLCYINGPNQDIVQGMMFGFYYIPYLCCLIYNCRAVYCIIKTYKQQEYHFQTVQFSEIMKLACYPAVLFICWLPVMIFRVLKFFEIQSSLYVEIGHISDNLIGFMNSLVYVFISLNPFQCFSSDNSSQDTSKIDQTLLNEKSNITNNLLSQASLSHSKSQAYSDAYICLNNESENNSFQNRALY
>Par|TPARAV00248480
MVEIDHDTGGVIGLLIVCGLSFFSTLAVLLFYILNKEVRVYSFDLVIMLCFSDFVWASIGFQRSIWMLIDEEAQISKVGCYIQAILVQTFAISGFVCTSSISYALYQQIVKKNPIYKISAFRKFVPFNYGLPFLGSIIIVATGQVGNIPPFPNTFCYIHSSNEDIGELMMMLLYYIPYLFCLIFNIVCIVRIISTYKQQQGQFQNVELREIIKLACYPAILFVCWLPVIVFRIMEFVGIKSLTYVKIGHISDNSIGFMNSLFYVLISLNPFRCCLDNLSEKGSQISDSFVQSCKDSETHKSSLISASDHRPSINDASYLCLNDDKNSMSYQYKNQ
>Par|TPARAV00251150
MASGPELILFVCSILSLLSTGVLIVYYLKDKKNRTFGFRLVFPLFLYDFIWSITIFAFEIYSLARPNQYINDASCKLQAGLKLFSMDASFFQCACISYSIYSFIIRGKVIQTKNPIIYFAPITFVMPLVFSVVPLIFDRYGHLRPLPQIMCFIVLDESHDRTDYAGIIIRILLYYIPYCLVLLFDFFVVFQIFIHFRRNRQDERRYEVRNIIIYPIILFLSWVWIVVERISEMFDGGQYHEWLNFIDLSMATLNGFLNALIYGYIQLDLFGFRRSSKPSNLSQEQSEQQSETQKSFEQTEDSDFAAQMFLCERNISLSQSFSSDYQNRHHHDQENQNNK
>Pyr|TPYRIF00034850
MEFKETTTQYTLQVAFSGISILCCLVVTIGFIAFKNLRKSALKLVLFLCISEMIFSISMIMRPPNQENNQLCGAQIFLSNLGHLSTLFWTCMISYTLHRSIKYGYDHVRCIMKKIIITSLIVPTLLASMIFMRQYLFTQNDFCSVLQEGIEGTTVSQGEYSFFIQKLIMLLEFQIPIYISFVFNLKQVFSVAKIAKESNVQNATIKLRRIYLYPFIIPVCQIFSLIYQVYILFGGDPANYQLITLNIILSCSQGAINSVVYGFNQKLKHSFKSAYHNSRNSSSTTSTTLNESLIHKNSLSSSAIIDSPEKRRIVYKSIAKAYQTASEDEDDERMHRSNYHRHSSSRSSMQNNTTRASIQNSTKHTSNSLNTIPEMNYETPSNSRKSHYKKNRYTSSDHAESDSNNEIGEQSDDLYDDIISNHSTPSKQFQLTIADF
>Pyr|TPYRIF00034990
MLLNQVLKFITLTTILLSLAESKTVKQSLRLSQLKRNDNVWYITKFALDQGRGEYKLKARFDSPVYGQGEERQEISVGFSIIVDDQWRTDKDEINCSNLRPRASISNRIYLSQKAEKDYEVSGGLTSRRRRHVWFFVLHDCDNQLQNLFANKIHLELEIYNVDKSHYPTDEGNFVWYYLILFIVFTVVFLKNLKTLVERYKRNDEMDWPLCLLEVSVGFWALANFFNSLHWFIYGYNGTGLFFFDLLSQLCSNLTSFVVTIVLILLSWGWSINNLQGDFYDTLVPLAVILGVIQALIVGLSKLTDDSFHKYHQYDGWAGYTILLIRLGLCAYFAYGIKNTLSTAKDKVKTFIQQLGFFGILYFLTFPILLFISNFIAKYVQHKVMKNGIIILESITILFLMFLFTSKKTQYYNISLQGNTLLPNFKSL
>Pyr|TPYRIF00065360
MTQSIAENHNLGYEKNLLVIEIITNSMSVIGSLFIVLVYIFNRDLHTFAYKLVLLLSIADIIFGIGRMFNFESYITEDYTPENGIQCYTQSFMITYGGISTILATMAISWSLTQSVINGINNLNDYSKYYYIGIFLIPLLISIVPAATGDYGASGISCWIANSSDGSYSIRQLMWRLCLFYIPLWISIIYNFVNYYRIRKYVYSLFIDNSEASKQHKQMIRRLTYYPLIMVICYLFATVNRVYQFFQQDEVETIAYLHVALAGLQGFFNSLVYGFNKQIKHKICKICLRSSKKVQANSQDILEYTSKSSRGESRDPPSSRNYTSSIESSVTAEEDDRFSIQKEMRENLGNDIYQYDSHPGNKVFEIKAINRITQMSELSSVHSSGSIKNEPNSREINLR
>Pyr|TPYRIF00086250
MFKQNYWKVALVALAFLVGNIQGFLDYDEDHLLNCKGNHSNEVLQDTLIIHVIDKWVFLLLAPFAILSTLFIMLTFIKYPTTRKQPGDIILAISISDFILCIHWIISSVYSLWYGIGPDPEGGFCQANAFFSTTAGTTEFTYNCCFCLYVIFVIRNNLKGQNIPQKVFHLGCSGVTIIVIILLFATKNSGLSLFGTCSFKVNDGFPVFGVVILFAYLFISWYTIWYFRKSVPNNQIFKKMREEFLRYYFYYVVSTSVIWTILAFSNLFAGLNCSYFQNPNLNVIITVGNFAKIGTPIVLSIIRYKDPTIKKKVRDQLCRWGFIRKNRPSLTNPLNPHHSNQSHHISLSEQLEFSSILTIKNENLSKQILPNPIPNSSSQSNTNEIIE
>Pyr|TPYRIF00092460
MNILGLCSCSLSIIGGLIIIISYYKLPELKTFGNKMIMYVGMSNTIYSIQTFIEFLFDLNEYYQNSGMNTVCTIQAFISTYTSQCMLIWITILSLTIHDTVKNKIQNMAKREKIFILLGFVIPLILSIIPFISHSYGRENGVCWITSDQGKAAEIIQVWGLFYAPLWICIFLNFFLIFSTMRMLKALDIANTETYFVIRRFLYYPCLWIVCWFAGTINRSIVAGGGDGLDFLTDISLVLTCSQGFFTMIIFLSDKRIMDAIRNNESLSKTQICNQNCPEEEDGYKDTSQCQSKLLEVDDQDDYFNYYNSDNNDPKFEKANKNVNLPSQEIPAASHLNSESDSSIISKSQEQNQWTSVNPQMSVMKQSEPFSSSSKESERSSGSKSRPPNRPPFYNSNGSSSSSRKKKRIATQKQQFQTSGQWNKMEKIEEDSDEELFDREIQSQNINNPEQLFFSKRDTKLLYKQRKTHTHTLSEHLPSKSSE
>Pyr|TPYRIF00094670
MTYISSERNEFPLAILVIGAISIFLSLGIILIYIFNKSLRTFSTKMIACICLSDVLFTLGIICNQRYIDIVGNRFICNFSAFLTLFGSLSSLSWGSIIAYTVYINVVNPGCKEIHQKTKKLVKKYALIFSYMIPFVCAVIPLFFEDYQNIGDVCFITLDTTSGYFFNIALDLVPLLIEIIFIFYFIFKSIRAQQKEYQQSSKYLLIYPTIVVIAFGSFFCQKSYELMTGLSCGCDYNWHSISFILCALNGGLNAICYGLNSSICFPLLNIMPCCKERSSSSNTGMCTLQTSVRADGDAQSKQFQDSNYYFSQDSKDHEGYFSMRHEIMESQIKTTKNGSQ
>Pyr|TPYRIF00100910
MSMLIIPPTLIHENQGKYNHKAICTVQSILQSWGDLSSIMWCGMISVVIYLTVVRRVHQEKLKKNEYIFIIIGFLIPLFVSSVPFLSDSYGEDTYYCWIQSNKKYDLAMKILINYAPLWTTFLVITILNCFTAHTIKNMENVTVVQQKSMKKMLLYPYILIIASFWASIVALMEFSNMEIPEFIQILHHLFARSLGLLNAFMYGLTPVVRQKLRLYLQSAQGNLAQTNNTSKRSIRREQNQQEGDQNTSYQEEEDMNFEDDLSESSDGGGIYKKDIAINSDSYLDSDFLKYENKKEKLHEILI
>Pyr|TPYRIF00115950
MSTNNVKAKQQKGEYGGLMKSLTIILILSCCYKVVRGDFLDYDQEHFYDCSGKSYTEQQQQEILILPYIDRVTFLIIPPFSMFISFLVIVIFIRFNQTRRFPGYVSFALAITDLVLNISYFTQAVYIFAYGYSPVSGDSFCQLTAAFGIIALCCQYIYNLSFAVIFQIKIRRSLKGYNNKQQYLHIFVITISVIISMVSMGLKQNGLNLFGLCSFSSTNKNSFLNLITLVFFNGIQWHTVYYLKKVVPTLQLRQNLIKILNHYTLYIVISSIIFMIFLVSDFIEGINCGYVQKPDINVFITIGNLARIILPLFQGLIRLTDPDIRQYCLYVLAKLRLISMDPDQLQQLEEQSKSQQLLQDSWVSELSKDLRISTIFTMLCSIYLDILEEDQKNSLGFKKLCVEDSQEIIQRIISNTVVNRRFKFDKWNFQKDSQRQQFQIVPIRMTTHSPILFRHIRDLDIDVIDFSQSLDVMKNQEQLMQVVGQADGGRSGEFFFFTYDNQLILKTVKEEELIPFKRNLYSYVEYMNENQTSMISKIYGMYSFEAIKGANSRINLLVMKNILSIPKNYILRTYDLKGSKLGRQVLADNKDYEETLLRKKVMKENEFMKFEKKIYLSEKESEIVKVTLEKDSQFLAKLSYVDYSLLIFKLDYKQFRIDQIHNSKQLFQSFNCMKDVRNNGIYYHIGIIDYLQEYNYKKKIEHKLKEVRYGQQADASIQEPNYYSLRFIEQIVKKIF
>Pyr|TPYRIF00120170
MPVEQVMCFLVLKDQQGETDYLGIILRTFLYYLPFIFVLIFDFYYVFRIYYTYYKNRQNENENYPREVRNLVLYPMILLFSWIWLMIERIIEALNGGHDIAWLNKFDLHFVALNGFLNAIVYGYLSINPFQMCMEDDGSQYSASKDSLINLNSVNKTANKLVDKSNILSDVSNSVQIKLKDDFDNSYDYNNDVSVVEYEEKKKKNILGDEIYETYQFN
>Pyr|TPYRIF00157200
MAMEEEEYAGVIALLVICGASFFSTLTIILYYFYNRRILRTFSFDLVIMLCISDFFYSSIGFSRSIWMLIDPDGTLNTVSCYIQGIFVQTFTISSFICTTSISYSLYQSIVKMKPIYRQSAFKLFWKNNYLYPFLSSLIVCCFQYYGHIKPFPNTLCYINGPDDLQVQLMMLFWYYLPYFCTLIFDSVLIYLIIRYYKLQESEFQTVKFSEIIKLACYPLILFICWLPVIVFRILKFFGIQSEIYIEIGHISDNLIGFLNAIFYVIISLDPFKFFCNSTIDTTSNLSQSLLKSVLEQQNALPQNNDIQMQKSSVDDGSKIYLYESSSRSGSINQDY
>Pyr|TPYRIF00167800
MAEETEGDIILLLVTSGSSFLLTFLVIVYYLARRRLFSTFSFELVLMLCVSDFLFSSVNFFRSVWMLVDRDAKINDTGCYLIGIHIQTFMLSSFLCTSTIQYSIYQKVINQEKIHQKSAFKRFWIINYMVPLLSALALYISGSIGHIGPFEGTFCFINTGNQLRTDIMMVVFYYVPYTAILLYNSIIIGCVINYYRKLKQTETNLYLNEYLKLIAYPIILLSCFLPIIMARILSNFQIENETFLKVAYCIDNLIGFFNAVIYFLVSM
>Pyr|TPYRIF00186980
MSQWTYIFVAVCGTLSIISTTALILLYVLKKSSRTYGFRLVIQLFVYDLIFSASTTIPTIYGMADSEIEINIWLCRFEGALKLSSMLASFFTTVMISWTLYSFIVLGKPIKTKNPSLHFLKYTALLPFLMTLLPLTLDRIGQVSPLKNVMCFICLKEENGETDYTGVFLRIFVYYLPFIIVLIFDVYSAVRIIYYFRKNKINYTDQNDVKYLILYPIILLFSWVWIITARIAESISSVSLVWLNDFDSAFAALNGFLNALVYGFFSLDPFGFFHKKSISSVESSEKSLLSQQFEEDTYNTDGLIGSKTGAQSNNQGLMFIYSSQDSVPLNFQNDNN
>Pyr|TPYRIF00192880
MIFQITVFISSTLSLLSTGLLLAYFLIQKDARSFAFKLVIPVFFYDFLLSIAFFCPLVYYFVVDDAYLNQSLCEIQGTLKMLAINGSFCSTLSISWALFSFFIRKQPIKAKNPIVYYSPVTVMIPLITAIVPLISDNIDHTNPLSEILCFLVVKEYDDGSTDVIGILEKIFLSFIPFFITVFLEIYFIFRILFYFWKNKEVRPAFVDIRKLIIYPLFLVLLWSWIMAERIYELVSGGKQLQWLNEFDLQVGLLNGFINSFVYGYISINPYQKKKESESEEEAEKNSLYREFKSDSEDSSDCDEQENKKVQYDSSRIVINSQQWSLKSSSEEKIGCNSSTGDC
>Pyr|TPYRIF00201900
MTIVTNHNQINVIQIIAIVVSSFSLLGAIFIIGLFLSFKNLRGFPFKYVFWLSVSDLISSIGYLLVTDSLGEDLEQNKDVSNSFTCKLQALMINFGQLASICWTAVIAWTLYNSTVRVVSFTQQKTESKMAIIAFGFPLAMSLIPLLFNQYGPQGGWCWIKSNDEHKLVTFILVGIEFYIPLWTAFIFNGIIIYRVVKYVRSITQDKNQLKLVNRLTLYPLILLVCWSAGTVERIFDFIGVQSEILSYLHIFFGGLQGFFNACVYGLNSNVRKVIREHLCSSLPCFASMDRYEEQNLNEIDDHQQDSKKTRSISSGEAQVEMEQLNQ
>Pyr|TPYRIF00217430
MTILPQLGLTISGMLSIISTTALILVYFVKKRSRTYGFRLVLPLFFFDLLWSFNIVLPTIFLFIDPDAVITQPLCRIQGTIKLFSMLGSFFSTVTISWSLYTFIIRRQPIKTKNPTAYFAKPLALDRYDRLKPLSNMMCFLCLREEDGSTDYIGILLRIFLYYTPFSLVLIFDMFSVFRIYYFFHKNKIDYHDKRDIKNLMLYPIVLFLSWIWIIIERVTEVIKNEDVDWLNDMDLALATLNGFLNALVYGYISLDPLQYFRKRGTDDTSSNNTSQLISSSEEKDTTGVHYKDQHHHRNCEDNENPNQQFSLQSQDYSLTFHVNPEEEND
>Pyr|TPYRIF00226100
MSAYQDNPQNLIICTSSQFYMQLDQVNLYQPDLYIFMIFSSIGCILNLIIIGLNLKSPEMRKRPGDLFFGLATAEFMLSVHWLISSLNQYLGNDMPVSSEDTFCQANAYFSITAGQFEFFYNILIYTYVICAVRNIRIIKVVKTWYLHVSVVVLSIIVTLFFKLLGYVGKTMFGTCSIMSDNKFPMKGIGLLVVYIFISLSTLMYLNHKLPRIQKYQKLLQFYQLYMYTCIANWSGLVICQIMVYLNCRYIQQPVVNIFVTFGNICKLITTIVLPIIRITDPNIRTILRTIFKIKKSSPNTKKLKTDQDQNSLNTSQIFTNNDQGNTTMMRNIKSLLINNDKQSIDSDSQDEYKEESNKKEGIEIADYTNQGNRGGTILQQLQAAAYQGMNMVLPESMAESINLEDYQMDNAVYEQDRSKRLFGNSDKTSNDRYKRQTIDNGNRNNIRSRMGSYQLDSARQSVDFSSNYYDTLNNSQRESILYRLLSGIILSDRRKYRIFNIDIHSIRGESIYEQKKIYTLDDKLILEELSGIPKKCLELQQFDNIRMISYCPLLFQSLIERDKVNIEKTLDLIANKNDIIIAARESNNMNNRRTSNAFNRQSATSSKSDSSGKSRSSDNINIDGNKYMNLMAKSLKNKRIDDYIFFSNDKQLILKTISKKQLLYMLDIIQDYYSHIKQNPQSILMKIYGLYEFKGLDNNDLYIMLMKNIAPCPSSFIKRKYDLKGCLYNRKLLENYPKGDDEQDQQNKQQTRGIKNALQTDMYGNSNGDNTQYPVAVSEELDHFYSTLLLKDQDFNNMEKYIFITQQNKEGLMQILERDVLFVIRNGLINYSLMLIKVDWEKYRQNFLSEDPKLLAHIPQHLRNQMSFREESSSYMQQNSLDSSSMNYFQSFKNDQPKPTFNKTQSILYNSNAEQNSFSNSGSINSNLSSSQMNNGNNSNVNNMSYSPFVASALESEKEKGVFYMLGIIDFLHKYTLSKRITKYSKIIKNMDRKLDQSSSNPHVYSQKFIHFCKRIINLPSNPQTSGNANADSQYF
>Pyr|TPYRIF00250300
MLNNEEKDGLIALSAVSGLSFLSSLSVILVYIFNRKFRCFSHDLVIMLCASDLLYCLVALSRALWMLIDNDAYIDGVACYIQSVYIQTFDISSCICTTSISYSLYLQMVKRVKLYKQSAFKMYWKRNYLIPFLCSLVFVAFQLVGHNDPYKNTYCTVCSDNPMITQLLQMVYFYIPQAIGLVFNVVMISLVLKSYFKNRQLYTHISYKEIMYLAVYPLILLFCQIPLIVIRIMEYSGQYYEKATIFLYILSQSIGFLNSLFYAIVSLKMFSCDCFRNSCSEEEDLKRTLTLKTVKDPQNFDSYASDNIETGAQTGYLHSEEYNKIIWVSNSD
>Pyr|TPYRIF00254460
MKFVSLLLALALAISICESKIVSPSIPYNKLKKSNNSVYITKFSLDIGRGDFKAQIKFNKPLIQVNRDEHTTLTLAVVLDERWEEYQAAETCNDKKTAARLSQEVRVPNDGKTWSADSTQILTQVVRRRTYFFTLMDCDGNLNGRNPAGLKIEINAEMMNVDNSHFSSEEEGFLVPFFILLVLCSVFLSKNIQRLLKQYNKEEELDWAFLLANVTLIMQILNIFFEWTHMLIYSSNGKGSFILQMFGQIFGIAAQFTMAIIFILISWGWTINYTELENFDIYIPLAVLIGIIHMMIIGLSKLTDDESHKFHQYGGFVGWVIVILRLGMYIYFLFGIRDTLNAAREKVKMFIYKFTVFGSLYFLAFPIILFITSFIADYVQHRIITIGSLIMQSTAIIFMSFQFTSKNSDYYQASMKANPLLPYGKID
>Pyr|TPYRIF00258890
FHFAFYKQSRSYAFKLVFTVFFYDFLLSFDYFIPLCYYFMSPDPQISDAFCRFQAFLKLLATNGTFCSTLSVSWTLYTFFIRKKPIQTQNPITYYAPFTLLVPLFMAIVPFIFDNYNHTQPMSEVMCFLVVKQPVDGSSDVAGYVQKIMLSFIPFVLTVVLEIYFISRIFHNFWKNKQQSHSADIKNLIMYPLFLVMSWIWIMFERFYELVSGGDQIAWLNQFDLQITVFNGFINSVIYGYLSINPFKRCCADNPDEVEDDNKFKEISPMSDYDEEEWSQLQSSLIKYNTNRYKEECKSSASFDDNIIDDGSQIRTTHSNH
>Pyr|TPYRIF00261010
MDQTDYFEWIIFAVAVLSLILSLLVIFAYFKFQRIKSFPFKLIMLLCVADAVNSLGYLIVVGHIEDSEVLCQIQGILIQYSNVASFMITSVIALNVLLTIVYNKQDPEKYTLYYILACFLVPLIIAVIPAIFQKYKTEAAFYCWLDQDDYSYYVVFAFVFFFGVLWVSVIFFIYCLIRVYRYIKFVGLGRPAAQFYKKLLNFPVIMMICWLPATVNRIIMWFNEDYSTHQWTYFMHICFDMLASLLNVCIYGFNEQVRKEFRFYFFSRQGVEDFRDLDDIDNRKKLLENPALQKLNFDSQGIHNANGLGSPSDIAFFMNEDDKDFGYNRINRSHNKPGDFQEYTYGSQADESS
>Sha|TSHANG00028280
MSHSQADHTHDEDFTKNLIYIEVLTNTMSVVGSSFIVLMYLCNKDLQSFAFKLVLLLSMADILFGIGRIFNFEQFISNDYIPEYDAECYVQSFLVTYGGLSTIFATMAISWSLSQSVIGGVNNLDNYIKWYYILIFFIPLLISIVPAITGDYGVSGISCWIKDNGGYTVRTLLWRLFLFYIPLWVSILYNFINYFRIKRYVETLFVDNTQVSKQHRQIIRKLTYYPLIMVICYLFATINRVYEFFYEGEIIYIAYLHVALAGLQGFFNSLVYGFNKQVKHKIRKLCCKQKLSTEDSDKKEKNIIEYTSRSSLNSNNSNRDPPSRNMSSSIESSITAEDIDNYSIQKEMRQNLGQDLYGEYDSHIKQIFQVKRVMTQMSEMSSIQSNPPRNEDTPNNEYNDENLKEINLR
>Sha|TSHANG00043220
MSMIPLIGLTVCGLLSFLSTSILILIYIIKKKNRTYGFRLVLPLFVFDFLWSLNVGLPTWSLLIDSDIVIPDSLCKIQGTIKLFSMLGSFFSTVAISWSLYTFIIRKKPIKSKNPTEYFAKYTILLPLFLSIIPLALDRYDHLKPLSNVMCFLCLRESDGSTDYIGIMLRVFLYYIPFSLVLIFDMFSVFKIYYFFHRNKIDYHDKKDIKNLMLYPIVLFLSWIWIIIERVTEVIKNEDVGWLNDMDLSLATLNGFLNALVYGYISLDPFQFFRNKGTETDSSIDNSQLISSSDQEHDTTNVIIKNNRKESISIQGISKQSQEYSLTFHINSESDSDC
>Sha|TSHANG00046690
MAIEETTIEYILQSSISGISIICCLIVTIGFIVFKNLRKSALKLVLFLCISEIIYSISMIMRPSNVDNNDLCAAKLFLANLGHLSTLFWSCMISYSLFRSIKYGYDHVKGVINKIIITSFIVPTALALLILWRQYTFTGNDFCLVLQEGIESTNRNGEDSLFLEKLIMLLEFQIPIYISFIFNLTQVIKVASIAKENNVININQKLKRIYLYPFIVPTCQIFSLIYQVYVLFGGNPHNHTLITLNIIFSSFQGTLNSIVYGFNQKLKFSFKSAYINRRTRSGASTSLNESLVNQVNSSSYSYDSPETKKAAAYKHFAKAYQTASEDDDEEDENVQQNNNNHHHLHHPKQKNLSHHRNSHHQIKNNPSHNHAHNNNDYDNSNSNSNGNNNHNIGNNENRSISEYNGETTQYFSKTRQSNLSQSNKQRFERKQGSESSMSSNNEMSEDLSDDLLDDVLSNHSTPQRQLQLTIADF
>Sha|TSHANG00046800
MSQIKRNNNLLYVTKFAMDIGRGEFTARAKFNLNYFSTQSDEIVNVGFSVIVDDQWRADKTEITCSNLRSRSSVNNRFEIPKNSTFSKQIKAGLHSRRRRHVWFFVIHDCDNNLSQATQFTQIDLELDIYNVDGSHFPTDEGNFVWYYFALFCGFSYLFFKNVRELLNKYRRSEEMEWPLCLIEISVGFWALNNFMNFLHWYIYGYNGQGFFLFDLISQISSNLTGFILNIVLILLSWGWTINHLSQDFYDILIPLSVIMGVIQCMIVGLGKLTDDSFTKYHQYDGWAGYTILILRLGLTIYFAFGIKNTLKASKEKVKSFIQQLGFFGILYFLTFPVLLLISNFIAPYVQHKVMKIGLLILESGTLILLHFLFTSKKTEYYKISQSGNTLLPNFKSN
>Sha|TSHANG00050470
MTIIQNNNNDQMNTIQIIAIVVSSLSLLGAIFIIGLFLSFSKLRVFPFKYVFWLSVSDLISSIGYLLVTDSMNTDNNNLDSDDEFIANKFTCKLQALMINFGQLASISWTASIAWTLYHSTVIIVNDLQNKTQNKILFVAFGFPLIMSIIPLMFNEYGPSGGWCWIKNDNQNKIGSFVLMGIEFYIPLWAAFIFNGVIIYRVVKYVRSITQDKNQLRLVNRLTLYPLILLVCWSAGTVERIFDFLGIQSEILSYLHIFFGGLQGFFNALVYGLNSNVRQIIKENICSSFPCFASMDTYEEQNNLNDLDEHGHETKKVRSVSSADAGAEMEQFSQ
>Sha|TSHANG00054060
MIACICLSDILFTLGIICNLKYIDIITNRFVCNLSAFLTLFGSLSSLSWGSIIAYTVYINTINPGSKMIQQKTKQLVRKQALIFSYIVPFCCAVIPLFFEDYQNIGDVCFITLETTSGYIANIMLDLAPLLIEITFIFYYIFKSIQAQQKEYQQSSKYLLVYPSICVIAFGSFFFQKSYELITGLSCGCDYDWHSISFILCALNGGLNAVCYGLNSSICFPFLNYIPCCCKQRSSSSMTNNGMQTLQTSLRADEESRSISKRNPDSNYSYNLIHESYTKNNNNNNNNYFTMKDENMESQFKSTENESQ
>Sha|TSHANG00061040
MGKQIKYIFWLISLFGLIIQQVNGFEFLDYTEQHVFKCNTPSTQTHDQMVASLILHEIDRYLYIIICPLTIFATSFIIYTFIQYPGTRNSPGDLLLGMSVCELVLNLHWLISSIYAFANHGQSPPPTGFFCRMNSIFSIPAGILDFAYNFFLNLYISLTLKNSLKGFSPKTYYWHILMIISATIIIIIFETVPNWAGISVFGTCSYTSNRAMYISGPLIGITYALFGVYMFKQFHKVIPESNNRFKQKREQFMIYYAYVKVTSLLYLLTGLANLMIGINCAFFFNPGLNIFLTLTNFLKLLSPVILSMLRYRDPILKSRIRLIVKNCLKRFRKENRSSKTYNNSSNNQADDVKINSEIKQNDISKSFIAGDDQFKNWKQFLRVVHLRSMVHGVHQEFQEEMRNQKFIFYINYQFCQYSIKLRKQFILNFINLQMKASICEFNNDDFKETKEIILDYESEEHIDERFEKLSMRMTVYAPNVFYSMRYKDNNILDFSKSLDEDLNDPKILKSTGEGQGGAGGEFFFATHDNNLLLKTINNTELNILLKKLDKFATHYEEKPESLITKIYGIFTFQQLASYDRPQHVVVMRNLLGIDSRYVVRKYDLKGSSYQRYESIKYRDKQLNEIVLKDIDFKEFESSIKANHQKKSDISQILEFDSNYLSGQGFMDYSLLVVKVDWNQYFLDQQSVNSSKQNLFNEEIIQKSQISGQIANCIPNLYEKVKARFGNSDQYFFQSTEDPAIFYHIGVIDYLQQWTIKKSLERTWKNCINGKDVDTSSQPPRIYADRFKLYIRKIFANG
>Sha|TSHANG00069160
MSVLPSILVAVFGSLSVIATSVLILLYIFNKSVRTYGFRLVIQLFIYDFIFSTATTIPTISGLINSELVINDWLCYLEGGTKLFAMLASFFTTVAISWTLYTHIIRRQPIKTKSPSMHFIGYTLVLPLIMTIIPLSLDRIGHVEPLKNVMCFMCLKKTDDDSTDYTGLMLRIFIYYMPFIVVLIFDIYSAIRIIYYFHKNQIDYSEQNDVKYLLLYPIILLLSWIWIIVARITESFDNKPVVWLNYFDSALAALNGFLNAMVYGFISLDPFQYFHKNKFAKNEKDISLIQNENQYCVQSNDSMKDDQSNLCTAQSKNQFTFQYSTGDD
>Sha|TSHANG00072040
MTENQGDSEQLQIASIVNLTVSSISVFSGLLVLFAYLKFKEFQTFSLKLFCLMIISDLLQSIAWFFNPQTLNGEIIQNNWRCQTSSFLLQFGQLSSVFWSIMISHAIFSAIVKGHIDQSSQLRRYLFITYGFSLVISSIPFTTKSYGPVEYFCWITIDKENEIASNQIRMCLFYLPIWILFLVQTLYFYKVDNFEKRIAHGNNLKHKTHRKFISYSIIFLATWIPPTILRSLNVIGIPSSDVFPLACLAIITSRLHGFVFTLLYLFNRKIIKVLQNLICYKKQNNRQESQNSNNGIEMQDTSKKSQKAIYKSTDETQLNNFKTRTKSPTQIEMKQDNKNNQESEEYDNIRDRDLSFLSIEM
>Sha|TSHANG00081610
MNDNETVGITLLLVVCGASFFSTLTIILYYAIKRNQVRSFSFDLVIMLCISDFFYSFIGFSRSIWMLSDSEAELGEAACYIQGIFVQTFTISSFICTTSISYSLYQSVVQKKPIYRQSAFKLFWKNNYLYPFLSSLIICCFQYFGHIKPFSNTLCYIQGPNNLQVQIMMLFFYYVPYFFSLIFNTVLIYLIIRHYKKLIDDYSNVRLNEIIKLSCYPLILFICWLPVIVFRILAFFGIKSDLYIEIGHISDNIIGFLNSFFYVIISLDPFKCFTSNNDISSSDLSQSILKSIHYQDQQNISSSFDQQNQKYEESSDNTPIYLHQTSADRNSFGSEEQ
>Sha|TSHANG00089220
MSEWPDILSVVCGFLSMGATAFLIIVYIFKKQSRTYGFRLVLQLFAYDLILSTSVTIPSILGLAYPDLVLSTWVCRLEGVIKLFSMLASFFATVMIQWTLYTHIIRKKPVKSKNPSLHFLWYTGLLPLIMSLIPLAFDRIGPIDPYKNVMCFLNEKYIEGQTDYIGITLRICIYYIPFFIVVIFDIYASVRIMRYFRQCDLDFRQYSDVKYLILYPIILVFSWIWMLLERIIESFTKEPVVWLNNIDYSLAMLNGFLNAVVYGFISLDPCGSSSQIEPPSNESSQANLLYQNDDDQGCNTTDHINGMTDNQSQTFTLQSYTLKIYSNQ
>Sha|TSHANG00100860
MRITIGLILLLVGLMIDLCQSKVIRTSLPYHKFKKAQNTIYITKFSLDIGEGSFSARMKFNKPLIQTNRSENTTLSIDVVLDDKWDEYQLAETCREKKNNTRVASTFYVPNDGTNWSNEITHLLRQVVRRRTYYFVLLDCDGNLNGKNPVGLKFDIEATMMNVDQSHFSSEEEGFLTPFFLILVACSVFFGKNLERLLKQYKKEEELDWAFTLANITLLLFIIQIFFEWIHMLIYSSNGSGAFILQMFGQIFGIAAQFMMAIIFILISWGWTINYSDLENYDIYIPLAALIGIVHMMIVGLSKLSDDESNKFHQYGGFVGWVIVFLRVGMYIYFLLGIRDTLQTAREKVKIFIYKFTIFGSLYFLAFPIILFISAFIASYVQNRVITIGTLLMQALSIIFMSFQFTSKSSQYYQASMKANPLLPFGKED
>Sha|TSHANG00133350
TNDIIEIFLLISNGLSFISSLIIILYYILNKHKINLPFHIIFMIQLMNFLWSISVISSLLYYNLSDDSTINKYVCNAQGFLMQFTQNSAFFYSCSLVYLLHKILVKPKLQENENQDDDNINDNDNNIYKMKSYFKYFFPYTIGIPLFLSTLPLIFQHYDHIDPFNHVECYIIRYNINDIIGLILRIICVYIPWIFTWSYQLYHIIKIQLYYNKQSILLYDKQNIRKLILFSVVMILCQSCLLCSRIYNLIHFSQSDNLLNDIGLILFSTEGFFNFLVYGVYSLNLFRCFNNKNDNEDDEYIRQQIESNMNNQCNNSGQNNVSTTQDNSDYGFKKNLCLQDKNKKEVKQQYHDNNKNNDNQEKQYNNNNNSS
>Sha|TSHANG00140380
MDSEEQQGLIALLLVCSLSFLSTLSVIIWYFCKCRFHSFSHELVIMLCFSDMLYSLVGLTRSFWMLVDNNAYITGTACYIQAIYIQTFDISSCICTTSISYSLYLQVAKRISLTRFSAFKLYWKRNYLIPFLASLVFAVFSLVGHNQPYEKTYCTVCSTDLIVTQILQMIYFYIPQISSLLFNIVMIALVIKAYSNNWQMHNLISFKEMLSLTAYPLILLFCQIPLIVIRIMEYQGAYYEKATIIMYILSQSVGFFNAVVYAVLSLKIFSSSPDSNQVRSTFKTTCTSRTLTNPLNNNYNNDESIDKNDSSDEQDNYDDDNLYTETENTSNIKITWVSQ
>Sha|TSHANG00144630
MNIGLPYNKFKKGLNSIYVTKFSLDIGQGTLKARVKFSKPLIQSNREDNTTISFVAIVDDNWDQYSLGETCREKLNATRINTALNVPNDGRSWSNEAFHYLTQVVRRRTYFFALMDCDGNLNGKNPAGLKFDVQIELMNVDESHFSSEEEGFLFPFFILFIICSVFFAKNLQRLLKQYNKEEELDWAFLLANITLLFQALSILFEWIHMLIYSSNGKGSFILQMFGQIFGIASQFTMAIIFILISWGWTINYTELENFDIYIPLAVLIGIIHMMIIGLSKLTDDESHKFHQYGGFVGWIIVVLRLGMYIYFLFGIKDTLKTSREKVKIFIYRFTVFGSLYFLAFPIILFISSFIASYVQNRVITIGSLTMQSLAIIFMSFQFTSKTSDYYQASMKANPLLPYGKQD
>Sha|TSHANG00147610
MSLLVIFAYYKFKRIQSFAFKLIMMLCIADSLNSIGYMFVAGDVQNNYAVCQIQAFFIQFTNISSFILTSLIAYTVLMTCVYSQENPDKNIVYYILIGFVFPGIIAIIPAIAEKYSLEASFYCWLDQNNYSYYVIFGISFFFGILWISIIFFIFCLFRVYRYLNFVGLERSAAQFYKKLLNFPIIMMVCWLPATINRIVMWFNDEKEPDEWLYFMHICFDMLASMLNVCIYGFNEQVRKEFRRFVFSRQGVEDFRDLDEKDNRKKLLENPALQKINFESHHLSPENQLGSPSDIAFFMNEDDKDLGYQRQHHNRQQNFKEINYSQNTDES
>Sha|TSHANG00162260
MELIASIGILISGILSLISTGTLIIIYILKKSDRTYGFRLVIGLFIYDNIWSLNIVIPIIYMLISSDEYIISQPLCKIQATIKLFSMLASFFSTLTISYSLYTFIILQQPIQNKNPFTHFAKYTFLLPLFLAVIPLGLDRYGRLEPLSDVMCFLVLREEEDGKVDYLGMTLRILLYYTPFCVVLILDMFSVFKIYFYVHQQSRNNKIDMSARKDLRNLMLYPIVLFFSWIWIVIERIIEMVQDDNHRVAWLNNMDLAFATLNGFLNALVYGYLSLSPFSNKNQKNNLNQNPQDLGYQSSCSIDPSQLIENDNTDWNDDENDVVVVLLVRIKNSSA
>Sha|TSHANG00163530
MIPETYYSSVSVVIIVMSCLSIIGGVVVILSYIILKDLRNFALKMVVYLCLSDLISNLSMMILPPSVLHKNVGDYDNTSLCNLQSFMQSCGDLSSMIWSSMISIVIYLTVVKRVKVETLKKKEYLFLIIGFILPIFISTIPFMTDSYGEDTYYCWIQSDRSYDLTMKLLINYIPLWMTFIIITALNCITSNNIKKMEFLTDLQKKTTNKMLLYPYILIITSFWSSVVGFMELSNQPIPEFLQILHHLFLRSLGLLNALVYGLTPVVRSKLRNYLSENNPRVSVFSIFPQKKKESQEVQNIEGEDISDNQRYQQDINDDDDNSSVSSDGINGGGEIFHGQLSINESQSDNDFLSIEKKNEKLHEILL
>Sha|TSHANG00167650
MKNSKSITLTILLIISVLAIKANGFLDYTKEYLLHCDEEHTNEVLQKTLIIHKIDKWVFLLLAPFAILSTLFIMLTFIKYPTTRKQPGDIILAISVSDFILCVHWIISSIYSLWYDIGPNPDGAFCQANAFFSTAAGTTEFTYNCCFCLYVIFVIRNNLRGQNIPQKIFHMGCCGVTVIVIILLFATKNSGLSLFGTCSFSVNEGFPVFGVVILFAYLFISWYTIWYFRKSVPNNQIFKKMREEFLRYYFYYVVSTSMIWTVLAFSNLFAGLNCSYFQNPSMNVIITIGNAAKIGTPIVLSIIRYKDPTIKKKVRDQLCRWGLIRQNRPSLTNPLNPHSSQNQHNISLSEQFEFSSSIFTHSSLSNNNIDPQLLIKK
>Sha|TSHANG00187140
MQDVVWNILGMISCALSIMGGAVILIAYYKLPELKTFGNKMIMYVGVSNIIYSIQTLLEFAFDLSELYNNNGFSTLCKIQGFISNYTSECMLIWITILSLTIHDTVKNRIVNMAKRERVFIFLGFIIPLLLSLIPFISDSYGEENGNCWITSRAGKLAEILQVWGLFYGQLWICIFLNFALILNTMKMLKALDIANTQTYLVIRRFLCYPSLWIICWISGTVNRLIITTGGDNVDALMSISRVLTSSQGILTMVIFLSDKRILDAIKNRNQQYKNSQQNLQDQDIYDDDEECNTQKLLDPDDNDDYFSYYNDTKNTNQLNKNNIDQQNNNNVSCQTNDSNSSLIGKNNQQNQWGCVNPQNTSSCSSSLKLSSESCSSSNNDSHNQSLQRQQQLQQNQQQLQKSKRKDLRKRPVKKQISQKLQFQTSGQWNRMEQIDEDSDEENFDKEIQLQNISNPEQLFLSKSDTKILYKQKKVSSINTNEHSIKRQSE
>Tth|TTHERM_000310529
MTRGSFAKNALFLISLSLLHNKAQGDFLDYNKDKFYDCSGGKNYTEEQEQDILVLPYIDRIAFLIIPPFSMFISLLVIIIFIRFNQTRSFPGYISFALALTDMVLNISYFSQAIYVFSEGNSPKSSDAFCQLTAAFGVIALTCQYIYNLAFAVIFQIKIRRSLKGYTNKQYYLHAFVLVVSVVISMVSMSLKQNGLNLFGLCSFSSSNKNTSFLNIIVLVAFNGIQWHTVYYLKKVVPNMQLRENSIKIINHYSLYVVMSSITFMIFLISDFIESMNCGYIKEPDVNIFITIGNLARVFLPLFQGIIRLTDPEIRQYCLYILAKMKMISMDPEQLQQLEERSRAQQMNQDSWVAELSKDLRISTVFTMLCSIYLDILEEDQKNSLGFKKLCMEDSQEIIQRVISNTVVNRRFKFDKWNFQKDNQRKQFQIVPIRMTTHSPILFRHIRDLDIDVIDFSKSLDVMKNQDQLMQAVGQADGGRSGEFFFFTHDNQLILKTLKEEELVPFKKNLYSYVEYMNQNQTSMISKIYGMYSFEAIKGDNQRINLLVMKNILCIPREYILRTYDLKGSKLGRQVLVNGKDYEEALLRKRVLKENEFMKYEKKIYLQEKESVLVKQILERDSQFLAKLQYVDYSLLIFKLDYKQFRLDQIQTSKQLFQSFNCMKDVRNNGIYYHIGIIDYLQEYNYKKKIEHKLKEVRYGIQADASIQEPNYYSQRFIEQIVKKIF
>Tth|TTHERM_000313569
MICQILASLSLFLIFFTLAESKTISQSIRLSQLRRNDNLMYVTKFAADEGRSVFKARAIFESPVSGHNETRSVIEVGFAAIVDDQWKEDRNEVSCSNIRSKSSINNKFYMSPKASEHYSFEGALTSRRRRHVWFFVIHDCNNQLSNLYANKILLELEIYNVDKSHYPTDEGNFVLYYFILSGIFTYVFIRNLKILQERYKRNDEMDWPLCLLEISVGMWALANFFNFLHWLMYGYNGYGFFLFDLLSQIFSNLTSFIVTIMLILLSWGWTINTLSDDFYDILIPLAIILGVIQAMIVGLSKLTDDSFTKYHQYDGWAGYCVLIIRLGLCVYFAFGIKNTLRAAKEKVKEFIQQLGFFGILYFLAFPILLFISLFIAKYVQHKVIKNGIIILESVAILFLMFIFTSKKTQYYNISKQGNTLLPNYKTF
>Tth|TTHERM_00047210
MKLAWQVLFCVLLISQASQGFEFLDYTEEHNFNCYSNTTDEERAQYYDQVILHEIDRYLFIAFCPLTIMATSFIIYTFIKYPGTRNSPGDLLLGTSVCELLLNFHWLMASIYSLSHDGDNPDPNGLFCRLNSIFSIPSGILDFAYNFILNIYISLTLKNSLKGYSPKTRYWHILMVFSAAVIIIIFETVPNYAGISVFGTCSYTSNKLVFVTGPLIGIFYALLGYYMFRQFHKTIPDTRQKFANKRQEFLIYYAYVKVTSCIYLLLGITNLMIGLNCFFLHNPGLNIFLTITNFLKLLSPVILSLLRYRDPILKQRVLLELKKCKRRFNKKQHCSSIKKQLVEPINNDASSDQQNNQVIQITNQAEVKNDQSKSFIQEDQFKDMRQFLRQLHLTSMVSGILQEFSEDRDKESINQLSKDDFVEKDADIIIDNDQNNQDLDEQYEKLSIKMTVYAKKVFQLLRQKYSNGLNFVDSLQLEANNPLIQKASGEGKGGASGEFFFFTHDNNLLLKTINQNELEVLLEKLDKFVTHYEQKDDSLITKIYGIFTFQQQASYDRPNHIIVMRNLLAIDNKYIHRKYDLKGSTYNRYESNKRKDKNLNEIVLKDMDFLEFEQYIKATHQKKLEISQTLEIDSNYLAGQGFMDYSLLILKVDWNQYFLDLEEVQQNNQNNQNNPQNFNVNNQLNLQQNQIPNLYEKVIEKFGSSQFIFQSEENPSFFYHVGIIDYLQQWTIKKGLERFFKNCINGKDVNTSSQPPGFYSDRFKRFVRKIFANNS
>Tth|TTHERM_000775989
MLEEEYYTSVAVVIIIMSCLSILGGLIVVLTYVMLKQLRNFALKMVVYLCLSDILSNVAMLLIPPNILHSKIGEYEHSPICTAQSLLQSWGDLSSIIWSGLISVVIFLTVVKRVQVDTLRKKEYIFLIIGFLLPLLVSSIPFINDTYGEDTYYCWVKSSAKNSLVFKILINYAPLWLTFLVITILNCFTTQTIKNMENVPVIQQKSMKKMLLYPYILIITSFWASVVAIMEFSNQEIPEFIQILHHLFARSLGILNACIYGLTPVVRSKLRNSLSVSSLVKSEKKNNIIQKNFKDEQIHSEGDDNNSYQGHDDQINDNFSDSSDDIYNFKNDVAINNGSFNESNFLKTENKKEKLHEILL
>Tth|TTHERM_00079150
MVDAGEILFGVGSFLSLTFTTFLILVYIFGSYPRTFAFHLVFMVCLNNFIWSFAVFPAIFFDLITEDAYLNTYLCNIQAFLMCFSTNSGFFYVISISSSLVRTIIKKEDISEAMRNPLKYYGPLNILLPLIMAIIPITVRRYDHLAPFENVQCYLIVNGLQDVVGLLLRIIIFYAPYIFAITYQICTIVRILSFIKKSSSLNNSEVNEIKTLILYPIILCLTQSWLIISRTFEIFADIKIEWLNHINLFFFSLEGFLNVLVYGIISLDICKGIRGFQNKSQIWNKQTNQQEQSNISNSQSSSEYIEEIQAPLKEKTNDYSSEFTINTNYKSDTFIYERNSSADNY
>Tth|TTHERM_00149640
MKFSYQKTILITLLLLVSSIKGFLDYDEEHLLNCKDFHTNEALQTTLIIHQIDKWVFLILAPFAILSTLFIMLTFYKYPTTRKQPGDIILAISISDFILCFHWIISSAYSLYYEIGPDPDGAFCQSNSFFSVAAGTTEFTYNCCFCLYVIFVIRNNLKGQVIPQKIFHLACGGITILIVILVFATKNSGLSLFGTCSFKVNDGFPVFGVVILFAYLFISWYTIWYFRKSIPNNQIFKKMREEFLRYYFYYVVSTSVIWTILAFSNLFAGLNCSYFQDPSMNVIITIGNAAKIGTPIILSIIRYKDPTIKKKVRDQLCRWGFIRKNRPSLTNPLNPHNSNQSQHISLSEQQRRQSSEDGSSWFTKLTQNLRMTQIYAMISGIIINDIIQKKKENPQSNGSINGPTIINISNPLVALNDDDYTSDQEIELNDELISQYIPFHKHEQGSPSVEGKVTVHAPKVFRALQQSDGLMADIQASFDLINNIESIQKKFGGPDGGKSGEFFYFTQDRKMIIKTMNKGELDAFLKNLKKYVIHLVLNQDSLIVKIYGIYTFQINKTQNHVLIMRNISQCPSEYIERTFDLKGSTYDREVISQKKNKGKKLSEMTMKDIDFKNTEGKIWIEKKYAKRCSESLEKDARLFESCGLIDYSLIVFKINWIKYSIDTQVEIEDVLKKFHSDLNIIESTKEVGIYYHIGIIDYLQEWNVQKNLEQNTKKILNLNGNLDTSAQNQKIYADRFINEIAKGIFDV
>Tth|TTHERM_00160620
MDQSFGNQTHGYEENLLIIEITTNSLSLIGSTFIVLMYLCNKDLHTFAFKLVFLLSISDIILGFGRMFNFQSIITQDFTPENGVTCQVQSFLVTFGGLSTIVTTMAISWSLCQSVIYGINNLNDYSKYYYIAIFLFPLIISIVPLATGDYGVSGISCWIYGHDDKPYGIRTMLWRLFLFYIPLWLSVIYNSINYFRIRKFVYSLFVDNTEASKQHKQIIRKLTLYPLIMVICYLFATINRVYQFFEENEVEAIAYLHICLAGLQGFFNSLVYGFNKQIKSKICKSCITQKKKSKEQEEKDVVEYSSKSSIDENRQNGSRQVTSSIESSITAEDEFGSSVQKEMRQNLGNDLYQYDSHPTSKIYDKGINRIARLSDLSSVHSSSSNKNPSANSREINLT
>Tth|TTHERM_00237480
MIMYVGMSNTIYSFQAFFEFILDINNSYENDSMNPLCMIQAFISTYTSECMLIWITILSLTIHDTVKNKIKNMAKREKVFIFLGFVIPLVLSVIPFITGSFGRANGVCWITDNLGRVAELLQVWGLFYFPLWVCIFLNFILILRTMKMLKDLDIANTETYFVIRRFLYYPCLWIICWFAGTINRTIITFGGEGNTFLTDISLVLTCSQGFFTMIIFLSDKRILDAIKNRVSLSKTQIYQEQQSGECCDESKDELSQMQSKLLDVDDQDDYFSYYSSDTNQNVQNKKINDTSSNISSQNQIGSETDSPKNSKHEKSNQMNSTSNSISNKKGEEDQERQAHHTQKKNQHQNQNQLQQQHHHNHNHHQNQIKSQNNKPHRTQSRPNSSNHPNHSIQKKKANIKRTQKQQFETSGQWNRMEKIEEDSDEELFDKEIQQMNIKNSEQLFLSKRDAKLLYKQRKISNVNNISENISKRSQI
>Tth|TTHERM_00313700
MSDEQIQETTSQYILQVSISGISILCCLIITIGFIAFKNLRKSALKLVLFLCISEMIFSISMIMRPPNQQNNQLCAAQIFFGNLGHLLSLFWTCMISYSLHRSIRYGYEYVKCIMNKIILTSLFVPTSLAGLILTRQYFFTENNFCNVLQEGIEGSALNSDDTSFYIQKLIMLLEFQIPIYISFAFNLRQIISVAKIAKENQVHNVAIKLRRIYVYPFIIPICQIFALIYQVYVLSGGNPDNQTLITLNIIFSCSQGAVNSIVYGFNQKLRWSFKNAYNNRMSAASTSLNESLVNNGYSSSQTESPERKKSGFNNIVKAYQTASEDEEEDRIQNSSFKKLNMSKSNAQNINSKSSYLNSTKCGSNNNLNTIPEQPHESPYERRSSKFQSFKHNSSDFIESDSFNEGGEVSDDLLDEYISNHSTPSRQFQLTIADF
>Tth|TTHERM_00348560
MIQEIILFVCLLLTLISTGMLIAYFIFKEESRTYSFKLVLPIFLFDFIWALNAAIPMIYYFASPDSAISDFACKFQGIVKLFTTNGSFFSALAISWTLYTFLIRKIPIQTKNPIIYFSGYTIVLPFIISFIPLFFNRYGYIPPIEQVMCFLVLDESNGQTDYLGIIFRTSFYYMTFIIVLCLDVYYVGKICYRYYQNRNNEQEQFPKEVRNLALYPSILLLSWIWLIAERVIESLNGGEEITWLNKFDLNFVALNGFLNSIVYGYLSINPFSICYKNTESQVLASKDSLINLNSMQKSINKIQENNSDISNSIHIKLNEDYDDNQGDNDISNIENVYDNSEINRNQALRQKYLYKDSDSILKENNNLVID
>Tth|TTHERM_00633170
MTIVSNHNQVNIIQIIAIVVSSFSLLGAIFIIGIFLSFKKLRVFPFIYVFWLSVSDLISSIGYLLVTDSIGDTPEQLQEANFTCKTQALMINFGQLASICWTAVIAWTLYNSTVKVVTNLQQKTETKMVAIAFGFPLIMSLIPLILNEYGPQGGWCWIKSEGSNKVLTFILVGIEFYIPLWIAFVFNGITIYRVIKYVKSITQDKNQLKLINRLTLYPLILLVCWSAGTVERVFDFIGISSEILSYLHIFFGGLQGFFNACVYGLNSNVRKVIRENLCSSLPCFASAYIYEEQNLNEAEDHQQDSKKTASISSGEGQVEMEQLNQ
>Tth|TTHERM_00678130
MQERSRSQQLFITSVLNLTSSSISIICAILVLFAYLKIKEFKTLSIKLYCFMVISDAMYSIAWFFIPQTIKGDEIENNWSCQASAFLLQFGQLSSVFWSTMISHAIYSAIIKGHIEESSLLKKYMVITYGLSGLISSVPFINGSYGPVEYFCWIQISQHDKIGTNQIRMSLFYLPIWVLFLIQIFFYYKIDRFEKKIAKGNNLKHKTHRKFIYYSLIFIETWISPTILRTLNMSEVTSQSVFPLACIAIVTSRLQGFMRFLLYVFSKKITKIIKHYLTSSRIASYHTSSQSNPDIKQNSRKSQKAIFKTIQNSPQKQKLSINNEKQDQNTSISNNQEDLEYDNIKDRDLSFLSIEM
>Tth|TTHERM_00922880
MSILPQVGLAVSGMLSIISTACLILIYTFKKSSRTYAFKLVLPLFIFDLIWSLNIVIPVFYNLADPDAIINMPLCRIQATIKLFTMLGSFFTTVTISWSLYSFIIHRKPIKSKNPHLYFSKYTVVLPLFFSIVPLALDRYNRLQPIENVMCFLSLSEEDGSTDYLGILLRVFLYYTPFVIVLIFDMFSVIRIYSFFHKNKIETSDKRDIRNLMLYPIVLFLSWIWIIIERVTEVIKNEDVEWLNNIDLSFATLNGCLNALVYGYISLDPFQHLRRKDKSDESSLDSSQLVSEERDTTKCHYNKNNENNHDGYEYKCNTKQSEDFSLTFHVNPQEESD
>Tth|TTHERM_00925420
MSSYTYSVFFLICSTCSVISTGILLFHYTYYKQVRTFAFRLVFTVFLYDFLLSLDYFIPLAYYFLNPNETISDSFCRIQAFLKLLATNGTFCATLSVSWTLYTFFIRKKPIKTHNPVTYYGKFTLLTPLFLAIIPFFFDNYNHTQPLEEVMCFLIVKSYPDGSNDVVGVLLKIFLSFIPFFLTVFLEIYFISRIFYNFYKNKGETHSAEIKKLILYPLFLVVSWIWIMFERFYELVTGGDKIDWLNNFDLQITVFNGFVNSIIYGYLSINPFQRCCNKNNSEDNNKFKEISPQSDYDEDEWSQLQSSMIRYNNNRMKDESSSSMEDQEGDDIKTSLIKY
>Tth|TTHERM_00925490
MGEKYETISLLLCSILSCTSTGILIFYFFYSQQSRTYAFKLVFSIFIFDFILSFDYLCPLLYLLIDQNAKIGDVVCKIQGFVKLLATNGMFFSSLVISWVLYSYFIRKKQIKYKNPIIHYSKFTIALPLIISLIPLITGNYDHTEPLKDVMCFLIVKSYDEGSYDTTGMVLKIALSFIPFVTTIFLELFFVLRILYQFYINNDQVYLVNIKNLILYPSILIISWIWIMFERFYELVTDGDQINWLNSFDLQLGVLNGFFNSIVYGFLSINLCHSLEKSEIKLIESEKTPYSDSISGFSSIYEEGETCDN
>Tth|TTHERM_00930790
MTVYQEFPQNLVKCRSPTFSWQVDNVILYTPDLYMFLIFSSLACLLNLFIITLNIKYPQIRKRPGDLFCGLAVAELTLSLHWLISSLYQYFTDNQNVKSSDVFCQINSYFSITAGIFEFFYNISIYTYIVCAIKNLKILKIAEGWYLHAAVVIVSFLITFFVKIFGYSGKTMFGTCSIKSENQFPLKGIGLLLVYIFISLSTLMYLNYKLSNIKKYQKLQKFYQFYMYSCIATWSCLVCSQIMMFLNCRYFQKPSLNFFVTLGNACKIITTLYLPIVRITDPNIRPVFRAIFKISKNSIKQKDKQELPQNSVNNSQTTINDISMNSSIARNINSHLLKNQNQLVNKNSNSLSEENNNQQKGIEMVNINKEQKRDSSMIQQFQGQSLALSLVLPQNLAESINLEDFQIDHAVYEQDKSKYLFANFNEPSQSYPYQNKYFSPN
>Tth|TTHERM_00940250
MAIDQTNGLIALSAVSGLSFITSLTVILVYIFNRKFRCFSHDLVIMLCASDLLYCFVALSRSIWMLSDSNAYIDGALCYIQAVYIQTFDISSCICTTSISYSLYLQMVKEVKLYKQSAFKMFWKRNYLIPFLCSLVFVVFNLVGHNDPYKETYCTVCSDNPMITQILQMIYFYIPQTVGLIFNIIMIYKVLKAYFQNRQKYRNISYSEIMKLVFYPLILLFCQIPLILIRIIEYSGQYFEDATIVLYVLSQSIGFLNSLFYAIVSLKMFGCECVSSSKYEDEDLKQRLTQRQNKNFKYIESNLSIDNQNTRAETKVLSQEDNLEWDE
>Tth|TTHERM_01026320
MQTKHQNIVQLIICDFFWYIYRLKVKFYKKHYYQLNQYRILKSHLQILTCLIIYSKNTQKQNHYITLSAKFIALQRFSIIFEKQLIVLEVIWQKHKAFDCIQIVLVSDQLSKCHQQMMIITTSLLQFWQQEVSFATKMIVCICFSDILFTLGIICNQKYIDIVSNRFICNLSAFLTLFGSLSSLSWGSIIAYTVYINTVNPGSKTVLQKTKRMVKKYALIFSYIIPFLFAVVPLFFEDYRNIGDICFITLETTSGYFSNIALDLLPLLIEIVIIFFYIFKSIQAQQKEYQQSSKYLLVYPMICVIAFGSFFCQKSYELITGLSCGCDYDWHSISFILCALNGGLNALCYGLNSSICFPLFNVMTCCCKQRSDSSNTNQYTIQTSLRADSGGHMDSNQFSTPTDSKDNNYMFYMKHEIMSQHINSGQ
>Tth|TTHERM_01055530
MGQTDVFEWIIFGESVISLILSILVIFAYFKFKKIKSFPFKLIMLLCVADSFNSLAYFFVLFHVEDNYNLCQVQGFFIQYSNVSSFVVTSVIALNVLLTIVYNRQNPEKYTKYYLFVSFVIPLIIAVIPAIAGKYKNEAPFYCWLDQKDYSYYVVFAFVFFYGVLWVSVLFFIFCLIRVYRYIKFVGLERPAAQFYKKLLNFPVIMMICWLPSTINRIIDWFNEDYSTHQWTYFMHICFDILASILNVCIYGFNEQVRREFRRYFFSRQGVEDYTDLDEQDNRKKLLEHPKLQKLNIDSSRLRKDNELGSPSDIAFFMNEDDDQLGYNRINRANQQSDQYQEINFSAADES
>Tth|TTHERM_01108490
MNLVSLSIILLATISLSLCKITTVSVPYQKMKKAQNNSYIIKFSYDIGQGTFVGRAKFNKPLIQSNREDNSTLTVAVVLDDKWEEYQAAETCKQKLDIARLSDKLVIPNDGRTWGPDQTFTLVQIVRRRTYFFTILDCEGVLNGKNPAGLKIDIQTEMLNIENSHFSSEEEGFLYPFFFLLIICSVFLSKNMQRLIKLYNKEEELDWAFLLANITLIMQILNIFFEWTHMLIYSSNGKGSFVLQLFGQLFGIAAQFTMAILFILISWGWTINYSELENFDIYIPLAVLLGIVHMMIVGLSKLTDDESHKFHQYGGFVGWIIVFLRLGMFIYFLFGIKDTLKTAREKVKVFIYKFVIVGSLYFLAFPVILFITSFIADYVQHRIITIGTLLMQCIAIIFMSFQFTSKSSGYNEVSIKANPLLPYGKLD
>VCONV|evm.model.k141_14575.1
MEDEIHFIIEQIKSHKYELLQIKESSQKLKKEIEENKGNESTVSKLLSFVKGGSKNAERQKQLNKLEENRVEHLKELDTLKRVHEDSFLHYRDILEQQRRHTVSETFYGKLFHKFSFFLASYSISRIFLTILNTIRGRKLSADPITRLVNFVQEDLHLPLGQTFQEITQYISFILMGYIMITSVRSFSMNFKAFIDYILRRKRLNMLDSATQIYLFSLIYGIYFLAAVILQQSGLPRAYVQEKSQLRTTFEHITGKIDLLKHFVLFDWLFMGMCLFSICLVYFTEQQRGGKLNFIISERNIIDMTKQTAEA
>VCONV|evm.model.k141_16563.4
MLFRDFSYGVSTSLPYIRHLHTSFHTQKYNFCNLGSKLWNIIYLLATLIAIGLTIGLYYKDFLGLNIFGLCSITFIRSQYLSFIPPTAILVVVLLFLVTGIFTIHYFRKHMPNTIGLRRKRYKQSKILSYYILGFSVYLILLLIINIVELSNCHRNQESYLEIFITGLNILRLSQFIFLFIIVFKNESFRRSFKKFWKSKFTNRTRSDLDLQLNKAVSFYKTNDSSIDYEQFFLDIKQEQNQLDILKVSQVVTIVSGIYVAYKQYYNINEEYFRPYLSDDANRSDCSSLTRQKNVRPTRKIYYHEKMSIAIDSEIIKDYMVDLSLLPRLGVLACNMTIHAPKVFQQLLESDNLCSIYQSFELHDNTKKMFDLVEGQGG
>VCONV|evm.model.k141_26914.1
MLFRDFSYGVSTSLPYIRHLHTSFHTQKYNYSNLGSKLWNIIYLLATLIAIGLTIGLYYKDFLGLNIFGLCSITFIRSQYLSFIPPTAILVVVLLFLVTGIFTIHYFRKHMPNTIGLRRKRYKQSKILSYYILGFSVYLILLLIINIVELSNCHRNQESYLEIFITGLNILRLSQFIFLFIIVFKNESFRRSFKKFWKSKFTNRTRSDLDLQLNKAVSFYKTNDSSIDYEQFFLDIKQEQNQLDILKVSQVVTIVSGIYVAYKQYYNINEEYFRPYLSDDANRSDCSSLTRQKNVRPTRKIYYHEKMSIAIDSEIIKDYMVDLSLLPRLGVLACNMTIHAPKVFQQLLESDNLCSIYESFELHDNTKKMFDLVEGQGGRSGEFFFFSYDNKY
>VCONV|evm.model.k141_35785.1
MRQITFLFILFLAFITAEPKAVKKTIKLANFNKQGPFLFLTKFHIGVGHGQMDMTYSKGDEIISETFYNDFSIGLVNSTVYSQFMAASTCHEKSKFVFKREKLNFRQQRYGMKHVKLFDLWQEQIWYFYVYSCQQNILELDRSTEQIVLTFTVTNNGSQFGQNDKILQAYIILVVVWAILIVKFALPMGRLISFKNPDSLKLSIFGGLLLLGMAYLYRLIHLILYNFDGLGIHIFQILYIILKNIGEAIITTIIVSLSWGWSILHLKSGIWYILFGVFVGLANIVSLALSSLQEQHEQLHHHYETTPGMIVLLLRIILFIIFIAGIFHCLSQSTTKVRFFIKKFAWVGSFYLLCWPTTVFIVEAILPSYMHRQIITFVEEFIHICACTLICNMISHPQSAYRKVSLQEDDNPFKINDYHKK
>VCONV|evm.model.k141_3695.8
MEESLWYFYIFSCGSNIEQLKNTNEQIGFQFSVLNNGSHFGQNQQSLYGYALILGIWTALIIKFAIPMGTLLSLQNPSGFKIAIFGGLIALGAGYLYRLIHLVLYNIDGNGIHLFQIFYLVLKNVGEAIITTAIVSVAWGWSIVHLNSNQSYVIIGVLTGIVNIVSLILSSLTQEHQELFHHYDTIPGGIVLILRTIIFFVFTAGIINSFNQSHGSIIHFIKKLGILGGIYLLSWPATVLIVELTLPNYMHREVITFVEQVVHLCASTLICHMISSPQSAYRKVSLHEDDNPLGMQNYRKR
>VCONV|evm.model.k141_39361.2
MVDVRNNDRFHSSTESSYIWLLPMLIISGGVMLYILYKNKQQDGDNWIKWTLKISLWISIGSVVFKYIGFMIYAYINGSDYQFFDFMFLFLHSISDSAIIVILLLLGYGWTVTFNNSSDFDLYVPLACMLGLVNVIMTLLNKVTDGDPDKHHMYDTIPAYIMIGFRLLAFGIFIGGIIKVSINTKQDQKTLRRYILELGILGTIYLTFLPASVYLMQFIDQKYRKEVLYYAIQSARYALNAWLVLICGWKSSNYRKIIDKSFMEKGEKYY
>VCONV|evm.model.k141_39462.17
MPRDAIITMMLLVFSSIFLQLSVEAKVYSKNIAVMNFRREAGWIYIDRINLDSGKLEIQLAVKIIAQDFRIGSSFQFVFAVVPSDIWDAESNAKCDNSKFTSLELQQKSIKQKSHPMVFNPENNFQYKSTVSYSFEKGSTLNFVLRDCSQTFLKENFGRGTSIEINLKTYINGEYLSSSEKLYDWLLPSLTILCLCAIYYLKYTNKEDEVNWIKFILMISLWISLSATIFKYVGFVIYAHVSGEDYQFFDFMYLLLYAISDSIIIVLLMILSFGWTVTFKSTKDFDLYVPLASMLGMINVIMTTLNKVTDGDHNKYHIFDSVPAYIMIFFRLVGFCVFAVGILRSFLKLKQDQKKVFRYFLHLGILGTIYLTFIPISLILIQFIDSNNRRQGMFFLIEAGKYALSLWLGYLSGSKHSVYRNIIEGSFMQKGEKYF
>ZARBU|evm.model.k119_2381.3
MGAANRRMARAWVLLLAAPALALDYNQQHTLICSEISSKKLQANLNQLWNILILHDLDRYTFLVVCPIIFCLQLLVLNTYLRNQNLMVRPGNIFFGVVCIETVLNLLLLAFSVYDTVHDLAQPMPTHFIQFCSVTAFLEGFFSLVHFLYISLFLIYTIFLFRFSLKKKSQKFWRMLHLLVIGVSLLCSTCLYLLDFMGLNLYGLCGFTPTRLDKFNVAFPVFELVFAILFCVTGIFTYFYFRKHMPRGEMFRRKKHKESRIIFLYVLGFSVVFFVTGLMSLLMNVNCISSKPVPGITVMSTIANLLRVSSYIYLIAILLAQDNFRRGFKKSLRNLFQRDSMERTVSMTAEEATDRVIEMEKLAFDEKLLKLKEKKNEIDLLLVSQIYTIISGVYIANYEYNGLESAPGQIRSIHFKESISFSLNQKSIINYEKQDRAMLHLKALSCDMILHAPRIFRELLDMDNLTRVYESFNIIENVHKIWNLAEGDGGKSGEFFFFSSDNRFVLKTVTIEEFSFLQANIEFFYEYFRKNPKSLLAKIYGLYTIKGDEMQRTYRIILMKNILGCPRSQVLRIYDMKGSKYDRQVITSIDMEPEMSKHTLKDIDFMNYEGKIQISEAKIRELKRILHMDSHFLKELNLIDYSLLVVRVSWPRPCTNPHFWTEFQRMEHNENAGEYYHIGIIDYMQKWDLQKKGEKWWKNLTGKKDVSAAEPNHYQKRFMQFIDEIVTVLALNDREKELIEMNTVSRADSGLPPKKEKKTSDSEEIHAPPDRSLPSSLEGPRSNHF
>ZARBU|evm.model.k119_2478.10
MSCLVPRVWPLVVCVWLLACASSKVFEMQFAMKRFKTSQGWLFLDKVVLSPGTSTISLATQKVEGTPLSTSGEIVLDIVLEEHWPQQEQQRCKGYIKSPLLLHELDLSGQNSVSSMEVAVEKEQYYYFVLKDCNSRFLNDYNNENMKIALRLEVLNNGSPMGEEEDHWLVVPVILVVGCWLVFSNKYFLRGEFQHDPDYAKMILFAGIATNMSSLIWRSFGYLLYLYTHANYTLFHLIYLLMHSISETMVIGLLVLVGLGWSINYLQGPNMDLAIPAFSFVAMVNVLSSLLTQLGNTPHDMHHTFDAVAGTILIITRLLTAVVFACCVAWTHSTSRYQVKRFIVWFGVLGFAYICSMPLIVLISNNWVEARQRNEFVFVCVESIKSVSNIALMYMVSSTKSTYSTLSYKNSSFLPQQPGVF
>ZARBU|evm.model.k119_2611.1
MDSSGLPAGSSHEPYYQSAAIVIIVANSISFLALVFVVVVYIGSWRTIASFPMRLVTLSFYLCLSCLGQSLYVILLNPISIHEIESDNDDLQPSGYCIFEGILKCFFDLSSIVWTSLIIYSVFASVARQNSMEAYEKLYLILAFLLPLIAAIIPAFFHIYGYDQYFCWFHAANPNEEFWLKMGFFFIPLWIFFIFNFILSQITYRTLKNLQIDPRQLTIFKRLMFFPFILVITGAFATADTIYYYVNQSYLPWLDFIGIILLSFYGLFTAMAYGFNPIIREKIILFFNHSHAEEVRKLSRDSELSDFSALTVRGSSTSSNNTEKLEKDLFSRKDTNLRLPIEVN
>ZARBU|evm.model.k119_3603.1
MLIFFSIEAAGRLYSDTLSITSFRRNKGWLFLDRMSFDQGYARFDFQIAIDTPAAPKRDSFELELAFIPDERWAEEDMIKCGADDERKQTEAMDAPNDPELNEEENSASPTALPTTPLETIAYKVYLNTSNNLSFKQKYLLRLDRPTTYHLALRDCQRNLINEYFRKQTKISYTLEMRNNRENHGADEKYYGILLPGLLLLTAAMLWVSWPGRHQLFEENDRDWAKIMLAIAMILNFVALLLSYSGYLIYVYISGKQYGFFDFTYLLFHSLSEVILTCLLIFVAYGWTITFKNDAEFDLYIPLISMLGLINLILTLLGKVNDGESDKYHMYDTIPSYLLVFFRVVTVGILIIGVVKTYRENLGNSKITAFYARFSVLGGLYFLSLPAIMIIATWLPVEWRKVMVFIFVELVKNGVNLALTWMVSSKKSMYSSVKADAGSFMEHGNKLL
>ZARBU|evm.model.k119_3845.20
MVPLLYYVRRRCRDHPMALIATISLLEALSNYNVILIAVSIYKFEELLKIQQIFHFLFFFKKGEPSEDDFCLFNFTLYILLELLSIAYNVCFSADLLLTLKLPFFAGRKRMKFYHMFCLIFVICFLPLSMFESQSKFSENAGICAGEFHQKSIYRIPNAFLLALGVFYIFSAAITVVSYRSQHKNEIRRRYISQHRIILLVLVLVWAFPIATNLLILFGDENSTLFKIFNLASFVSLLISGALVTLVRFSTDPFLWLEMKKMICEWKFLESKDPEREEPYANREDVWNLPLANAVSTSEYQRVISNIIQIVLQTCAESNLRIQVDIASRVERASTLLEKKKPNSGKNDHSLKGEESSSESSIREVTEEPMPVRPLRESSGLRFSNSCYEYGSQVLQNHEIKEYLRNGSLDQLKNVVKISKEIEMVCVPDSEGPDEGRKQSPNNAIESYAAIASEVVRRKAAHSKDARQISIKVKSLADPLFVALRIYDELTSQQLRKTLNLSLNAENIRRARESLGASGSFFFFSYDQKLVIKTISSTEVDVLLSLLPFYYRHIMKYPESLLSRVYGLFSVEIAGISKISFVMMENTFETFEKGGIIYKKYDLKGSTIKREVRNPTADVLKDINYLHSNDAFLLMSKERKKLLLEQVKADVNLLSSHNIMDYSLLLGIGRRRQGIRLQSGWRCFEDGSDLTGKVYSLSLIDYLQEFNMNKYMELTLKKIFKGGGDISSIDTQAYRRRFLNFLNRITVVLRM
>ZARBU|evm.model.k119_4395.34
MRSCWLIVFVSVLLYPASTRRIIKVLEPQSLALSNQTAFLTKLDPTAEIAQIRKLELRVGLLRDSNQATFFAAKSCDEKQQLYEQTGEIVIMDYSWGNNVLSVESPEEHIWYLYFYDCQSKEDHSQLIGKIIFDIDIFNNDSHFATDEEYFVSGYTAMIALWLLLLALLFCPIIQSLKHHENNTRLCIYGGFAVLGLGYFYRFLDVIMIHYNGEGVDFLRICYECIKHVVEGILITVIVSIAWGWSLIHLRHQSSYLIMGIVTTLLNMASSILEGFSEDEEHEHHQFDNVRGVVQVTIRILICLVFFIGILKSLVASVGRVRRFLRSFCCWAGMFLLSWPAALLFTELFLPPYMHREVVTVADEMMHLVATAFLCRNFALPHTAYMKVNLKDEDRYMPDYVR
>ZARBU|evm.model.k119_5976.76
MGSWHVTVILTYLIAQSISRILSDRITASSLRRNEGFIFLDRMHLSTGFITINIKLSLSTDTVPAEGAYQMIFAAIPDEQWDQYEEYRCKQSLEAAEIPTKGSRRYTRSLVVSSETMSAVGDLSFRLLKPTGYHFVLTDCSRNLVNQYFNKKSKVFYEVNVSNDGSNLAEDERAAKWIIPLLLAATAASIWILGRRTSSEHCETNYPRIILQVALWSRAISLGFLCCFYLIYGLGDGNEYVFFEFMYLFFGEVCEVLLLTLLGFLAFGWMTRYKEHRDQEIYFPLAAMGGFMSIIVTLITKINDGSIDKFHMHDTIPTYILMVLKTIACLVFLLGILRSLAQKSTHPHLPAFYKWLGLFGTGCFLSLFGVYFGAMEVERCLREFWVLIVVEVARTVQTGVATWQLGSKKSLYSRVTLVDKSFMENQSKYL
>ZARBU|evm.model.k119_633.36
MKNYWPIVLAGFLLSLTVARRIRKEVEPSSLGLGYQTVFLTKFDIGAGQGNFSIKYKLDRTGELSQIENLQLRIGLLRDSSHNEFSTAKSCAEKEPLYEQVERIEIMDYSKGNKMLAVECAEEHIWYLYFYDCESKEDWSELKGKIIFDIDVFNNDSQFGADEEYFVGGYIVMIALWLTLIVLLFWPIIKSVNRSEDLTRLCIYAGFVILGLGYFYRFLDVIMIYYNGEGVDFLRICYECIKHVVEGIIITVIVSIAWGWSLTHLRHQPYYIIMGTATTILNIASTILEGFSEDEEHEHHQFDNVRGVVLLVIRILICVVFFIGILKSLAASVGRVKHFLRSFCLWAGAFLLSWPAALLFAELFLPNYMHREAVTVVDEMTHLVATAFMCRLFALPRTAYMKVNLKDEDIHMPDYVR
