# Supplementary material for: Genome-Wide Identification of G Protein-Coupled Receptors in Ciliated Eukaryotes
Source: Int J Mol Sci. 2023 Feb 15;24(4):3869. doi: 10.3390/ijms24043869 (PMC9960496; doi:10.3390/ijms24043869)
Supplement: Supplementary file 1 [file ijms-24-03869-s001.zip › Supplementary File S2.xlsx]

## Sheet: Overview
Genome-wide of identification of G protein-coupled receptors in ciliated eukaryotes
Supplementary Files 2
Supplementary Table S1 All informations of GPCRs
Supplementary Table S2 GPCR and all gene numbers in 24 cilites and 3 outgroups

## Sheet: Table S1
Supplementary Table S1 All informations of GPCRs
species	sequence_id	length	Family	superfamily_id	pfam_id	prositeprofiles_id	superfamily_annotation	pfam_annotation	prositeprofiles_annotation	superfamily_site	pfam_site	prositeprofiles_site	TM_numbers	OG_groups	GPCRDB	GPCRDB_Evalue
Carchesium polypinum	CPOLY|evm.model.k141_162281.6	526	A	SSF81321	none	PS51257	Family A G protein-coupled receptor-like	none	Prokaryotic membrane lipoprotein lipid attachment site profile.	13_180	none	1_23	4	OG0040867	Class A (Rhodopsin) Protein receptors Glycoprotein hormone receptors LH receptor	1.21063
	CPOLY|evm.model.k141_175371.6	347	A	none	PF10192	none	none	Rhodopsin-like GPCR transmembrane domain	none	none	72_316	none	6	OG0000542	Class C (Glutamate) Ion receptors Calcium-sensing receptors CaS receptor	7.02464
	CPOLY|evm.model.k141_291634.3	409	A	none	PF10192	none	none	Rhodopsin-like GPCR transmembrane domain	none	none	138_377	none	7	OG0000542	Class A (Rhodopsin) Peptide receptors Formylpeptide receptors FPR3	3.20749
	CPOLY|evm.model.k141_396912.2	437	A	none	PF10192	none	none	Rhodopsin-like GPCR transmembrane domain	none	none	164_397	none	7	OG0000542	Class B1 (Secretin) Peptide receptors Parathyroid hormone receptors PTH1 receptor	6.76296
	CPOLY|evm.model.k141_685498.8	302	A	SSF81321	none	PS50261	Family A G protein-coupled receptor-like	none	G-protein coupled receptors family 2 profile 2.	11_292	none	10_263	7	OG0000923	Class B2 (Adhesion) Adhesion receptors ADGRB ADGRB2	0.000220827
	CPOLY|evm.model.k141_92578.1	445	Unknown	none	PF12430;PF12537	none	none	Abscisic acid G-protein coupled receptor;The Golgi pH Regulator (GPHR) Family N-terminal	none	none	302_440;161_214	none	8	OG0004660	Class A (Rhodopsin) Peptide receptors Neuromedin U receptors NMU1 receptor	0.0198862
Entodinium caudatum	evm.model.NBJL03000082.1.16	404	A	SSF81321	none	none	Family A G protein-coupled receptor-like	none	none	22_359	none	none	7	OG0029797	Class A (Rhodopsin) Peptide receptors Bombesin receptors BB3 receptor	0.108595
	evm.model.NBJL03000213.1.5	805	Unknown	SSF56104	PF01504	PS50262;PS51455	SAICAR synthase-like	Phosphatidylinositol-4-phosphate 5-Kinase	G-protein coupled receptors family 1 profile.;Phosphatidylinositol phosphate kinase (PIPK) domain profile.	404_737	457_737	48_288;352_740	6	OG0000223	Class A (Rhodopsin) Protein receptors Chemokine receptors CXCR1	0.367143
	evm.model.NBJL03000492.1.8	749	A	SSF81321;SSF56104	PF01504	PS51455;PS50262	Family A G protein-coupled receptor-like;SAICAR synthase-like	Phosphatidylinositol-4-phosphate 5-Kinase	Phosphatidylinositol phosphate kinase (PIPK) domain profile.;G-protein coupled receptors family 1 profile.	15_274;384_728	427_728	321_730;24_266	8	OG0000223	Class F (Frizzled) Protein receptors Frizzled SMO	1.48574
	evm.model.NBJL03000746.1.1	345	A	SSF81321	none	none	Family A G protein-coupled receptor-like	none	none	13_327	none	none	7	OG0030022	Class A (Rhodopsin) Aminergic receptors Adrenoceptors α1A-adrenoceptor	0.701206
	evm.model.NBJL03000811.1.6	320	A	SSF81321	none	none	Family A G protein-coupled receptor-like	none	none	14_310	none	none	6	OG0042116	Class A (Rhodopsin) Orphan receptors Class A orphans GPR135	0.0579799
	evm.model.NBJL03001357.1.4	373	A	SSF81321	none	none	Family A G protein-coupled receptor-like	none	none	42_321	none	none	7	OG0012200	Class A (Rhodopsin) Lipid receptors Prostanoid receptors FP receptor	0.187289
	evm.model.NBJL03001406.1.2	283	A	SSF81321	none	none	Family A G protein-coupled receptor-like	none	none	8_265	none	none	7	OG0007662	Class B2 (Adhesion) Adhesion receptors ADGRC CELSR3	0.0152277
	evm.model.NBJL03001416.1.5	344	A	SSF81321	none	none	Family A G protein-coupled receptor-like	none	none	22_323	none	none	7	OG0030022	FSH receptor (g3wgp4_sarha)	3.67108
	evm.model.NBJL03001523.1.5	373	A	SSF81321	none	none	Family A G protein-coupled receptor-like	none	none	42_321	none	none	7	OG0012200	Class A (Rhodopsin) Lipid receptors Prostanoid receptors FP receptor	0.187289
	evm.model.NBJL03001945.1.3	432	A	SSF81321	none	none	Family A G protein-coupled receptor-like	none	none	23_372	none	none	7	OG0029797	Class C (Glutamate) Amino acid receptors Metabotropic glutamate receptors mGlu8 receptor	0.0815739
	evm.model.NBJL03001962.1.4	356	A	SSF81321	none	none	Family A G protein-coupled receptor-like	none	none	20_339	none	none	7	OG0030022	Class A (Rhodopsin) Orphan receptors Class A orphans TAAR5	0.0437087
	evm.model.NBJL03002553.1.3	303	A	SSF81321	none	none	Family A G protein-coupled receptor-like	none	none	22_286	none	none	5	OG0030022	Class A (Rhodopsin) Lipid receptors Leukotriene receptors OXE receptor	0.787074
	evm.model.NBJL03002651.1.5	788	B	none	PF00002	none	none	7 transmembrane receptor (Secretin family)	none	none	463_599	none	7	OG0012225	Class B2 (Adhesion) Adhesion receptors ADGRE ADGRE5	0.546076
	evm.model.NBJL03003058.1.7	373	A	SSF81321	none	none	Family A G protein-coupled receptor-like	none	none	42_321	none	none	7	OG0012200	Class A (Rhodopsin) Lipid receptors Prostanoid receptors FP receptor	0.18728
	evm.model.NBJL03004962.1.2	334	A	SSF81321	none	none	Family A G protein-coupled receptor-like	none	none	19_321	none	none	7	OG0030022	Class A (Rhodopsin) Aminergic receptors 5-Hydroxytryptamine receptors 5-HT1B receptor	0.310049
Epistylis chlorelligerum	ECHLO|evm.model.k141_11238.4	382	A	none	PF10192	none	none	Rhodopsin-like GPCR transmembrane domain	none	none	106_342	none	6	OG0000542	Class B2 (Adhesion) Adhesion receptors ADGRF ADGRF4	1.13205
	ECHLO|evm.model.k141_43385.16	286	Unknown	none	PF12430	none	none	Abscisic acid G-protein coupled receptor	none	none	85_257	none	4	OG0004660	Class A (Rhodopsin) Orphan receptors Class A orphans GPR146	0.535476
	ECHLO|evm.model.k141_45362.6	390	A	none	PF10192	none	none	Rhodopsin-like GPCR transmembrane domain	none	none	119_355	none	7	OG0000542	Class A (Rhodopsin) Orphan receptors Class A orphans MRGPRG	1.43361
	ECHLO|evm.model.k141_56896.1	322	A	none	PF10192	none	none	Rhodopsin-like GPCR transmembrane domain	none	none	192_315	none	4	OG0000542	Class C (Glutamate) Orphan receptors Class C Orphans GPRC5C	7.26265
	ECHLO|evm.model.k141_58737.17	399	A	none	PF10192	none	none	Rhodopsin-like GPCR transmembrane domain	none	none	124_363	none	7	OG0000542	Class A (Rhodopsin) Aminergic receptors 5-Hydroxytryptamine receptors 5-HT5A receptor	3.1935
	ECHLO|evm.model.k141_65073.7	423	A	none	PF10192	none	none	Rhodopsin-like GPCR transmembrane domain	none	none	146_386	none	6	OG0000542	Other GPCRs Orphan receptors Other GPCR orphans GPR107	0.00469998
Epistylis plicatilis	EPLIC|evm.model.k141_100289.1	566	A	SSF56104;SSF81321	PF01504	PS51455;PS51257	SAICAR synthase-like;Family A G protein-coupled receptor-like	Phosphatidylinositol-4-phosphate 5-Kinase	Phosphatidylinositol phosphate kinase (PIPK) domain profile.;Prokaryotic membrane lipoprotein lipid attachment site profile.	447_565;64_351	489_565	386_566;1_20	8	OG0053616	Class B2 (Adhesion) Adhesion receptors ADGRG ADGRG6	0.449871
	EPLIC|evm.model.k141_119904.28	363	A	none	PF10192	none	none	Rhodopsin-like GPCR transmembrane domain	none	none	137_327	none	6	OG0000542	none	none
	EPLIC|evm.model.k141_21422.6	356	A	none	PF10192	none	none	Rhodopsin-like GPCR transmembrane domain	none	none	87_330	none	7	OG0000542	Class A (Rhodopsin) Protein receptors Chemokine receptors XCR1	2.33675
	EPLIC|evm.model.k141_55200.50	430	A	none	PF10192	none	none	Rhodopsin-like GPCR transmembrane domain	none	none	145_385	none	7	OG0000542	Class A (Rhodopsin) Orphan receptors Class A orphans GPR65	0.410633
	EPLIC|evm.model.k141_57534.8	263	A	none	PF10192	none	none	Rhodopsin-like GPCR transmembrane domain	none	none	9_234	none	5	OG0000542	Class A (Rhodopsin) Protein receptors Chemerin receptor chemerin receptor	9.60305
	EPLIC|evm.model.k141_57534.9	331	A	none	PF10192	none	none	Rhodopsin-like GPCR transmembrane domain	none	none	57_273	none	6	OG0000542	Class A (Rhodopsin) Aminergic receptors Acetylcholine receptors (muscarinic) M1 receptor	0.845636
Euplotes octocarinatus	Euo|Contig16676.g6257.t1	597	A	none	PF06814	none	none	Lung seven transmembrane receptor	none	none	129_398	none	7	OG0008434	Class A (Rhodopsin) Aminergic receptors 5-Hydroxytryptamine receptors 5-HT4 receptor	0.0985053
	Euo|Contig17605.g7121.t1	430	A	none	PF10192	none	none	Rhodopsin-like GPCR transmembrane domain	none	none	206_398	none	7	OG0000542	Class A (Rhodopsin) Protein receptors Chemokine receptors CCRL2	3.16026
	Euo|Contig18694.g8150.t1	410	A	none	PF10192	none	none	Rhodopsin-like GPCR transmembrane domain	none	none	143_388	none	7	OG0000542	Class A (Rhodopsin) Peptide receptors Formylpeptide receptors FPR2/ALX	2.92884
	Euo|Contig18756.g8197.t1	423	A	none	PF10192	none	none	Rhodopsin-like GPCR transmembrane domain	none	none	148_396	none	7	OG0000542	none	none
	Euo|Contig32870.g21523.t1	415	A	none	PF10192	none	none	Rhodopsin-like GPCR transmembrane domain	none	none	140_387	none	8	OG0000542	Class A (Rhodopsin) Peptide receptors Relaxin family peptide receptors RXFP2	0.4258
	Euo|Contig6322.g25449.t1	347	A	none	PF10192	none	none	Rhodopsin-like GPCR transmembrane domain	none	none	74_320	none	7	OG0000542	Class C (Glutamate) Orphan receptors Class C Orphans GPRC5D	3.51437
	Euo|Contig7072.g26190.t1	404	A	none	PF10192	none	none	Rhodopsin-like GPCR transmembrane domain	none	none	130_377	none	7	OG0000542	Class A (Rhodopsin) Protein receptors Chemokine receptors CX3CR1	2.43802
Euplotes vannus	Euv|MSTRG.13747.1_fr3	350	A	none	PF10192	none	none	Rhodopsin-like GPCR transmembrane domain	none	none	58_304	none	7	OG0000542	Class A (Rhodopsin) Nucleotide receptors P2Y receptors P2Y2 receptor	7.21412
	Euv|MSTRG.13790.1_fr2	145	A	none	PF10192	none	none	Rhodopsin-like GPCR transmembrane domain	none	none	4_143	none	4	OG0000542	Class B1 (Secretin) Peptide receptors Glucagon receptor family glucagon receptor	0.281251
	Euv|MSTRG.29906.1_fr1	267	A	none	PF10192	none	none	Rhodopsin-like GPCR transmembrane domain	none	none	93_241	none	5	OG0030360	Class A (Rhodopsin) Aminergic receptors 5-Hydroxytryptamine receptors 5-HT1E receptor	3.73799
	Euv|MSTRG.29906.2_fr3	267	A	none	PF10192	none	none	Rhodopsin-like GPCR transmembrane domain	none	none	93_241	none	5	OG0030360	Class A (Rhodopsin) Aminergic receptors 5-Hydroxytryptamine receptors 5-HT1E receptor	3.73799
	Euv|MSTRG.29906.3_fr3	267	A	none	PF10192	none	none	Rhodopsin-like GPCR transmembrane domain	none	none	93_241	none	5	OG0030360	Class A (Rhodopsin) Aminergic receptors 5-Hydroxytryptamine receptors 5-HT1E receptor	3.73799
	Euv|MSTRG.3258.1_fr3	304	A	none	PF10192	none	none	Rhodopsin-like GPCR transmembrane domain	none	none	13_258	none	7	OG0000542	Class A (Rhodopsin) Lipid receptors GPR18, GPR55 and GPR119 GPR55	8.68316
Halteria grandinella	Hgr|TNV73039.1	437	A	none	PF10192	none	none	Rhodopsin-like GPCR transmembrane domain	none	none	153_409	none	7	OG0000542	Class A (Rhodopsin) Orphan receptors Class A orphans GPR174	2.00917
	Hgr|TNV73049.1	437	A	none	PF10192	none	none	Rhodopsin-like GPCR transmembrane domain	none	none	153_409	none	7	OG0000542	Class A (Rhodopsin) Orphan receptors Class A orphans GPR174	1.95709
	Hgr|TNV78452.1	433	A	none	PF10192	none	none	Rhodopsin-like GPCR transmembrane domain	none	none	149_398	none	7	OG0000542	Class A (Rhodopsin) Orphan receptors Class A orphans MRGPRD	4.27283
Ichthyophthirius multifiliis	Ich|IMG5_0483704604	146	A	none	PF10192	none	none	Rhodopsin-like GPCR transmembrane domain	none	none	6_118	none	3	OG0000542	Class F (Frizzled) Protein receptors Frizzled FZD6	0.738604
	Ich|IMG5_0867004941	732	A	SSF56104;SSF81321	PF01504	PS51455	SAICAR synthase-like;Family A G protein-coupled receptor-like	Phosphatidylinositol-4-phosphate 5-Kinase	Phosphatidylinositol phosphate kinase (PIPK) domain profile.	432_729;33_276	483_727	372_731	7	OG0000223	Class A (Rhodopsin) Nucleotide receptors P2Y receptors P2Y2 receptor	0.299415
Oxytricha trifallax	Oxy|Contig17262.0.g72	390	A	none	PF10192	none	none	Rhodopsin-like GPCR transmembrane domain	none	none	107_361	none	7	OG0000542	Class A (Rhodopsin) Peptide receptors Proteinase-activated receptors PAR4	5.99876
	Oxy|Contig18485.0.g76	1029	A	SSF81321;SSF56104;SSF56104	PF01504;PF01504	PS51455	Family A G protein-coupled receptor-like;SAICAR synthase-like;SAICAR synthase-like	Phosphatidylinositol-4-phosphate 5-Kinase;Phosphatidylinositol-4-phosphate 5-Kinase	Phosphatidylinositol phosphate kinase (PIPK) domain profile.	6_265;377_543;716_906	444_566;716_904	339_906	6	OG0015832	Class A (Rhodopsin) Orphan receptors Class A orphans LGR5	0.00095458
	Oxy|Contig18679.0.g13	594	A	none	PF06814	none	none	Lung seven transmembrane receptor	none	none	176_455	none	7	OG0080845	Class A (Rhodopsin) Orphan receptors Class A orphans TAAR8	1.04326
	Oxy|Contig4932.0.g22	541	A	none	PF06814	none	none	Lung seven transmembrane receptor	none	none	201_342	none	7	OG0008434	Other GPCRs Orphan receptors Other GPCR orphans GPR107	0.0133925
	Oxy|Contig5230.0.g90	271	A	none	PF10192	none	none	Rhodopsin-like GPCR transmembrane domain	none	none	112_261	none	4	OG0000542	Class F (Frizzled) Protein receptors Frizzled FZD7	0.172324
Paramecium tetraurelia	Pte|GSPATP00001644001	419	A	none	PF10192	none	none	Rhodopsin-like GPCR transmembrane domain	none	none	144_391	none	7	OG0000542	Class A (Rhodopsin) Nucleotide receptors P2Y receptors P2Y11 receptor	6.86312
	Pte|GSPATP00005422001	440	A	none	PF10192	none	none	Rhodopsin-like GPCR transmembrane domain	none	none	165_412	none	7	OG0000542	Class A (Rhodopsin) Lipid receptors Prostanoid receptors IP receptor	9.68172
	Pte|GSPATP00005717001	737	A	SSF81321	none	none	Family A G protein-coupled receptor-like	none	none	7_271	none	none	7	OG0026629	Class A (Rhodopsin) Peptide receptors Apelin receptors apelin receptor	0.0104714
	Pte|GSPATP00005936001	343	A	SSF81321	none	PS50262;PS50261	Family A G protein-coupled receptor-like	none	G-protein coupled receptors family 1 profile.;G-protein coupled receptors family 2 profile 2.	3_305	none	15_291;1_295	7	OG0021025	Class A (Rhodopsin) Peptide receptors Bombesin receptors BB2 receptor	0.000109277
	Pte|GSPATP00007844001	740	A	SSF81321	none	PS50262;PS51257	Family A G protein-coupled receptor-like	none	G-protein coupled receptors family 1 profile.;Prokaryotic membrane lipoprotein lipid attachment site profile.	7_286	none	24_274;1_25	7	OG0026629	Class A (Rhodopsin) Peptide receptors Neuromedin U receptors NMU1 receptor	0.112506
	Pte|GSPATP00008958001	420	A	none	PF10192	none	none	Rhodopsin-like GPCR transmembrane domain	none	none	143_392	none	7	OG0000542	Class A (Rhodopsin) Orphan receptors Class A orphans GPR135	2.83432
	Pte|GSPATP00009872001	318	A	SSF81321	none	PS50261	Family A G protein-coupled receptor-like	none	G-protein coupled receptors family 2 profile 2.	13_276	none	19_278	5	OG0015978	Class B1 (Secretin) Peptide receptors Glucagon receptor family secretin receptor	0.00426264
	Pte|GSPATP00010808001	368	A	none	PF10192	none	none	Rhodopsin-like GPCR transmembrane domain	none	none	110_343	none	5	OG0000542	Class A (Rhodopsin) Lipid receptors GPR18, GPR55 and GPR119 GPR119	2.4585
	Pte|GSPATP00012341001	285	A	SSF81321	none	none	Family A G protein-coupled receptor-like	none	none	86_249	none	none	4	OG0026801	Class A (Rhodopsin) Peptide receptors Opioid receptors δ receptor	1.32971
	Pte|GSPATP00012733001	310	A	SSF81321	none	PS51257;PS50262	Family A G protein-coupled receptor-like	none	Prokaryotic membrane lipoprotein lipid attachment site profile.;G-protein coupled receptors family 1 profile.	8_274	none	1_24;23_272	7	OG0032481	Class A (Rhodopsin) Aminergic receptors 5-Hydroxytryptamine receptors 5-HT5A receptor	0.0132337
	Pte|GSPATP00013273001	310	Unknown	SSF81321	PF11970	PS50262	Family A G protein-coupled receptor-like	G protein-coupled glucose receptor regulating Gpa2 C-term	G-protein coupled receptors family 1 profile.	7_274	220_277	23_272	7	OG0032481	Class A (Rhodopsin) Peptide receptors Endothelin receptors ETA receptor	0.0150465
	Pte|GSPATP00013455001	336	B	SSF81321	PF00002	PS50261;PS50262	Family A G protein-coupled receptor-like	7 transmembrane receptor (Secretin family)	G-protein coupled receptors family 2 profile 2.;G-protein coupled receptors family 1 profile.	8_283	5_210	6_241;20_284	7	OG0000923	Class B2 (Adhesion) Adhesion receptors ADGRG ADGRG4	0.00300153
	Pte|GSPATP00014336001	317	A	SSF81321	none	PS50262	Family A G protein-coupled receptor-like	none	G-protein coupled receptors family 1 profile.	127_263	none	15_249	4	OG0021025	Class A (Rhodopsin) Aminergic receptors 5-Hydroxytryptamine receptors 5-HT1A receptor	7.98382e-07
	Pte|GSPATP00014764001	334	Other	SSF81321	none	PS50262;PS50261	Family A G protein-coupled receptor-like	none	G-protein coupled receptors family 1 profile.;G-protein coupled receptors family 2 profile 2.	2_296	none	15_282;1_286	7	OG0021025	Other GPCRs Orphan receptors Other GPCR orphans GPR157	3.55008e-07
	Pte|GSPATP00016105001	306	A	SSF81321	none	none	Family A G protein-coupled receptor-like	none	none	9_180	none	none	6	OG0046657	Class B2 (Adhesion) Adhesion receptors ADGRG ADGRG4	0.000145381
	Pte|GSPATP00017916001	284	B	SSF81321	PF00002	PS50262;PS50261	Family A G protein-coupled receptor-like	7 transmembrane receptor (Secretin family)	G-protein coupled receptors family 1 profile.;G-protein coupled receptors family 2 profile 2.	4_253	8_200	20_218;6_256	7	OG0000923	Class B2 (Adhesion) Adhesion receptors ADGRD ADGRD1	4.80037e-07
	Pte|GSPATP00022168001	281	B	SSF81321	PF00002	PS50261	Family A G protein-coupled receptor-like	7 transmembrane receptor (Secretin family)	G-protein coupled receptors family 2 profile 2.	4_244	13_192	6_253	7	OG0015978	Class B2 (Adhesion) Adhesion receptors ADGRL ADGRL3	2.8273e-06
	Pte|GSPATP00022675001	417	A	none	PF10192	none	none	Rhodopsin-like GPCR transmembrane domain	none	none	139_389	none	7	OG0000542	Class A (Rhodopsin) Nucleotide receptors P2Y receptors P2Y11 receptor	3.57152
	Pte|GSPATP00023231001	324	B	SSF81321	PF05462	PS50261;PS50262	Family A G protein-coupled receptor-like	Slime mold cyclic AMP receptor	G-protein coupled receptors family 2 profile 2.;G-protein coupled receptors family 1 profile.	11_280	11_304	14_261;28_257	7	OG0000923	Class B2 (Adhesion) Adhesion receptors ADGRG ADGRG4	6.01097e-07
	Pte|GSPATP00028380001	1456	A	SSF53474	PF10192	none	alpha/beta-Hydrolases	Rhodopsin-like GPCR transmembrane domain	none	759_1031	1179_1428	none	7	OG0002372	Class C (Glutamate) Sensory receptors Taste 1 receptors TAS1R2	1.55558
	Pte|GSPATP00029147001	734	A	SSF81321;SSF56104	PF01504	PS51455	Family A G protein-coupled receptor-like;SAICAR synthase-like	Phosphatidylinositol-4-phosphate 5-Kinase	Phosphatidylinositol phosphate kinase (PIPK) domain profile.	35_316;400_731	480_729	376_733	8	OG0000223	Class A (Rhodopsin) Orphan receptors Class A orphans GPR45	0.0805985
	Pte|GSPATP00029617001	447	Unknown	none	PF12537;PF12430	none	none	The Golgi pH Regulator (GPHR) Family N-terminal;Abscisic acid G-protein coupled receptor	none	none	119_180;252_426	none	8	OG0004660	Class A (Rhodopsin) Orphan receptors Class A orphans GPR52	4.84942
	Pte|GSPATP00029629001	417	A	none	PF10192	none	none	Rhodopsin-like GPCR transmembrane domain	none	none	139_389	none	7	OG0000542	Class A (Rhodopsin) Orphan receptors Class A orphans GPR182	4.73896
	Pte|GSPATP00030931001	728	A	SSF56104;SSF81321	PF01504	PS51455	SAICAR synthase-like;Family A G protein-coupled receptor-like	Phosphatidylinositol-4-phosphate 5-Kinase	Phosphatidylinositol phosphate kinase (PIPK) domain profile.	387_727;26_318	473_725	368_727	8	OG0000223	Class A (Rhodopsin) Orphan receptors Class A orphans GPR45	0.204887
	Pte|GSPATP00032675001	1462	A	none	PF10192	none	none	Rhodopsin-like GPCR transmembrane domain	none	none	1184_1434	none	7	OG0002372	Class A (Rhodopsin) Orphan receptors Class A orphans GPR182	0.0734649
	Pte|GSPATP00038686001	349	Unknown	none	none	PS50262	none	none	G-protein coupled receptors family 1 profile.	none	none	1_252	7	OG0046074	Class A (Rhodopsin) Orphan receptors Class A orphans GPR183	0.0538143
Paramecium caudatum	Pca|PCAU.43c3d.1.P00050072	315	A	SSF81321	none	PS50262	Family A G protein-coupled receptor-like	none	G-protein coupled receptors family 1 profile.	5_292	none	3_265	6	OG0021025	Class A (Rhodopsin) Orphan receptors Class A orphans GPR50	0.00024472
	Pca|PCAU.43c3d.1.P00050227	397	A	none	PF10192	none	none	Rhodopsin-like GPCR transmembrane domain	none	none	138_373	none	7	OG0000542	Class A (Rhodopsin) Peptide receptors Proteinase-activated receptors PAR3	0.0847316
	Pca|PCAU.43c3d.1.P00060225	422	A	none	PF10192	none	none	Rhodopsin-like GPCR transmembrane domain	none	none	145_394	none	7	OG0000542	Class B2 (Adhesion) Adhesion receptors ADGRC CELSR2	2.5614
	Pca|PCAU.43c3d.1.P00100038	307	A	SSF81321	none	PS50261	Family A G protein-coupled receptor-like	none	G-protein coupled receptors family 2 profile 2.	14_265	none	11_267	6	OG0015978	Class B2 (Adhesion) Adhesion receptors ADGRL ADGRL2	0.000616368
	Pca|PCAU.43c3d.1.P00100057	261	B	SSF81321	PF00002	none	Family A G protein-coupled receptor-like	7 transmembrane receptor (Secretin family)	none	3_179	12_135	none	4	OG0015978	Class B2 (Adhesion) Adhesion receptors ADGRG ADGRG1	8.33229e-05
	Pca|PCAU.43c3d.1.P00110170	311	E	SSF81321	PF05462	PS50262;PS51257	Family A G protein-coupled receptor-like	Slime mold cyclic AMP receptor	G-protein coupled receptors family 1 profile.;Prokaryotic membrane lipoprotein lipid attachment site profile.	7_271	6_270	5_269;1_24	7	OG0032481	Class A (Rhodopsin) Aminergic receptors Dopamine receptors D3 receptor	0.00878106
	Pca|PCAU.43c3d.1.P00150048	315	E	SSF81321	PF05462	PS50261;PS50262	Family A G protein-coupled receptor-like	Slime mold cyclic AMP receptor	G-protein coupled receptors family 2 profile 2.;G-protein coupled receptors family 1 profile.	15_280	11_276	13_263;27_259	7	OG0000923	Class B2 (Adhesion) Adhesion receptors ADGRE ADGRE5	0.00371477
	Pca|PCAU.43c3d.1.P00250032	327	E	SSF81321	PF05462	PS50262;PS50261	Family A G protein-coupled receptor-like	Slime mold cyclic AMP receptor	G-protein coupled receptors family 1 profile.;G-protein coupled receptors family 2 profile 2.	10_277	12_201	22_278;8_272	7	OG0000923	Class B2 (Adhesion) Adhesion receptors ADGRC CELSR2	0.0024311
	Pca|PCAU.43c3d.1.P00320149	745	A	SSF81321;SSF56104	PF01504	PS51455	Family A G protein-coupled receptor-like;SAICAR synthase-like	Phosphatidylinositol-4-phosphate 5-Kinase	Phosphatidylinositol phosphate kinase (PIPK) domain profile.	23_322;433_618	480_617	373_745	7	OG0000223	Class F (Frizzled) Protein receptors Frizzled SMO	0.0211881
	Pca|PCAU.43c3d.1.P00490175	417	A	none	PF10192	none	none	Rhodopsin-like GPCR transmembrane domain	none	none	142_389	none	7	OG0000542	Class A (Rhodopsin) Protein receptors Glycoprotein hormone receptors FSH receptor	5.03452
	Pca|PCAU.43c3d.1.P00510144	650	A	SSF81321;SSF56104	PF01504	PS51455	Family A G protein-coupled receptor-like;SAICAR synthase-like	Phosphatidylinositol-4-phosphate 5-Kinase	Phosphatidylinositol phosphate kinase (PIPK) domain profile.	7_279;347_643	403_643	299_647	7	OG0000223	Class A (Rhodopsin) Peptide receptors Apelin receptors apelin receptor	0.0019001
	Pca|PCAU.43c3d.1.P00520126	304	Unknown	SSF81321	PF11970	none	Family A G protein-coupled receptor-like	G protein-coupled glucose receptor regulating Gpa2 C-term	none	26_242	187_243	none	6	OG0046657	Class B2 (Adhesion) Adhesion receptors ADGRA ADGRA2	0.000591608
	Pca|PCAU.43c3d.1.P00600059	292	B	SSF81321	PF00002	PS50262;PS50261	Family A G protein-coupled receptor-like	7 transmembrane receptor (Secretin family)	G-protein coupled receptors family 1 profile.;G-protein coupled receptors family 2 profile 2.	4_222	5_197	20_222;6_263	7	OG0000923	Class B2 (Adhesion) Adhesion receptors ADGRC CELSR1	2.51425e-07
	Pca|PCAU.43c3d.1.P00610090	417	A	none	PF10192	none	none	Rhodopsin-like GPCR transmembrane domain	none	none	140_389	none	7	OG0000542	Class A (Rhodopsin) Sensory receptors Opsins OPN1SW	0.299151
	Pca|PCAU.43c3d.1.P00950058	738	A	SSF81321	none	none	Family A G protein-coupled receptor-like	none	none	7_272	none	none	6	OG0026629	Class A (Rhodopsin) Orphan receptors Class A orphans GPR50	0.00144926
Paramecium sexaurelia	Pse|PSEX.AZ8_4.1.P0010054	397	A	none	PF10192	none	none	Rhodopsin-like GPCR transmembrane domain	none	none	137_373	none	6	OG0000542	Class A (Rhodopsin) Peptide receptors Proteinase-activated receptors PAR3	0.176944
	Pse|PSEX.AZ8_4.1.P0010096	336	A	SSF81321	none	PS50262	Family A G protein-coupled receptor-like	none	G-protein coupled receptors family 1 profile.	3_298	none	15_285	7	OG0021025	Class A (Rhodopsin) Peptide receptors Bombesin receptors BB2 receptor	0.00258752
	Pse|PSEX.AZ8_4.1.P0010336	420	A	none	PF10192	none	none	Rhodopsin-like GPCR transmembrane domain	none	none	144_392	none	7	OG0000542	Class B2 (Adhesion) Adhesion receptors ADGRG ADGRG4	1.12316
	Pse|PSEX.AZ8_4.1.P0160226	397	A	none	PF10192	none	none	Rhodopsin-like GPCR transmembrane domain	none	none	138_373	none	6	OG0000542	Class A (Rhodopsin) Alicarboxylic acid receptors Succinate receptors succinate receptor	2.36579
	Pse|PSEX.AZ8_4.1.P0250111	750	A	SSF81321	none	PS50262;PS51257	Family A G protein-coupled receptor-like	none	G-protein coupled receptors family 1 profile.;Prokaryotic membrane lipoprotein lipid attachment site profile.	3_293	none	20_282;1_21	7	OG0026629	Class A (Rhodopsin) Peptide receptors Relaxin family peptide receptors RXFP1	0.979962
	Pse|PSEX.AZ8_4.1.P0290086	331	A	SSF81321	none	PS50262;PS50261	Family A G protein-coupled receptor-like	none	G-protein coupled receptors family 1 profile.;G-protein coupled receptors family 2 profile 2.	3_298	none	15_282;1_286	7	OG0021025	Other GPCRs Orphan receptors Other GPCR orphans GPR157	2.44219e-05
	Pse|PSEX.AZ8_4.1.P0300021	317	A	SSF81321	none	PS50261	Family A G protein-coupled receptor-like	none	G-protein coupled receptors family 2 profile 2.	14_275	none	19_277	7	OG0015978	Class B2 (Adhesion) Adhesion receptors ADGRC CELSR1	0.000221092
	Pse|PSEX.AZ8_4.1.P0330162	310	Unknown	SSF81321	PF11970	PS50262	Family A G protein-coupled receptor-like	G protein-coupled glucose receptor regulating Gpa2 C-term	G-protein coupled receptors family 1 profile.	6_274	220_277	23_272	7	OG0032481	Class A (Rhodopsin) Orphan receptors Class A orphans GPR52	0.00136434
	Pse|PSEX.AZ8_4.1.P0360157	310	A	SSF81321	none	PS50262	Family A G protein-coupled receptor-like	none	G-protein coupled receptors family 1 profile.	6_274	none	23_272	7	OG0032481	Class A (Rhodopsin) Orphan receptors Class A orphans GPR52	0.192024
	Pse|PSEX.AZ8_4.1.P0370234	419	A	none	PF10192	none	none	Rhodopsin-like GPCR transmembrane domain	none	none	144_391	none	7	OG0000542	Class A (Rhodopsin) Nucleotide receptors P2Y receptors P2Y11 receptor	2.42382
	Pse|PSEX.AZ8_4.1.P0440258	336	E	SSF81321	PF05462	PS50262;PS50261	Family A G protein-coupled receptor-like	Slime mold cyclic AMP receptor	G-protein coupled receptors family 1 profile.;G-protein coupled receptors family 2 profile 2.	8_283	7_192	20_284;6_278	7	OG0000923	Class A (Rhodopsin) Sensory receptors Opsins AND_008710	0.00130362
	Pse|PSEX.AZ8_4.1.P0460252	260	B	SSF81321	PF05462	PS50261	Family A G protein-coupled receptor-like	Slime mold cyclic AMP receptor	G-protein coupled receptors family 2 profile 2.	13_215	7_193	1_197	5	OG0000923	Class B1 (Secretin) Peptide receptors Corticotropin-releasing factor receptors CRF2 receptor	2.64902e-06
	Pse|PSEX.AZ8_4.1.P0660066	305	A	SSF81321	none	none	Family A G protein-coupled receptor-like	none	none	9_232	none	none	6	OG0046657	Class B2 (Adhesion) Adhesion receptors ADGRA ADGRA1	0.00055148
	Pse|PSEX.AZ8_4.1.P0700153	284	B	SSF81321	PF00002	PS50262;PS50261	Family A G protein-coupled receptor-like	7 transmembrane receptor (Secretin family)	G-protein coupled receptors family 1 profile.;G-protein coupled receptors family 2 profile 2.	4_255	8_199	20_262;6_256	7	OG0015978	Class B2 (Adhesion) Adhesion receptors ADGRD ADGRD1	6.64469e-05
	Pse|PSEX.AZ8_4.1.P0730165	417	A	none	PF10192	none	none	Rhodopsin-like GPCR transmembrane domain	none	none	140_389	none	7	OG0000542	Class A (Rhodopsin) Peptide receptors Proteinase-activated receptors PAR1	5.516
	Pse|PSEX.AZ8_4.1.P0770166	417	A	none	PF10192	none	none	Rhodopsin-like GPCR transmembrane domain	none	none	139_389	none	6	OG0000542	Class A (Rhodopsin) Orphan receptors Class A orphans GPR182	2.25396
	Pse|PSEX.AZ8_4.1.P0920061	755	A	SSF81321;SSF56104	PF01504	PS51455	Family A G protein-coupled receptor-like;SAICAR synthase-like	Phosphatidylinositol-4-phosphate 5-Kinase	Phosphatidylinositol phosphate kinase (PIPK) domain profile.	8_262;423_754	487_754	377_755	7	OG0000223	Class A (Rhodopsin) Aminergic receptors Histamine receptors H1 receptor	0.450854
	Pse|PSEX.AZ8_4.1.P1070098	424	A	none	PF10192	none	none	Rhodopsin-like GPCR transmembrane domain	none	none	147_396	none	7	OG0000542	none	none
	Pse|PSEX.AZ8_4.1.P1090007	764	A	SSF81321;SSF56104	PF01504	PS51455	Family A G protein-coupled receptor-like;SAICAR synthase-like	Phosphatidylinositol-4-phosphate 5-Kinase	Phosphatidylinositol phosphate kinase (PIPK) domain profile.	70_355;421_761	509_759	404_763	8	OG0000223	Class A (Rhodopsin) Orphan receptors Class A orphans GPR45	0.473142
	Pse|PSEX.AZ8_4.1.P1220116	419	A	none	PF10192	none	none	Rhodopsin-like GPCR transmembrane domain	none	none	144_391	none	7	OG0000542	Class A (Rhodopsin) Nucleotide receptors P2Y receptors P2Y11 receptor	2.24065
	Pse|PSEX.AZ8_4.1.P1290072	316	A	SSF81321	none	PS50262;PS50261	Family A G protein-coupled receptor-like	none	G-protein coupled receptors family 1 profile.;G-protein coupled receptors family 2 profile 2.	11_280	none	1_264;1_268	6	OG0021025	Other GPCRs Orphan receptors Other GPCR orphans GPR157	0.000137069
	Pse|PSEX.AZ8_4.1.P1350040	424	A	none	PF10192	none	none	Rhodopsin-like GPCR transmembrane domain	none	none	147_396	none	7	OG0000542	none	none
Perkinsus marinus	Pma|EER03657	322	A	none	PF10192	none	none	Rhodopsin-like GPCR transmembrane domain	none	none	179_281	none	5	OG0000542	Class A (Rhodopsin) Peptide receptors Relaxin family peptide receptors RXFP2	0.0945244
	Pma|EER15679	296	A	none	PF10192	none	none	Rhodopsin-like GPCR transmembrane domain	none	none	152_295	none	4	OG0000542	none	none
	Pma|EER16879	208	A	SSF81321	PF01036	none	Family A G protein-coupled receptor-like	Bacteriorhodopsin-like protein	none	2_142	12_139	none	3	OG0083860	Class A (Rhodopsin) Peptide receptors Somatostatin receptors SST1 receptor	0.223464
	Pma|EER16880	162	A	SSF81321	none	none	Family A G protein-coupled receptor-like	none	none	2_134	none	none	3	OG0083860	Class A (Rhodopsin) Peptide receptors Somatostatin receptors SST1 receptor	0.132185
Plasmodium falciparum 3D7	Pfa|PF3D7_1215900.1-p1	655	A	none	PF06814	none	none	Lung seven transmembrane receptor	none	none	339_624	none	8	OG0008434	Other GPCRs Orphan receptors Other GPCR orphans GPR107	0.00820648
	Pfa|PF3D7_0422800.1-p1	470	A	none	PF10192	none	none	Rhodopsin-like GPCR transmembrane domain	none	none	207_438	none	7	OG0083230	Class A (Rhodopsin) Orphan receptors Class A orphans GPR182	0.44225
	Pfa|PF3D7_1213500.1-p1	698	A	none	PF10192	none	none	Rhodopsin-like GPCR transmembrane domain	none	none	411_661	none	7	OG0000542	Class C (Glutamate) Orphan receptors Class C Orphans GPRC6 receptor	0.805124
Pseudocohnilembus persalinus	Ppe|PPERSA_00039630	432	A	none	PF10192	none	none	Rhodopsin-like GPCR transmembrane domain	none	none	154_400	none	7	OG0000542	Class A (Rhodopsin) Peptide receptors Galanin receptors GAL2 receptor	2.32948
	Ppe|PPERSA_00057460	262	B	SSF81321	PF05462	PS50261	Family A G protein-coupled receptor-like	Slime mold cyclic AMP receptor	G-protein coupled receptors family 2 profile 2.	18_221	14_199	1_203	5	OG0000923	Class B2 (Adhesion) Adhesion receptors ADGRC CELSR3	6.72924e-09
	Ppe|PPERSA_00057610	238	A	SSF81321	none	none	Family A G protein-coupled receptor-like	none	none	8_201	none	none	4	OG0000923	Class B2 (Adhesion) Adhesion receptors ADGRL ADGRL2	0.272848
	Ppe|PPERSA_00058130	312	E	SSF81321	PF05462	PS50261;PS50262	Family A G protein-coupled receptor-like	Slime mold cyclic AMP receptor	G-protein coupled receptors family 2 profile 2.;G-protein coupled receptors family 1 profile.	43_293	44_288	43_292;57_288	7	OG0000923	Class B2 (Adhesion) Adhesion receptors ADGRG ADGRG4	0.000535189
	Ppe|PPERSA_00072190	430	A	SSF81321	none	PS50262	Family A G protein-coupled receptor-like	none	G-protein coupled receptors family 1 profile.	22_309	none	36_307	7	OG0061404	Class A (Rhodopsin) Peptide receptors Cholecystokinin receptors CCK2 receptor	0.000216588
	Ppe|PPERSA_00083190	707	A	SSF81321;SSF56104	PF01504	PS51455	Family A G protein-coupled receptor-like;SAICAR synthase-like	Phosphatidylinositol-4-phosphate 5-Kinase	Phosphatidylinositol phosphate kinase (PIPK) domain profile.	17_311;397_702	440_702	327_704	8	OG0000223	Class F (Frizzled) Protein receptors Frizzled SMO	0.012003
	Ppe|PPERSA_00094720	190	B	SSF81321	PF00002	PS50261	Family A G protein-coupled receptor-like	7 transmembrane receptor (Secretin family)	G-protein coupled receptors family 2 profile 2.	22_162	24_156	17_155	4	OG0009629	Class B2 (Adhesion) Adhesion receptors ADGRA ADGRA3	3.39111e-06
	Ppe|PPERSA_00106410	404	A	none	PF10192	none	none	Rhodopsin-like GPCR transmembrane domain	none	none	129_377	none	8	OG0000542	Class A (Rhodopsin) Alicarboxylic acid receptors Succinate receptors succinate receptor	0.69254
Spirostomum minus	SPI|contig.1032.71	605	A	none	PF06814	none	none	Lung seven transmembrane receptor	none	none	360_601	none	6	OG0061704	Class B1 (Secretin) Peptide receptors VIP and PACAP receptors VPAC1 receptor	3.31197
	SPI|contig.1045.26	398	A	none	PF10192	none	none	Rhodopsin-like GPCR transmembrane domain	none	none	136_370	none	6	OG0000542	none	none
	SPI|contig.1058.26	376	A	none	PF10192	none	none	Rhodopsin-like GPCR transmembrane domain	none	none	136_361	none	6	OG0000542	Class F (Frizzled) Protein receptors Frizzled FZD6	2.89533
	SPI|contig.1064.8	412	A	none	PF10192	none	none	Rhodopsin-like GPCR transmembrane domain	none	none	135_384	none	7	OG0000542	Class B2 (Adhesion) Adhesion receptors ADGRG ADGRG3	5.82451
	SPI|contig.1084.56	461	A	none	PF06814	none	none	Lung seven transmembrane receptor	none	none	131_419	none	6	OG0008434	Class T (Taste 2) Sensory receptors Taste 2 receptors TAS2R16	8.64454
	SPI|contig.1085.37	124	Unknown	none	none	PS50262	none	none	G-protein coupled receptors family 1 profile.	none	none	1_98	3	OG0023847	Class A (Rhodopsin) Peptide receptors Tachykinin receptors NK2 receptor	0.0484471
	SPI|contig.1101.7	124	Unknown	none	none	PS50262	none	none	G-protein coupled receptors family 1 profile.	none	none	1_98	3	OG0023847	Class A (Rhodopsin) Lipid receptors Prostanoid receptors DP2 receptor	0.0118104
	SPI|contig.1126.147	410	A	none	PF10192	none	none	Rhodopsin-like GPCR transmembrane domain	none	none	136_383	none	7	OG0000542	Class A (Rhodopsin) Lipid receptors Prostanoid receptors IP receptor	7.88376
	SPI|contig.1143.18	412	A	none	PF10192	none	none	Rhodopsin-like GPCR transmembrane domain	none	none	136_383	none	6	OG0085820	Class C (Glutamate) Orphan receptors Class C Orphans GPR158	0.121891
	SPI|contig.115.54	414	A	none	PF10192	none	none	Rhodopsin-like GPCR transmembrane domain	none	none	136_385	none	7	OG0000542	Class F (Frizzled) Protein receptors Frizzled FZD6	3.52838
	SPI|contig.1158.25	296	E	SSF81321	PF05462	PS50261	Family A G protein-coupled receptor-like	Slime mold cyclic AMP receptor	G-protein coupled receptors family 2 profile 2.	6_281	7_269	8_269	7	OG0000923	Class B2 (Adhesion) Adhesion receptors ADGRB ADGRB1	0.000430973
	SPI|contig.1160.65	372	A	none	PF10192	none	none	Rhodopsin-like GPCR transmembrane domain	none	none	133_360	none	6	none	Class A (Rhodopsin) Peptide receptors Urotensin receptors UT receptor	9.94603
	SPI|contig.1176.37	283	E	SSF81321	PF05462	PS50261	Family A G protein-coupled receptor-like	Slime mold cyclic AMP receptor	G-protein coupled receptors family 2 profile 2.	6_268	7_232	8_256	6	OG0000923	Class B2 (Adhesion) Adhesion receptors ADGRB ADGRB1	0.0568149
	SPI|contig.118.46	390	A	none	PF06814	none	none	Lung seven transmembrane receptor	none	none	145_386	none	6	OG0008434	Class B1 (Secretin) Peptide receptors VIP and PACAP receptors VPAC1 receptor	9.89632
	SPI|contig.1189.30	410	A	none	PF10192	none	none	Rhodopsin-like GPCR transmembrane domain	none	none	136_383	none	7	OG0000542	Class A (Rhodopsin) Lipid receptors Prostanoid receptors IP receptor	7.88376
	SPI|contig.1197.19	217	A	SSF81321	none	none	Family A G protein-coupled receptor-like	none	none	24_213	none	none	5	OG0016182	Class A (Rhodopsin) Peptide receptors Neuropeptide FF/neuropeptide AF receptors NPFF1 receptor	0.0260913
	SPI|contig.1206.70	414	A	none	PF10192	none	none	Rhodopsin-like GPCR transmembrane domain	none	none	136_385	none	7	OG0000542	Class F (Frizzled) Protein receptors Frizzled FZD6	3.52838
	SPI|contig.1217.164	406	A	none	PF10192	none	none	Rhodopsin-like GPCR transmembrane domain	none	none	128_367	none	6	OG0021243	Class A (Rhodopsin) Peptide receptors Neuromedin U receptors NMU1 receptor	0.885049
	SPI|contig.1219.29	644	A	SSF56104;SSF81321	PF01504;PF01504	PS51455	SAICAR synthase-like;Family A G protein-coupled receptor-like	Phosphatidylinositol-4-phosphate 5-Kinase;Phosphatidylinositol-4-phosphate 5-Kinase	Phosphatidylinositol phosphate kinase (PIPK) domain profile.	339_632;24_258	400_565;571_630	289_632	6	OG0016182	Class A (Rhodopsin) Protein receptors Chemokine receptors CCRL2	0.0037536
	SPI|contig.1246.28	412	A	none	PF10192	none	none	Rhodopsin-like GPCR transmembrane domain	none	none	135_384	none	7	OG0000542	Class B2 (Adhesion) Adhesion receptors ADGRG ADGRG3	5.82451
	SPI|contig.1273.26	413	A	none	PF10192	none	none	Rhodopsin-like GPCR transmembrane domain	none	none	136_385	none	6	OG0000542	none	none
	SPI|contig.128.28	296	E	SSF81321	PF05462	PS50261	Family A G protein-coupled receptor-like	Slime mold cyclic AMP receptor	G-protein coupled receptors family 2 profile 2.	6_281	7_269	8_269	7	OG0000923	Class B2 (Adhesion) Adhesion receptors ADGRB ADGRB1	0.000430973
	SPI|contig.1287.74	170	E	SSF81321	PF05462	none	Family A G protein-coupled receptor-like	Slime mold cyclic AMP receptor	none	14_145	21_145	none	4	OG0006303	Class A (Rhodopsin) Sensory receptors Opsins Rhodopsin	0.0316753
	SPI|contig.1298.15	317	A	none	PF06814	none	none	Lung seven transmembrane receptor	none	none	4_276	none	6	OG0008434	Class A (Rhodopsin) Peptide receptors Peptide P518 receptors QRFP receptor	1.15328
	SPI|contig.1300.63	412	A	none	PF10192	none	none	Rhodopsin-like GPCR transmembrane domain	none	none	137_384	none	6	OG0000542	Class A (Rhodopsin) Peptide receptors Neuropeptide W/neuropeptide B receptors NPBW1 receptor	0.810387
	SPI|contig.1316.43	285	E	SSF81321	PF05462	PS50261	Family A G protein-coupled receptor-like	Slime mold cyclic AMP receptor	G-protein coupled receptors family 2 profile 2.	6_269	9_252	8_257	7	OG0000923	Other GPCRs Orphan receptors Other GPCR orphans GPR157	3.16366e-05
	SPI|contig.1329.32	296	E	SSF81321	PF05462	PS50261	Family A G protein-coupled receptor-like	Slime mold cyclic AMP receptor	G-protein coupled receptors family 2 profile 2.	6_281	7_269	8_269	7	OG0000923	none	none
	SPI|contig.1330.76	124	Unknown	none	none	PS50262	none	none	G-protein coupled receptors family 1 profile.	none	none	1_98	3	OG0023847	Class A (Rhodopsin) Lipid receptors Prostanoid receptors DP2 receptor	0.0118104
	SPI|contig.172.84	398	A	none	PF10192	none	none	Rhodopsin-like GPCR transmembrane domain	none	none	128_375	none	7	OG0062795	Class A (Rhodopsin) Peptide receptors Somatostatin receptors SST4 receptor	0.645558
	SPI|contig.176.2	398	A	none	PF10192	none	none	Rhodopsin-like GPCR transmembrane domain	none	none	128_375	none	7	OG0062795	Class A (Rhodopsin) Peptide receptors Somatostatin receptors SST4 receptor	1.92447
	SPI|contig.177.13	666	A	SSF81321;SSF56104	PF01504;PF01504	PS51455	Family A G protein-coupled receptor-like;SAICAR synthase-like	Phosphatidylinositol-4-phosphate 5-Kinase;Phosphatidylinositol-4-phosphate 5-Kinase	Phosphatidylinositol phosphate kinase (PIPK) domain profile.	8_267;348_634	578_633;405_566	307_636	5	OG0000223	Class A (Rhodopsin) Peptide receptors Complement peptide receptors C3a receptor	0.0008217
	SPI|contig.182.106	286	E	SSF81321	PF05462	PS50261	Family A G protein-coupled receptor-like	Slime mold cyclic AMP receptor	G-protein coupled receptors family 2 profile 2.	16_278	11_215	10_256	3	OG0000923	Class B2 (Adhesion) Adhesion receptors ADGRA ADGRA1	0.00710619
	SPI|contig.189.26	782	A	SSF50978	PF10192;PF00400	PS50082;PS50082;PS50294	WD40 repeat-like	Rhodopsin-like GPCR transmembrane domain;"WD domain	Trp-Asp (WD) repeats profile.;Trp-Asp (WD) repeats profile.;Trp-Asp (WD) repeats circular profile.	119_392	505_754; G-beta repeat"_120	244_283;124_154;215_294	6	OG0000542	Arrestin Visual ARRS	0.0716381
	SPI|contig.220.27	412	A	none	PF10192	none	none	Rhodopsin-like GPCR transmembrane domain	none	none	135_384	none	7	OG0000542	Class B2 (Adhesion) Adhesion receptors ADGRG ADGRG3	5.82451
	SPI|contig.221.55	292	B	SSF81321	PF05462	PS50261	Family A G protein-coupled receptor-like	Slime mold cyclic AMP receptor	G-protein coupled receptors family 2 profile 2.	13_263	15_271	12_265	7	OG0000923	Class B2 (Adhesion) Adhesion receptors ADGRC CELSR2	4.94841e-08
	SPI|contig.249.15	409	A	none	PF10192	none	none	Rhodopsin-like GPCR transmembrane domain	none	none	135_361	none	7	OG0021243	Class A (Rhodopsin) Peptide receptors Opioid receptors κ receptor	1.69316
	SPI|contig.25.103	287	Other	SSF81321	PF05462	PS50261	Family A G protein-coupled receptor-like	Slime mold cyclic AMP receptor	G-protein coupled receptors family 2 profile 2.	8_268	67_226	8_257	7	OG0000923	Other GPCRs Orphan receptors Other GPCR orphans GPR157	6.55363e-06
	SPI|contig.252.56	656	A	SSF56104;SSF81321	PF01504	PS51455	SAICAR synthase-like;Family A G protein-coupled receptor-like	Phosphatidylinositol-4-phosphate 5-Kinase	Phosphatidylinositol phosphate kinase (PIPK) domain profile.	357_646;8_254	403_644	296_646	5	OG0000223	Class A (Rhodopsin) Peptide receptors Neuropeptide S receptors NPS receptor	0.0013909
	SPI|contig.260.13	124	Unknown	none	none	PS50262	none	none	G-protein coupled receptors family 1 profile.	none	none	1_98	3	OG0023847	Class A (Rhodopsin) Peptide receptors Angiotensin receptors AT2 receptor	0.0443238
	SPI|contig.261.98	306	Other	SSF81321	PF05462	PS50262;PS50261	Family A G protein-coupled receptor-like	Slime mold cyclic AMP receptor	G-protein coupled receptors family 1 profile.;G-protein coupled receptors family 2 profile 2.	10_286	21_257	25_261;11_265	6	OG0000923	Other GPCRs Orphan receptors Other GPCR orphans GPR157	2.81539e-09
	SPI|contig.269.47	422	A	none	PF10192	none	none	Rhodopsin-like GPCR transmembrane domain	none	none	145_394	none	8	OG0000542	Class B2 (Adhesion) Adhesion receptors ADGRC CELSR2	6.57506
	SPI|contig.280.170	286	B	SSF81321	PF05462	PS50261;PS50262	Family A G protein-coupled receptor-like	Slime mold cyclic AMP receptor	G-protein coupled receptors family 2 profile 2.;G-protein coupled receptors family 1 profile.	4_272	11_221	10_255;1_251	6	OG0000923	Class B2 (Adhesion) Adhesion receptors ADGRC CELSR2	7.23111e-06
	SPI|contig.284.78	410	A	none	PF10192	none	none	Rhodopsin-like GPCR transmembrane domain	none	none	136_381	none	7	OG0000542	Class F (Frizzled) Protein receptors Frizzled FZD6	4.03359
	SPI|contig.290.51	132	A	none	PF10192	none	none	Rhodopsin-like GPCR transmembrane domain	none	none	4_104	none	3	OG0000542	Class A (Rhodopsin) Protein receptors Chemokine receptors CCR6	2.91354
	SPI|contig.312.28	135	A	none	PF10192	none	none	Rhodopsin-like GPCR transmembrane domain	none	none	2_129	none	4	OG0000542	Class C (Glutamate) Amino acid receptors Metabotropic glutamate receptors mGlu3 receptor	2.01978
	SPI|contig.350.34	373	A	none	PF10192	none	none	Rhodopsin-like GPCR transmembrane domain	none	none	128_312	none	6	OG0062795	Class A (Rhodopsin) Lipid receptors GPR18, GPR55 and GPR119 GPR55	2.68227
	SPI|contig.368.62	286	B	SSF81321	PF05462	PS50261;PS50262	Family A G protein-coupled receptor-like	Slime mold cyclic AMP receptor	G-protein coupled receptors family 2 profile 2.;G-protein coupled receptors family 1 profile.	4_272	11_221	10_255;1_251	6	OG0000923	Class B2 (Adhesion) Adhesion receptors ADGRC CELSR2	7.23111e-06
	SPI|contig.386.3	334	A	none	PF10192	none	none	Rhodopsin-like GPCR transmembrane domain	none	none	59_306	none	6	OG0000542	Class A (Rhodopsin) Peptide receptors Complement peptide receptors C5a2 receptor	4.26438
	SPI|contig.395.35	410	A	none	PF10192	none	none	Rhodopsin-like GPCR transmembrane domain	none	none	136_383	none	7	OG0000542	Class A (Rhodopsin) Lipid receptors Prostanoid receptors IP receptor	7.16298
	SPI|contig.407.239	379	A	none	PF10192	none	none	Rhodopsin-like GPCR transmembrane domain	none	none	101_350	none	6	OG0000542	Class A (Rhodopsin) Aminergic receptors 5-Hydroxytryptamine receptors 5-HT7 receptor	3.08236
	SPI|contig.411.14	295	A	SSF81321	none	PS50261;PS50262	Family A G protein-coupled receptor-like	none	G-protein coupled receptors family 2 profile 2.;G-protein coupled receptors family 1 profile.	22_274	none	12_260;7_256	7	OG0000923	Other GPCRs Orphan receptors Other GPCR orphans GPR157	0.00246866
	SPI|contig.462.51	188	A	SSF81321	none	none	Family A G protein-coupled receptor-like	none	none	26_181	none	none	4	OG0011178	Class A (Rhodopsin) Lipid receptors Prostanoid receptors TP receptor	0.31531
	SPI|contig.472.45	656	A	SSF56104;SSF81321	PF01504	PS51455	SAICAR synthase-like;Family A G protein-coupled receptor-like	Phosphatidylinositol-4-phosphate 5-Kinase	Phosphatidylinositol phosphate kinase (PIPK) domain profile.	357_646;8_254	403_644	296_646	5	OG0000223	Class A (Rhodopsin) Peptide receptors Neuropeptide S receptors NPS receptor	0.00174459
	SPI|contig.476.33	402	A	none	PF10192	none	none	Rhodopsin-like GPCR transmembrane domain	none	none	125_374	none	8	OG0000542	Class B2 (Adhesion) Adhesion receptors ADGRG ADGRG3	5.26377
	SPI|contig.507.7	287	Other	SSF81321	PF05462	PS50261	Family A G protein-coupled receptor-like	Slime mold cyclic AMP receptor	G-protein coupled receptors family 2 profile 2.	8_268	67_226	8_257	7	OG0000923	Other GPCRs Orphan receptors Other GPCR orphans GPR157	6.55363e-06
	SPI|contig.572.27	413	A	none	PF10192	none	none	Rhodopsin-like GPCR transmembrane domain	none	none	136_385	none	6	OG0000542	none	none
	SPI|contig.629.135	452	A	none	PF06814	none	none	Lung seven transmembrane receptor	none	none	161_402	none	5	OG0087260	Class F (Frizzled) Protein receptors Frizzled FZD4	2.48379
	SPI|contig.641.33	408	A	none	PF10192	none	none	Rhodopsin-like GPCR transmembrane domain	none	none	134_381	none	7	OG0000542	Class A (Rhodopsin) Lipid receptors Prostanoid receptors IP receptor	7.30685
	SPI|contig.656.2	420	A	none	PF10192	none	none	Rhodopsin-like GPCR transmembrane domain	none	none	136_367	none	5	OG0000542	Class B1 (Secretin) Peptide receptors Glucagon receptor family secretin receptor	4.65634
	SPI|contig.68.37	780	A	SSF53448	PF01704;PF10192	none	Nucleotide-diphospho-sugar transferases	UTP--glucose-1-phosphate uridylyltransferase;Rhodopsin-like GPCR transmembrane domain	none	16_526	102_310;520_757	none	7	OG0002419	Class A (Rhodopsin) Peptide receptors Somatostatin receptors SST4 receptor	1.15562
	SPI|contig.721.12	706	A	SSF56104;SSF81321	PF01504;PF01504	PS51455	SAICAR synthase-like;Family A G protein-coupled receptor-like	Phosphatidylinositol-4-phosphate 5-Kinase;Phosphatidylinositol-4-phosphate 5-Kinase	Phosphatidylinositol phosphate kinase (PIPK) domain profile.	396_694;24_257	633_692;457_621	346_694	7	OG0016182	Class A (Rhodopsin) Protein receptors Chemokine receptors CCRL2	0.00455642
	SPI|contig.729.104	666	A	SSF56104;SSF81321	PF01504;PF01504	PS51455	SAICAR synthase-like;Family A G protein-coupled receptor-like	Phosphatidylinositol-4-phosphate 5-Kinase;Phosphatidylinositol-4-phosphate 5-Kinase	Phosphatidylinositol phosphate kinase (PIPK) domain profile.	348_634;8_267	576_633;405_567	307_636	5	OG0000223	Class A (Rhodopsin) Peptide receptors Complement peptide receptors C3a receptor	0.000787072
	SPI|contig.757.9	402	A	none	PF10192	none	none	Rhodopsin-like GPCR transmembrane domain	none	none	136_352	none	6	OG0000542	Class B1 (Secretin) Peptide receptors Glucagon receptor family secretin receptor	4.65634
	SPI|contig.778.23	170	E	SSF81321	PF05462	none	Family A G protein-coupled receptor-like	Slime mold cyclic AMP receptor	none	14_145	21_145	none	4	OG0006303	Class A (Rhodopsin) Sensory receptors Opsins Rhodopsin	0.0316753
	SPI|contig.789.15	296	E	SSF81321	PF05462	PS50261	Family A G protein-coupled receptor-like	Slime mold cyclic AMP receptor	G-protein coupled receptors family 2 profile 2.	6_281	7_269	8_269	7	OG0000923	Class B2 (Adhesion) Adhesion receptors ADGRB ADGRB1	0.000430973
	SPI|contig.790.14	317	A	none	PF06814	none	none	Lung seven transmembrane receptor	none	none	4_276	none	6	OG0008434	Class A (Rhodopsin) Peptide receptors Peptide P518 receptors QRFP receptor	1.15328
	SPI|contig.791.13	452	A	none	PF06814	none	none	Lung seven transmembrane receptor	none	none	161_402	none	5	OG0087260	Class F (Frizzled) Protein receptors Frizzled FZD4	2.95181
	SPI|contig.811.27	479	A	none	PF06814	none	none	Lung seven transmembrane receptor	none	none	147_438	none	7	OG0008434	Class A (Rhodopsin) Orphan receptors Class A orphans GPR142	1.69678
	SPI|contig.814.37	124	Unknown	none	none	PS50262	none	none	G-protein coupled receptors family 1 profile.	none	none	1_98	3	OG0023847	Class A (Rhodopsin) Lipid receptors Prostanoid receptors DP2 receptor	0.0118104
	SPI|contig.820.16	285	E	SSF81321	PF05462	PS50261	Family A G protein-coupled receptor-like	Slime mold cyclic AMP receptor	G-protein coupled receptors family 2 profile 2.	6_269	9_252	8_257	7	OG0000923	Other GPCRs Orphan receptors Other GPCR orphans GPR157	3.16366e-05
	SPI|contig.833.108	412	A	none	PF10192	none	none	Rhodopsin-like GPCR transmembrane domain	none	none	137_384	none	6	OG0000542	Class A (Rhodopsin) Peptide receptors Neuropeptide W/neuropeptide B receptors NPBW1 receptor	0.803324
	SPI|contig.833.11	295	A	SSF81321	none	PS50262;PS50261	Family A G protein-coupled receptor-like	none	G-protein coupled receptors family 1 profile.;G-protein coupled receptors family 2 profile 2.	22_274	none	7_256;12_260	7	OG0000923	Other GPCRs Orphan receptors Other GPCR orphans GPR157	0.000621022
	SPI|contig.840.13	317	A	none	PF06814	none	none	Lung seven transmembrane receptor	none	none	4_276	none	6	OG0008434	Class A (Rhodopsin) Peptide receptors Peptide P518 receptors QRFP receptor	1.15328
	SPI|contig.846.26	412	A	none	PF10192	none	none	Rhodopsin-like GPCR transmembrane domain	none	none	135_384	none	7	OG0000542	Class B2 (Adhesion) Adhesion receptors ADGRG ADGRG3	5.82451
	SPI|contig.855.9	531	A	SSF81321;SSF56104	PF01504	none	Family A G protein-coupled receptor-like;SAICAR synthase-like	Phosphatidylinositol-4-phosphate 5-Kinase	none	8_267;348_525	406_525	none	5	OG0000223	Class A (Rhodopsin) Peptide receptors Complement peptide receptors C3a receptor	0.000798683
	SPI|contig.874.62	656	A	SSF81321;SSF56104	PF01504	PS51455	Family A G protein-coupled receptor-like;SAICAR synthase-like	Phosphatidylinositol-4-phosphate 5-Kinase	Phosphatidylinositol phosphate kinase (PIPK) domain profile.	8_254;357_646	403_644	296_646	5	OG0000223	Class A (Rhodopsin) Peptide receptors Neuropeptide S receptors NPS receptor	0.0014784
	SPI|contig.885.41	182	E	SSF81321	PF05462	none	Family A G protein-coupled receptor-like	Slime mold cyclic AMP receptor	none	20_157	33_157	none	4	OG0006303	Class A (Rhodopsin) Sensory receptors Opsins Rhodopsin	0.0348598
	SPI|contig.89.79	317	A	none	PF06814	none	none	Lung seven transmembrane receptor	none	none	4_276	none	6	OG0008434	Class A (Rhodopsin) Peptide receptors Peptide P518 receptors QRFP receptor	1.15328
	SPI|contig.912.23	294	A	none	PF10192	none	none	Rhodopsin-like GPCR transmembrane domain	none	none	131_291	none	4	OG0000542	Class A (Rhodopsin) Orphan receptors Class A orphans GPR142	2.41429
	SPI|contig.951.103	412	A	none	PF10192	none	none	Rhodopsin-like GPCR transmembrane domain	none	none	136_383	none	6	OG0085820	Class C (Glutamate) Orphan receptors Class C Orphans GPR158	0.147279
	SPI|contig.959.61	397	A	none	PF10192	none	none	Rhodopsin-like GPCR transmembrane domain	none	none	143_370	none	7	OG0000542	Class A (Rhodopsin) Peptide receptors Complement peptide receptors C5a1 receptor	9.52212
	SPI|contig.974.30	413	A	none	PF10192	none	none	Rhodopsin-like GPCR transmembrane domain	none	none	136_385	none	6	OG0000542	none	none
Stentor coeruleus	Ste|SteCoe_10138	243	B	SSF81321	PF05462	PS50262;PS50261	Family A G protein-coupled receptor-like	Slime mold cyclic AMP receptor	G-protein coupled receptors family 1 profile.;G-protein coupled receptors family 2 profile 2.	17_224	22_179	1_205;1_209	6	OG0000923	Class B2 (Adhesion) Adhesion receptors ADGRL ADGRL1	3.88755e-06
	Ste|SteCoe_10196	282	Other	SSF81321	PF05462	PS50262;PS50261	Family A G protein-coupled receptor-like	Slime mold cyclic AMP receptor	G-protein coupled receptors family 1 profile.;G-protein coupled receptors family 2 profile 2.	20_273	22_261	25_256;11_260	6	OG0013750	Other GPCRs Orphan receptors Other GPCR orphans GPR157	6.28419e-06
	Ste|SteCoe_10541	408	A	none	PF10192	none	none	Rhodopsin-like GPCR transmembrane domain	none	none	133_381	none	7	OG0000542	Class A (Rhodopsin) Nucleotide receptors P2Y receptors P2Y13 receptor	0.657409
	Ste|SteCoe_10701	280	A	SSF81321	none	PS50261	Family A G protein-coupled receptor-like	none	G-protein coupled receptors family 2 profile 2.	7_267	none	8_252	7	OG0019721	Class B1 (Secretin) Peptide receptors Calcitonin receptors CT receptor	0.00625078
	Ste|SteCoe_1106	282	A	SSF81321	none	none	Family A G protein-coupled receptor-like	none	none	12_260	none	none	7	OG0008123	Class A (Rhodopsin) Aminergic receptors Histamine receptors H3 receptor	0.12987
	Ste|SteCoe_1107	198	E	none	PF05462	none	none	Slime mold cyclic AMP receptor	none	none	5_90	none	5	OG0008123	Class B1 (Secretin) Peptide receptors VIP and PACAP receptors VPAC1 receptor	0.334416
	Ste|SteCoe_1127	289	E	SSF81321	PF05462	none	Family A G protein-coupled receptor-like	Slime mold cyclic AMP receptor	none	10_274	9_255	none	6	OG0008123	Class B2 (Adhesion) Adhesion receptors ADGRD ADGRD1	0.00330088
	Ste|SteCoe_11864	423	A	none	PF06814	none	none	Lung seven transmembrane receptor	none	none	109_385	none	5	OG0008434	Class C (Glutamate) Amino acid receptors Metabotropic glutamate receptors mGlu6 receptor	0.572181
	Ste|SteCoe_122	288	Other	SSF81321	PF05462	PS50261;PS51257	Family A G protein-coupled receptor-like	Slime mold cyclic AMP receptor	G-protein coupled receptors family 2 profile 2.;Prokaryotic membrane lipoprotein lipid attachment site profile.	6_276	7_216	8_257;1_26	7	OG0000923	CELSR1 (a0a2y9qai9_delle)	1.35328e-08
	Ste|SteCoe_12400	646	B	SSF50978;SSF81321	PF05462	PS50261;PS50262	WD40 repeat-like;Family A G protein-coupled receptor-like	Slime mold cyclic AMP receptor	G-protein coupled receptors family 2 profile 2.;G-protein coupled receptors family 1 profile.	308_599;10_272	10_248	8_253;22_249	8	OG0000923	Class B2 (Adhesion) Adhesion receptors ADGRC CELSR1	6.62731e-07
	Ste|SteCoe_1245	311	A	none	PF06814	none	none	Lung seven transmembrane receptor	none	none	5_224	none	7	OG0019567	Class A (Rhodopsin) Protein receptors Chemokine receptors CXCR4	1.96401
	Ste|SteCoe_13181	300	A	SSF81321	none	none	Family A G protein-coupled receptor-like	none	none	5_257	none	none	7	OG0009579	Class A (Rhodopsin) Protein receptors Glycoprotein hormone receptors LH receptor	1.24901
	Ste|SteCoe_13235	195	B	SSF81321	none	none	Family A G protein-coupled receptor-like	none	none	6_180	none	none	5	OG0064375	Class B2 (Adhesion) Adhesion receptors ADGRB ADGRB3	5.47652e-07
	Ste|SteCoe_13576	283	Other	SSF81321	PF05462	PS50261;PS50262	Family A G protein-coupled receptor-like	Slime mold cyclic AMP receptor	G-protein coupled receptors family 2 profile 2.;G-protein coupled receptors family 1 profile.	11_257	10_248	6_252;20_248	7	OG0000923	Other GPCRs Orphan receptors Other GPCR orphans GPR157	8.87962e-06
	Ste|SteCoe_13577	283	B	SSF81321	PF05462	PS50261;PS50262	Family A G protein-coupled receptor-like	Slime mold cyclic AMP receptor	G-protein coupled receptors family 2 profile 2.;G-protein coupled receptors family 1 profile.	10_251	7_218	8_251;1_247	7	OG0019721	Class B2 (Adhesion) Adhesion receptors ADGRA ADGRA3	5.10754e-06
	Ste|SteCoe_13578	282	A	SSF81321	PF05462	PS50262;PS50261	Family A G protein-coupled receptor-like	Slime mold cyclic AMP receptor	G-protein coupled receptors family 1 profile.;G-protein coupled receptors family 2 profile 2.	9_265	7_222	22_247;8_251	6	OG0019721	Class A (Rhodopsin) Aminergic receptors 5-Hydroxytryptamine receptors 5-HT1F receptor	5.30235e-06
	Ste|SteCoe_13579	282	A	SSF81321	none	PS50262;PS50261	Family A G protein-coupled receptor-like	none	G-protein coupled receptors family 1 profile.;G-protein coupled receptors family 2 profile 2.	10_267	none	22_247;8_251	5	OG0019721	Class B2 (Adhesion) Adhesion receptors ADGRA ADGRA2	0.00105944
	Ste|SteCoe_13580	285	E	SSF81321	PF05462	PS50262;PS50261	Family A G protein-coupled receptor-like	Slime mold cyclic AMP receptor	G-protein coupled receptors family 1 profile.;G-protein coupled receptors family 2 profile 2.	9_265	8_220	22_247;8_243	5	OG0019721	Class B2 (Adhesion) Adhesion receptors ADGRA ADGRA3	0.00258141
	Ste|SteCoe_13775	288	B	SSF81321	PF05462	PS50261;PS50262	Family A G protein-coupled receptor-like	Slime mold cyclic AMP receptor	G-protein coupled receptors family 2 profile 2.;G-protein coupled receptors family 1 profile.	11_279	5_227	11_258;1_254	7	OG0000923	Class B2 (Adhesion) Adhesion receptors ADGRA ADGRA2	1.15532e-07
	Ste|SteCoe_14017	276	A	SSF81321	none	PS50262;PS51257	Family A G protein-coupled receptor-like	none	G-protein coupled receptors family 1 profile.;Prokaryotic membrane lipoprotein lipid attachment site profile.	18_251	none	16_244;1_17	7	OG0064375	Class A (Rhodopsin) Aminergic receptors 5-Hydroxytryptamine receptors 5-HT1A receptor	0.000291661
	Ste|SteCoe_14018	610	A	SSF56104;SSF81321	PF01504	PS51455	SAICAR synthase-like;Family A G protein-coupled receptor-like	Phosphatidylinositol-4-phosphate 5-Kinase	Phosphatidylinositol phosphate kinase (PIPK) domain profile.	314_606;57_239	375_528	264_606	7	OG0028545	Class A (Rhodopsin) Orphan receptors Class A orphans GPR183	0.0101455
	Ste|SteCoe_14617	287	B	SSF81321	PF00002	PS50261	Family A G protein-coupled receptor-like	7 transmembrane receptor (Secretin family)	G-protein coupled receptors family 2 profile 2.	14_271	11_247	12_256	7	OG0019721	Class B2 (Adhesion) Adhesion receptors ADGRE ADGRE1	0.000122411
	Ste|SteCoe_15186	249	Other	SSF81321	PF05462	PS50261	Family A G protein-coupled receptor-like	Slime mold cyclic AMP receptor	G-protein coupled receptors family 2 profile 2.	2_233	16_215	1_204	6	OG0013750	Other GPCRs Orphan receptors Other GPCR orphans GPR157	2.40784e-07
	Ste|SteCoe_15232	290	A	SSF81321	none	none	Family A G protein-coupled receptor-like	none	none	4_266	none	none	6	OG0063941	Class A (Rhodopsin) Lipid receptors Lysophospholipid (LPA) receptors LPA5 receptor	1.1938
	Ste|SteCoe_15656	290	E	SSF81321	PF05462	PS50261;PS50262	Family A G protein-coupled receptor-like	Slime mold cyclic AMP receptor	G-protein coupled receptors family 2 profile 2.;G-protein coupled receptors family 1 profile.	11_275	22_172	12_261;26_257	5	OG0000923	Class B2 (Adhesion) Adhesion receptors ADGRV ADGRV1	0.00539957
	Ste|SteCoe_15844	305	A	SSF81321	none	none	Family A G protein-coupled receptor-like	none	none	12_266	none	none	7	OG0040310	Class B2 (Adhesion) Adhesion receptors ADGRV ADGRV1	0.385796
	Ste|SteCoe_15845	255	E	none	PF05462	PS50261	none	Slime mold cyclic AMP receptor	G-protein coupled receptors family 2 profile 2.	none	22_251	11_255	7	OG0040310	Class B2 (Adhesion) Adhesion receptors ADGRV ADGRV1	0.0477028
	Ste|SteCoe_16662	270	E	SSF81321	PF05462	none	Family A G protein-coupled receptor-like	Slime mold cyclic AMP receptor	none	3_223	41_158	none	7	OG0089517	Class B2 (Adhesion) Adhesion receptors ADGRL ADGRL2	9.24992e-05
	Ste|SteCoe_16747	317	E	SSF81321	PF05462	PS50261;PS50262	Family A G protein-coupled receptor-like	Slime mold cyclic AMP receptor	G-protein coupled receptors family 2 profile 2.;G-protein coupled receptors family 1 profile.	10_277	14_219	9_262;25_258	7	OG0000923	Class B2 (Adhesion) Adhesion receptors ADGRG ADGRG4	0.000106682
	Ste|SteCoe_17492	274	E	SSF81321	PF05462	PS50261	Family A G protein-coupled receptor-like	Slime mold cyclic AMP receptor	G-protein coupled receptors family 2 profile 2.	11_259	3_173	10_179	7	OG0000923	Class A (Rhodopsin) Peptide receptors Vasopressin and oxytocin receptors V1B receptor	0.00392228
	Ste|SteCoe_17851	408	A	none	PF10192	none	none	Rhodopsin-like GPCR transmembrane domain	none	none	134_380	none	7	OG0000542	none	none
	Ste|SteCoe_17908	286	A	SSF81321	none	PS50262	Family A G protein-coupled receptor-like	none	G-protein coupled receptors family 1 profile.	12_250	none	24_248	7	OG0033856	Class B2 (Adhesion) Adhesion receptors ADGRG ADGRG1	0.350092
	Ste|SteCoe_18084	303	A	SSF81321	none	PS50262	Family A G protein-coupled receptor-like	none	G-protein coupled receptors family 1 profile.	6_263	none	19_249	7	OG0009579	Class A (Rhodopsin) Peptide receptors Neuropeptide FF/neuropeptide AF receptors NPFF2 receptor	0.047807
	Ste|SteCoe_18085	303	A	SSF81321	none	none	Family A G protein-coupled receptor-like	none	none	5_264	none	none	7	OG0009579	Class A (Rhodopsin) Peptide receptors Galanin receptors GAL1 receptor	0.176022
	Ste|SteCoe_18087	302	A	SSF81321	none	none	Family A G protein-coupled receptor-like	none	none	4_264	none	none	7	OG0009579	Class A (Rhodopsin) Aminergic receptors 5-Hydroxytryptamine receptors 5-HT1B receptor	0.00877117
	Ste|SteCoe_1858	613	A	SSF56104;SSF81321	PF01504	PS51455	SAICAR synthase-like;Family A G protein-coupled receptor-like	Phosphatidylinositol-4-phosphate 5-Kinase	Phosphatidylinositol phosphate kinase (PIPK) domain profile.	313_609;7_267	384_608	288_609	7	OG0064526	Class B2 (Adhesion) Adhesion receptors ADGRC CELSR1	0.0522152
	Ste|SteCoe_18662	296	E	SSF81321	PF05462	PS50261;PS51257	Family A G protein-coupled receptor-like	Slime mold cyclic AMP receptor	G-protein coupled receptors family 2 profile 2.;Prokaryotic membrane lipoprotein lipid attachment site profile.	6_277	20_263	17_267;1_32	7	OG0049942	Class B2 (Adhesion) Adhesion receptors ADGRG ADGRG6	0.000645247
	Ste|SteCoe_18923	302	A	SSF81321	none	none	Family A G protein-coupled receptor-like	none	none	7_262	none	none	7	OG0009579	Class A (Rhodopsin) Nucleotide receptors P2Y receptors P2Y11 receptor	0.075183
	Ste|SteCoe_19128	422	A	none	PF06814	none	none	Lung seven transmembrane receptor	none	none	101_384	none	5	OG0008434	Class A (Rhodopsin) Nucleotide receptors P2Y receptors P2Y1 receptor	4.71261
	Ste|SteCoe_19593	297	A	SSF81321	none	none	Family A G protein-coupled receptor-like	none	none	10_272	none	none	7	OG0089057	Class B2 (Adhesion) Adhesion receptors ADGRC CELSR3	0.0112733
	Ste|SteCoe_19670	282	B	SSF81321	PF00002	PS50261	Family A G protein-coupled receptor-like	7 transmembrane receptor (Secretin family)	G-protein coupled receptors family 2 profile 2.	7_268	9_243	8_252	7	OG0019721	Class B2 (Adhesion) Adhesion receptors ADGRG ADGRG1	0.0458943
	Ste|SteCoe_19672	281	B	SSF81321	PF05462	PS50261;PS50262	Family A G protein-coupled receptor-like	Slime mold cyclic AMP receptor	G-protein coupled receptors family 2 profile 2.;G-protein coupled receptors family 1 profile.	8_250	10_221	6_252;20_248	7	OG0000923	Class B2 (Adhesion) Adhesion receptors ADGRG ADGRG4	8.75916e-06
	Ste|SteCoe_19949	306	A	SSF81321	none	PS50262;PS50261	Family A G protein-coupled receptor-like	none	G-protein coupled receptors family 1 profile.;G-protein coupled receptors family 2 profile 2.	14_271	none	26_251;12_255	7	OG0008123	Class B2 (Adhesion) Adhesion receptors ADGRG ADGRG4	2.98235e-05
	Ste|SteCoe_19950	322	A	SSF81321	none	PS50261;PS50262	Family A G protein-coupled receptor-like	none	G-protein coupled receptors family 2 profile 2.;G-protein coupled receptors family 1 profile.	57_285	none	45_287;26_283	8	OG0040310	Class B2 (Adhesion) Adhesion receptors ADGRC CELSR1	0.00930533
	Ste|SteCoe_19951	297	A	SSF81321	none	PS50262	Family A G protein-coupled receptor-like	none	G-protein coupled receptors family 1 profile.	11_254	none	26_252	7	OG0049924	Class A (Rhodopsin) Sensory receptors Opsins Rhodopsin	0.0106734
	Ste|SteCoe_19952	308	E	SSF81321	PF05462	none	Family A G protein-coupled receptor-like	Slime mold cyclic AMP receptor	none	14_256	13_256	none	6	OG0008123	Class B1 (Secretin) Peptide receptors Glucagon receptor family glucagon receptor	0.00312653
	Ste|SteCoe_20257	298	A	SSF81321	none	PS51257	Family A G protein-coupled receptor-like	none	Prokaryotic membrane lipoprotein lipid attachment site profile.	27_279	none	1_33	7	OG0064127	Class A (Rhodopsin) Peptide receptors Ghrelin receptors ghrelin receptor	0.0183567
	Ste|SteCoe_20344	299	A	SSF81321	PF05462	PS50261;PS50262	Family A G protein-coupled receptor-like	Slime mold cyclic AMP receptor	G-protein coupled receptors family 2 profile 2.;G-protein coupled receptors family 1 profile.	5_293	7_295	11_264;25_260	7	OG0000923	Class A (Rhodopsin) Sensory receptors Opsins OPN4	3.62635e-06
	Ste|SteCoe_20727	296	A	SSF81321	none	PS50261	Family A G protein-coupled receptor-like	none	G-protein coupled receptors family 2 profile 2.	8_266	none	14_267	7	OG0049942	Class B2 (Adhesion) Adhesion receptors ADGRA ADGRA2	6.34395e-05
	Ste|SteCoe_20788	409	A	none	PF10192	none	none	Rhodopsin-like GPCR transmembrane domain	none	none	132_381	none	7	OG0000542	none	none
	Ste|SteCoe_20925	178	E	SSF81321	PF05462	PS50262	Family A G protein-coupled receptor-like	Slime mold cyclic AMP receptor	G-protein coupled receptors family 1 profile.	2_168	2_142	1_142	4	OG0088968	Class A (Rhodopsin) Peptide receptors Opioid receptors κ receptor	0.000982427
	Ste|SteCoe_21100	288	Other	SSF81321	PF05462	PS50261	Family A G protein-coupled receptor-like	Slime mold cyclic AMP receptor	G-protein coupled receptors family 2 profile 2.	5_264	4_216	7_252	7	OG0000923	Other GPCRs Orphan receptors Other GPCR orphans GPR157	2.91599e-07
	Ste|SteCoe_21716	393	A	none	PF10192	none	none	Rhodopsin-like GPCR transmembrane domain	none	none	118_367	none	7	OG0000542	none	none
	Ste|SteCoe_21918	298	E	SSF81321	PF05462	PS50262;PS50261	Family A G protein-coupled receptor-like	Slime mold cyclic AMP receptor	G-protein coupled receptors family 1 profile.;G-protein coupled receptors family 2 profile 2.	17_284	16_234	27_261;13_188	7	OG0000923	Class A (Rhodopsin) Protein receptors Chemokine receptors CXCR4	1.0271e-05
	Ste|SteCoe_23236	322	A	SSF81321	PF05462	PS50261;PS50262	Family A G protein-coupled receptor-like	Slime mold cyclic AMP receptor	G-protein coupled receptors family 2 profile 2.;G-protein coupled receptors family 1 profile.	8_271	9_258	11_262;25_258	7	OG0000923	Class A (Rhodopsin) Orphan receptors Class A orphans GPR20	1.25688e-06
	Ste|SteCoe_24082	275	E	SSF81321	PF05462	PS50261	Family A G protein-coupled receptor-like	Slime mold cyclic AMP receptor	G-protein coupled receptors family 2 profile 2.	8_250	11_252	7_252	7	OG0063891	Class B2 (Adhesion) Adhesion receptors ADGRG ADGRG4	0.0325441
	Ste|SteCoe_24766	286	E	SSF81321	PF05462	PS50261	Family A G protein-coupled receptor-like	Slime mold cyclic AMP receptor	G-protein coupled receptors family 2 profile 2.	10_278	19_262	12_255	7	OG0019721	Class B2 (Adhesion) Adhesion receptors ADGRA ADGRA3	0.00610289
	Ste|SteCoe_25130	311	A	none	PF06814	none	none	Lung seven transmembrane receptor	none	none	8_208	none	6	OG0003806	Class A (Rhodopsin) Protein receptors Chemokine receptors CXCR4	3.10209
	Ste|SteCoe_25970	299	A	SSF81321	none	PS50261	Family A G protein-coupled receptor-like	none	G-protein coupled receptors family 2 profile 2.	14_279	none	12_255	7	OG0049924	Class B2 (Adhesion) Adhesion receptors ADGRA ADGRA3	0.00976846
	Ste|SteCoe_26302	299	E	SSF81321	PF05462	PS50262;PS50261	Family A G protein-coupled receptor-like	Slime mold cyclic AMP receptor	G-protein coupled receptors family 1 profile.;G-protein coupled receptors family 2 profile 2.	4_279	9_228	25_260;11_264	7	OG0000923	Class B1 (Secretin) Peptide receptors Glucagon receptor family GHRH receptor	0.000965086
	Ste|SteCoe_26594	291	B	SSF81321	PF05462	PS50261;PS51257;PS50262	Family A G protein-coupled receptor-like	Slime mold cyclic AMP receptor	G-protein coupled receptors family 2 profile 2.;Prokaryotic membrane lipoprotein lipid attachment site profile.;G-protein coupled receptors family 1 profile.	7_268	17_220	11_262;1_26;25_258	7	OG0000923	Class B2 (Adhesion) Adhesion receptors ADGRG ADGRG4	2.98322e-09
	Ste|SteCoe_26609	305	Other	SSF81321	PF05462	PS50262;PS50261	Family A G protein-coupled receptor-like	Slime mold cyclic AMP receptor	G-protein coupled receptors family 1 profile.;G-protein coupled receptors family 2 profile 2.	8_276	66_261	141_261;6_265	7	OG0000923	Other GPCRs Orphan receptors Other GPCR orphans GPR157	1.03739e-08
	Ste|SteCoe_26758	269	B	SSF81321	PF05462	PS50261;PS50262	Family A G protein-coupled receptor-like	Slime mold cyclic AMP receptor	G-protein coupled receptors family 2 profile 2.;G-protein coupled receptors family 1 profile.	12_266	15_230	8_246;22_249	7	OG0000923	Class B2 (Adhesion) Adhesion receptors ADGRL ADGRL3	4.71755e-06
	Ste|SteCoe_26928	275	A	SSF81321	none	none	Family A G protein-coupled receptor-like	none	none	38_259	none	none	7	none	Class B2 (Adhesion) Adhesion receptors ADGRA ADGRA3	0.000179041
	Ste|SteCoe_27116	263	A	SSF81321	none	none	Family A G protein-coupled receptor-like	none	none	2_226	none	none	5	OG0009579	Class B1 (Secretin) Peptide receptors Calcitonin receptors calcitonin receptor-like receptor	0.281679
	Ste|SteCoe_27718	310	A	SSF81321	none	PS50261;PS50262	Family A G protein-coupled receptor-like	none	G-protein coupled receptors family 2 profile 2.;G-protein coupled receptors family 1 profile.	12_254	none	12_256;26_259	7	OG0049924	Class A (Rhodopsin) Protein receptors Glycoprotein hormone receptors TSH receptor	5.33932e-06
	Ste|SteCoe_27841	270	A	SSF81321	none	PS51257	Family A G protein-coupled receptor-like	none	Prokaryotic membrane lipoprotein lipid attachment site profile.	7_245	none	1_24	7	OG0063891	Class A (Rhodopsin) Aminergic receptors 5-Hydroxytryptamine receptors 5-HT1A receptor	0.0117071
	Ste|SteCoe_28161	303	E	none	PF05462	none	none	Slime mold cyclic AMP receptor	none	none	21_257	none	7	OG0040310	Class B1 (Secretin) Peptide receptors Glucagon receptor family GHRH receptor	0.0526951
	Ste|SteCoe_28525	282	A	SSF81321	PF00001	PS50261	Family A G protein-coupled receptor-like	7 transmembrane receptor (rhodopsin family)	G-protein coupled receptors family 2 profile 2.	11_276	25_184	9_253	7	OG0000923	Class B2 (Adhesion) Adhesion receptors ADGRA ADGRA3	1.79824e-05
	Ste|SteCoe_28622	305	A	SSF81321	none	PS51257	Family A G protein-coupled receptor-like	none	Prokaryotic membrane lipoprotein lipid attachment site profile.	8_266	none	1_25	7	OG0009579	Class A (Rhodopsin) Orphan receptors Class A orphans GPR34	0.550338
	Ste|SteCoe_28671	285	E	SSF81321	PF05462	PS50261;PS50262	Family A G protein-coupled receptor-like	Slime mold cyclic AMP receptor	G-protein coupled receptors family 2 profile 2.;G-protein coupled receptors family 1 profile.	10_251	4_222	7_253;84_249	7	OG0088968	Class A (Rhodopsin) Orphan receptors Class A orphans GPR17	0.00124125
	Ste|SteCoe_28679	585	A	SSF81321;SSF56104	PF01504	none	Family A G protein-coupled receptor-like;SAICAR synthase-like	Phosphatidylinositol-4-phosphate 5-Kinase	none	3_255;317_525	387_531	none	6	OG0040219	Class A (Rhodopsin) Orphan receptors Class A orphans GPR132	0.0136307
	Ste|SteCoe_29065	290	Other	SSF81321	PF05462	PS50261;PS50262	Family A G protein-coupled receptor-like	Slime mold cyclic AMP receptor	G-protein coupled receptors family 2 profile 2.;G-protein coupled receptors family 1 profile.	6_281	7_224	8_258;1_254	7	OG0000923	Other GPCRs Orphan receptors Other GPCR orphans GPR157	6.55221e-07
	Ste|SteCoe_30276	289	E	SSF81321	PF05462	PS50262;PS50261	Family A G protein-coupled receptor-like	Slime mold cyclic AMP receptor	G-protein coupled receptors family 1 profile.;G-protein coupled receptors family 2 profile 2.	9_270	7_251	142_254;11_258	7	OG0000923	Class B2 (Adhesion) Adhesion receptors ADGRD ADGRD1	1.82157e-05
	Ste|SteCoe_30638	289	A	SSF81321	none	PS50262	Family A G protein-coupled receptor-like	none	G-protein coupled receptors family 1 profile.	9_251	none	24_249	7	OG0033856	Class A (Rhodopsin) Protein receptors Chemokine receptors CCR4	0.275581
	Ste|SteCoe_30639	289	A	SSF81321	none	PS50262	Family A G protein-coupled receptor-like	none	G-protein coupled receptors family 1 profile.	8_257	none	24_249	7	OG0033856	Class T (Taste 2) Sensory receptors Taste 2 receptors TAS2R4	0.00952406
	Ste|SteCoe_30813	289	B	none	PF05462	PS50261	none	Slime mold cyclic AMP receptor	G-protein coupled receptors family 2 profile 2.	none	11_257	8_183	6	OG0008123	Class B2 (Adhesion) Adhesion receptors ADGRL ADGRL3	2.46094e-08
	Ste|SteCoe_31381	280	A	SSF81321	none	PS50262	Family A G protein-coupled receptor-like	none	G-protein coupled receptors family 1 profile.	10_266	none	17_245	7	OG0064375	Class B2 (Adhesion) Adhesion receptors ADGRC CELSR1	0.0127162
	Ste|SteCoe_31412	284	E	SSF81321	PF05462	none	Family A G protein-coupled receptor-like	Slime mold cyclic AMP receptor	none	8_271	9_275	none	7	OG0019721	Class A (Rhodopsin) Orphan receptors Class A orphans GPR31	0.0666508
	Ste|SteCoe_31566	290	Unknown	SSF81321	PF11710	PS50262;PS50261	Family A G protein-coupled receptor-like	G protein-coupled glucose receptor regulating Gpa2	G-protein coupled receptors family 1 profile.;G-protein coupled receptors family 2 profile 2.	11_270	14_187	26_253;12_249	7	OG0008123	Class A (Rhodopsin) Orphan receptors Class A orphans LGR5	2.52807e-05
	Ste|SteCoe_31670	304	A	SSF81321	none	PS50261	Family A G protein-coupled receptor-like	none	G-protein coupled receptors family 2 profile 2.	16_256	none	9_255	7	OG0008123	Class B1 (Secretin) Peptide receptors Glucagon receptor family glucagon receptor	0.00494194
	Ste|SteCoe_31671	309	A	SSF81321	none	none	Family A G protein-coupled receptor-like	none	none	7_279	none	none	7	OG0040310	Class B2 (Adhesion) Adhesion receptors ADGRV ADGRV1	0.0894947
	Ste|SteCoe_31951	270	A	SSF81321	none	none	Family A G protein-coupled receptor-like	none	none	6_241	none	none	6	OG0063941	Class A (Rhodopsin) Lipid receptors Lysophospholipid (LPA) receptors LPA6 receptor	0.513261
	Ste|SteCoe_3214	310	Other	SSF81321	PF05462	PS50261;PS50262	Family A G protein-coupled receptor-like	Slime mold cyclic AMP receptor	G-protein coupled receptors family 2 profile 2.;G-protein coupled receptors family 1 profile.	8_281	18_266	6_270;23_266	7	OG0000923	Other GPCRs Orphan receptors Other GPCR orphans GPR157	7.87552e-08
	Ste|SteCoe_32335	281	B	SSF81321	PF05462	PS50261	Family A G protein-coupled receptor-like	Slime mold cyclic AMP receptor	G-protein coupled receptors family 2 profile 2.	8_244	3_168	9_246	7	OG0000923	Class B2 (Adhesion) Adhesion receptors ADGRC CELSR3	1.80609e-06
	Ste|SteCoe_32491	653	A	SSF56104;SSF81321	PF01504;PF01504	PS51455	SAICAR synthase-like;Family A G protein-coupled receptor-like	Phosphatidylinositol-4-phosphate 5-Kinase;Phosphatidylinositol-4-phosphate 5-Kinase	Phosphatidylinositol phosphate kinase (PIPK) domain profile.	368_639;6_246	574_636;411_571	308_639	7	OG0000223	Class A (Rhodopsin) Sensory receptors Opsins OPN4	0.171455
	Ste|SteCoe_34632	309	A	SSF81321	none	PS50262	Family A G protein-coupled receptor-like	none	G-protein coupled receptors family 1 profile.	20_262	none	1_248	7	OG0009579	Class A (Rhodopsin) Aminergic receptors Adrenoceptors α1A-adrenoceptor	0.00410383
	Ste|SteCoe_34773	653	A	SSF81321;SSF56104	PF01504	PS51455	Family A G protein-coupled receptor-like;SAICAR synthase-like	Phosphatidylinositol-4-phosphate 5-Kinase	Phosphatidylinositol phosphate kinase (PIPK) domain profile.	7_247;368_639	408_636	308_639	7	OG0000223	Class B2 (Adhesion) Adhesion receptors ADGRL ADGRL3	0.59859
	Ste|SteCoe_34843	298	Unknown	SSF81321	PF11970	PS51257	Family A G protein-coupled receptor-like	G protein-coupled glucose receptor regulating Gpa2 C-term	Prokaryotic membrane lipoprotein lipid attachment site profile.	12_280	205_259	1_33	7	OG0064127	Class A (Rhodopsin) Orphan receptors Class A orphans GPR83	0.00236378
	Ste|SteCoe_34844	297	A	SSF81321	none	PS51257	Family A G protein-coupled receptor-like	none	Prokaryotic membrane lipoprotein lipid attachment site profile.	27_284	none	1_33	7	OG0064127	Class A (Rhodopsin) Peptide receptors Ghrelin receptors ghrelin receptor	0.001656
	Ste|SteCoe_35010	310	A	SSF81321	none	none	Family A G protein-coupled receptor-like	none	none	2_264	none	none	7	OG0009579	Class A (Rhodopsin) Orphan receptors Class A orphans GPR87	0.0115817
	Ste|SteCoe_35011	303	A	SSF81321	none	none	Family A G protein-coupled receptor-like	none	none	19_267	none	none	7	OG0009579	Class A (Rhodopsin) Aminergic receptors Histamine receptors H1 receptor	0.169889
	Ste|SteCoe_35012	304	A	SSF81321	none	none	Family A G protein-coupled receptor-like	none	none	5_263	none	none	7	OG0009579	Class A (Rhodopsin) Peptide receptors Ghrelin receptors ghrelin receptor	0.00185565
	Ste|SteCoe_35456	296	A	SSF81321	none	PS50262;PS50261	Family A G protein-coupled receptor-like	none	G-protein coupled receptors family 1 profile.;G-protein coupled receptors family 2 profile 2.	10_253	none	26_252;9_256	7	OG0049924	Class B2 (Adhesion) Adhesion receptors ADGRA ADGRA1	0.000146508
	Ste|SteCoe_3648	408	A	none	PF10192	none	none	Rhodopsin-like GPCR transmembrane domain	none	none	133_382	none	7	OG0000542	Class A (Rhodopsin) Peptide receptors Neuropeptide Y receptors Y4 receptor	0.0542391
	Ste|SteCoe_36530	284	A	SSF81321	none	none	Family A G protein-coupled receptor-like	none	none	11_248	none	none	7	OG0033856	Class B2 (Adhesion) Adhesion receptors ADGRF ADGRF3	0.549328
	Ste|SteCoe_3663	275	B	SSF81321	PF00002	PS50261;PS51257	Family A G protein-coupled receptor-like	7 transmembrane receptor (Secretin family)	G-protein coupled receptors family 2 profile 2.;Prokaryotic membrane lipoprotein lipid attachment site profile.	8_224	9_183	9_180;1_24	7	OG0000923	Class B2 (Adhesion) Adhesion receptors ADGRC CELSR2	1.77273e-06
	Ste|SteCoe_3704	274	A	SSF81321	none	none	Family A G protein-coupled receptor-like	none	none	8_249	none	none	7	none	Class A (Rhodopsin) Lipid receptors Prostanoid receptors TP receptor	0.034412
	Ste|SteCoe_3705	237	A	SSF81321	none	PS50262	Family A G protein-coupled receptor-like	none	G-protein coupled receptors family 1 profile.	3_212	none	1_209	6	none	Class A (Rhodopsin) Peptide receptors Neuropeptide Y receptors Y4 receptor	0.113459
	Ste|SteCoe_38175	290	B	none	PF00002	PS50261	none	7 transmembrane receptor (Secretin family)	G-protein coupled receptors family 2 profile 2.	none	67_248	11_257	7	OG0000923	Class B2 (Adhesion) Adhesion receptors ADGRL ADGRL2	2.01731e-05
	Ste|SteCoe_38787	281	A	SSF81321	none	none	Family A G protein-coupled receptor-like	none	none	7_264	none	none	7	OG0008123	Class A (Rhodopsin) Protein receptors Chemokine receptors CXCR1	0.0113615
	Ste|SteCoe_4040	295	A	SSF81321	none	none	Family A G protein-coupled receptor-like	none	none	11_268	none	none	7	OG0089057	Class B2 (Adhesion) Adhesion receptors ADGRB ADGRB1	0.000215151
	Ste|SteCoe_4935	230	A	SSF81321	none	none	Family A G protein-coupled receptor-like	none	none	4_191	none	none	5	OG0009579	Class A (Rhodopsin) Orphan receptors Class A orphans LGR4	0.0803464
	Ste|SteCoe_4936	303	A	SSF81321	none	none	Family A G protein-coupled receptor-like	none	none	20_265	none	none	6	OG0009579	Class A (Rhodopsin) Protein receptors Glycoprotein hormone receptors FSH receptor	0.0836803
	Ste|SteCoe_5172	275	E	SSF81321	PF05462	PS50262;PS50261	Family A G protein-coupled receptor-like	Slime mold cyclic AMP receptor	G-protein coupled receptors family 1 profile.;G-protein coupled receptors family 2 profile 2.	5_250	6_248	2_248;7_252	6	OG0063891	Class A (Rhodopsin) Orphan receptors Class A orphans TAAR5	0.00131933
	Ste|SteCoe_5510	296	F	SSF81321	none	PS50261;PS51257	Family A G protein-coupled receptor-like	none	G-protein coupled receptors family 2 profile 2.;Prokaryotic membrane lipoprotein lipid attachment site profile.	21_281	none	17_266;1_32	7	OG0049942	Class F (Frizzled) Protein receptors Frizzled SMO	9.88583e-06
	Ste|SteCoe_5578	298	B	SSF81321	PF05462	PS50262;PS51257;PS50261	Family A G protein-coupled receptor-like	Slime mold cyclic AMP receptor	G-protein coupled receptors family 1 profile.;Prokaryotic membrane lipoprotein lipid attachment site profile.;G-protein coupled receptors family 2 profile 2.	6_268	21_189	25_258;1_26;11_262	7	OG0000923	Class B2 (Adhesion) Adhesion receptors ADGRG ADGRG4	3.95908e-07
	Ste|SteCoe_5980	409	A	none	PF10192	none	none	Rhodopsin-like GPCR transmembrane domain	none	none	132_380	none	7	OG0000542	Class A (Rhodopsin) Protein receptors Chemokine receptors CCR9	2.58102
	Ste|SteCoe_6130	305	Other	SSF81321	PF05462	PS50261	Family A G protein-coupled receptor-like	Slime mold cyclic AMP receptor	G-protein coupled receptors family 2 profile 2.	7_278	25_261	6_265	7	OG0000923	Other GPCRs Orphan receptors Other GPCR orphans GPR157	1.23779e-07
	Ste|SteCoe_6348	282	B	SSF81321	PF05462	PS50261;PS50262	Family A G protein-coupled receptor-like	Slime mold cyclic AMP receptor	G-protein coupled receptors family 2 profile 2.;G-protein coupled receptors family 1 profile.	10_277	4_219	9_253;23_249	7	OG0000923	Class B2 (Adhesion) Adhesion receptors ADGRA ADGRA3	1.64482e-06
	Ste|SteCoe_6361	406	A	none	PF10192	none	none	Rhodopsin-like GPCR transmembrane domain	none	none	131_380	none	7	OG0000542	none	none
	Ste|SteCoe_6877	289	B	SSF81321	PF05462	PS50261	Family A G protein-coupled receptor-like	Slime mold cyclic AMP receptor	G-protein coupled receptors family 2 profile 2.	10_280	12_233	8_183	6	OG0008123	Class B2 (Adhesion) Adhesion receptors ADGRL ADGRL3	8.21648e-08
	Ste|SteCoe_6927	205	E	SSF81321	PF05462	none	Family A G protein-coupled receptor-like	Slime mold cyclic AMP receptor	none	10_200	13_167	none	5	OG0089517	Class B2 (Adhesion) Adhesion receptors ADGRL ADGRL2	0.00423139
	Ste|SteCoe_7430	288	E	SSF81321	PF05462	PS50261	Family A G protein-coupled receptor-like	Slime mold cyclic AMP receptor	G-protein coupled receptors family 2 profile 2.	7_264	3_218	7_252	7	OG0000923	Class B2 (Adhesion) Adhesion receptors ADGRC CELSR1	1.12048e-05
	Ste|SteCoe_7771	427	A	none	PF06814	none	none	Lung seven transmembrane receptor	none	none	106_389	none	5	OG0008434	Class A (Rhodopsin) Peptide receptors Neuropeptide FF/neuropeptide AF receptors NPFF1 receptor	3.37833
	Ste|SteCoe_7940	289	E	SSF81321	PF05462	PS50261	Family A G protein-coupled receptor-like	Slime mold cyclic AMP receptor	G-protein coupled receptors family 2 profile 2.	9_280	10_256	8_254	7	OG0008123	Class B2 (Adhesion) Adhesion receptors ADGRL ADGRL3	3.05569e-05
	Ste|SteCoe_8159	284	A	SSF81321	none	none	Family A G protein-coupled receptor-like	none	none	13_262	none	none	7	OG0008123	Class B2 (Adhesion) Adhesion receptors ADGRL ADGRL3	0.0171315
	Ste|SteCoe_8250	230	A	SSF81321	none	PS50261	Family A G protein-coupled receptor-like	none	G-protein coupled receptors family 2 profile 2.	4_200	none	1_200	5	OG0049942	Class A (Rhodopsin) Sensory receptors Opsins CI-OPSIN1	0.00164912
	Ste|SteCoe_8770	304	A	SSF81321	PF05462	PS50261;PS50262	Family A G protein-coupled receptor-like	Slime mold cyclic AMP receptor	G-protein coupled receptors family 2 profile 2.;G-protein coupled receptors family 1 profile.	5_285	9_256	11_264;25_260	7	OG0000923	Class A (Rhodopsin) Peptide receptors Melanin-concentrating hormone MCH1 receptor	7.46978e-06
	Ste|SteCoe_8819	290	B	SSF81321	PF05462	PS50262;PS50261	Family A G protein-coupled receptor-like	Slime mold cyclic AMP receptor	G-protein coupled receptors family 1 profile.;G-protein coupled receptors family 2 profile 2.	13_277	11_223	9_254;11_258	7	OG0000923	Class B2 (Adhesion) Adhesion receptors ADGRL ADGRL1	2.61208e-07
	Ste|SteCoe_8876	289	B	SSF81321	PF05462	PS50261	Family A G protein-coupled receptor-like	Slime mold cyclic AMP receptor	G-protein coupled receptors family 2 profile 2.	6_276	6_243	8_257	7	OG0000923	Class B2 (Adhesion) Adhesion receptors ADGRC CELSR1	1.82322e-08
	Ste|SteCoe_9243	298	E	SSF81321	PF05462	PS50261;PS50262	Family A G protein-coupled receptor-like	Slime mold cyclic AMP receptor	G-protein coupled receptors family 2 profile 2.;G-protein coupled receptors family 1 profile.	13_278	12_229	13_265;27_261	7	OG0000923	Class A (Rhodopsin) Alicarboxylic acid receptors Hydroxycarboxylic acid receptors HCA1 receptor	1.2514e-05
	Ste|SteCoe_9842	286	E	SSF81321	PF05462	PS50262;PS50261	Family A G protein-coupled receptor-like	Slime mold cyclic AMP receptor	G-protein coupled receptors family 1 profile.;G-protein coupled receptors family 2 profile 2.	8_259	7_248	20_250;6_254	7	OG0000923	Other GPCRs Orphan receptors Other GPCR orphans GPR157	2.91855e-05
Stylonychia lemnae	Sty|Contig10521.g11233	874	A	SSF81321;SSF56104;SSF56104	PF01504;PF01504	PS51455	Family A G protein-coupled receptor-like;SAICAR synthase-like;SAICAR synthase-like	Phosphatidylinositol-4-phosphate 5-Kinase;Phosphatidylinositol-4-phosphate 5-Kinase	Phosphatidylinositol phosphate kinase (PIPK) domain profile.	26_177;612_787;272_435	614_785;338_450	233_787	3	OG0015832	Class A (Rhodopsin) Orphan receptors Class A orphans LGR5	2.17332
	Sty|Contig11331.g12107	389	A	none	PF10192	none	none	Rhodopsin-like GPCR transmembrane domain	none	none	108_358	none	6	OG0000542	Class A (Rhodopsin) Protein receptors Glycoprotein hormone receptors TSH receptor	0.0164467
	Sty|Contig18023.g19157	323	A	none	PF10192	none	none	Rhodopsin-like GPCR transmembrane domain	none	none	136_304	none	4	OG0000542	none	none
	Sty|Contig2247.g2411	552	A	none	PF06814	none	none	Lung seven transmembrane receptor	none	none	191_464	none	8	OG0008434	Other GPCRs Orphan receptors Other GPCR orphans GPR107	0.0159242
	Sty|Contig6762.g7234	433	A	none	PF10192	none	none	Rhodopsin-like GPCR transmembrane domain	none	none	154_405	none	7	OG0000542	Class F (Frizzled) Protein receptors Frizzled FZD1	0.852479
Symbiodinium microadriaticum	Smi|OLP75908.1	383	A	SSF81321	PF01036	none	Family A G protein-coupled receptor-like	Bacteriorhodopsin-like protein	none	160_368	160_370	none	6	OG0008055	Class A (Rhodopsin) Lipid receptors Lysophospholipid (S1P) receptors S1P3 receptor	2.0508
	Smi|OLP77220.1	984	A	SSF81321	none	none	Family A G protein-coupled receptor-like	none	none	313_427	none	none	4	OG0087592	none	none
	Smi|OLP80175.1	1150	A	SSF81321	PF01036	none	Family A G protein-coupled receptor-like	Bacteriorhodopsin-like protein	none	335_536	344_533	none	6	OG0033653	Class A (Rhodopsin) Orphan receptors Class A orphans GPR21	4.29904
	Smi|OLP80916.1	1022	A	SSF81321;SSF48403;SSF54236	PF12796;PF12796;PF12796	PS50088;PS50088;PS50088;PS50088;PS50088;PS50088;PS50053;PS50088;PS50297	Family A G protein-coupled receptor-like;Ankyrin repeat;Ubiquitin-like	Ankyrin repeats (3 copies);Ankyrin repeats (3 copies);Ankyrin repeats (3 copies)	Ankyrin repeat profile.;Ankyrin repeat profile.;Ankyrin repeat profile.;Ankyrin repeat profile.;Ankyrin repeat profile.;Ankyrin repeat profile.;Ubiquitin domain profile.;Ankyrin repeat profile.;Ankyrin repeat region circular profile.	43_265;527_775;460_511	529_617;620_685;693_782	655_687;622_654;527_554;589_621;556_588;688_720;453_511;721_753;527_774	6	OG0003537	Class A (Rhodopsin) Sensory receptors Opsins OPN4	0.656098
	Smi|OLP82223.1	500	A	none	PF10192	none	none	Rhodopsin-like GPCR transmembrane domain	none	none	310_428	none	4	OG0005645	Class A (Rhodopsin) Peptide receptors Tachykinin receptors NK1 receptor	0.0386516
	Smi|OLP82224.1	2232	A	SSF56672;SSF56219;SSF54001;SSF53098	PF10192;PF00078;PF02338	PS50879;PS50802;PS50878	DNA/RNA polymerases;DNase I-like;Cysteine proteinases;Ribonuclease H-like	Rhodopsin-like GPCR transmembrane domain;Reverse transcriptase (RNA-dependent DNA polymerase);OTU-like cysteine protease	RNase H domain profile.;OTU domain profile.;Reverse transcriptase (RT) catalytic domain profile.	1427_1633;944_1147;315_458;2031_2177	155_288;1488_1728;324_421	2027_2181;316_457;1467_1730	4	OG0007754	Class A (Rhodopsin) Lipid receptors Prostanoid receptors TP receptor	0.720884
	Smi|OLP83513.1	392	A	SSF81321	PF01036	none	Family A G protein-coupled receptor-like	Bacteriorhodopsin-like protein	none	125_336	124_337	none	5	OG0063655	Class A (Rhodopsin) Peptide receptors Bradykinin receptors B2 receptor	9.4751
	Smi|OLP84722.1	482	A	none	PF06814	none	none	Lung seven transmembrane receptor	none	none	134_420	none	7	OG0008434	Class A (Rhodopsin) Lipid receptors Prostanoid receptors TP receptor	0.720884
	Smi|OLP85507.1	1103	A	SSF81321	PF01036;PF01535;PF01535;PF01535;PF13041	PS51375;PS51375;PS51375;PS51375;PS51375;PS51375;PS51375;PS51375;PS51375;PS51375;PS51375	Family A G protein-coupled receptor-like	Bacteriorhodopsin-like protein;PPR repeat;PPR repeat;PPR repeat;PPR repeat family	Pentatricopeptide (PPR) repeat profile.;Pentatricopeptide (PPR) repeat profile.;Pentatricopeptide (PPR) repeat profile.;Pentatricopeptide (PPR) repeat profile.;Pentatricopeptide (PPR) repeat profile.;Pentatricopeptide (PPR) repeat profile.;Pentatricopeptide (PPR) repeat profile.;Pentatricopeptide (PPR) repeat profile.;Pentatricopeptide (PPR) repeat profile.;Pentatricopeptide (PPR) repeat profile.…	637_850	641_845;455_482;524_554;385_412;142_187	522_556;418_452;211_245;141_175;453_487;383_417;77_111;42_76;282_316;246_276;176_210	4	OG0001473	Class A (Rhodopsin) Orphan receptors Class A orphans GPR35	4.16095
	Smi|OLP85640.1	486	A	none	PF10192	none	none	Rhodopsin-like GPCR transmembrane domain	none	none	150_403	none	5	OG0000542	none	none
	Smi|OLP86696.1	864	A	none	PF10192	none	none	Rhodopsin-like GPCR transmembrane domain	none	none	575_815	none	7	OG0000542	Class A (Rhodopsin) Lipid receptors Platelet-activating factor receptors PAF receptor	8.52601
	Smi|OLP88657.1	1349	A	SSF81631;SSF81301;SSF81321	PF03828	PS51257	PAP/OAS1 substrate-binding domain;Nucleotidyltransferase;Family A G protein-coupled receptor-like	Cid1 family poly A polymerase	Prokaryotic membrane lipoprotein lipid attachment site profile.	477_614;336_455;1218_1322	553_610	1_35	5	OG0024145	Class B2 (Adhesion) Adhesion receptors ADGRL ADGRL2	2.05284
	Smi|OLP88838.1	1306	A	SSF81321;SSF50630	PF00026	PS51767	Family A G protein-coupled receptor-like;Acid proteases	Eukaryotic aspartyl protease	Peptidase family A1 domain profile.	654_850;443_542	447_543	448_540	6	OG0019703	Class A (Rhodopsin) Aminergic receptors Histamine receptors H1 receptor	0.666171
	Smi|OLP89709.1	1011	A	SSF55931;SSF47391;SSF81321	PF01036;PF00217	none	Glutamine synthetase/guanido kinase;Dimerization-anchoring domain of cAMP-dependent PK regulatory subunit;Family A G protein-coupled receptor-like	Bacteriorhodopsin-like protein;"ATP:guanido phosphotransferase	none	603_691;414_449;760_965	766_937; C-terminal catalytic domain"_609	none	8	OG0049755	Class A (Rhodopsin) Aminergic receptors Dopamine receptors D4 receptor	4.1227
	Smi|OLP89887.1	1236	A	SSF81321;SSF55681;SSF140990	PF01036;PF01434;PF13393	none	Family A G protein-coupled receptor-like;Class II aaRS and biotin synthetases;FtsH protease domain-like	Bacteriorhodopsin-like protein;Peptidase family M41;Histidyl-tRNA synthetase	none	417_604;224_291;5_73	422_604;11_67;224_288	none	7	OG0033653	Class A (Rhodopsin) Orphan receptors Class A orphans GPR182	1.79886
	Smi|OLP94323.1	919	Unknown	SSF53067;SSF53067	PF12430;PF00022;PF12537	none	Actin-like ATPase domain;Actin-like ATPase domain	Abscisic acid G-protein coupled receptor;Actin;The Golgi pH Regulator (GPHR) Family N-terminal	none	583_664;659_916	540_616;614_916;398_458	none	3	OG0000860	Class C (Glutamate) Amino acid receptors Metabotropic glutamate receptors mGlu3 receptor	0.997994
	Smi|OLP94988.1	1332	A	SSF81321	PF13812	none	Family A G protein-coupled receptor-like	Pentatricopeptide repeat domain	none	393_575	189_246	none	6	OG0019703	Class A (Rhodopsin) Nucleotide receptors P2Y receptors P2Y2 receptor	1.17466
	Smi|OLP95522.1	3122	A	SSF47384;SSF55874;SSF47473;SSF55785;SSF56784;SSF55785;SSF52172;SSF81321	PF03031;PF00989;PF00989;PF01036;PF02518;PF00072	PS50969;PS50110;PS50112;PS50109;PS50112	Homodimeric domain of signal transducing histidine kinase;ATPase domain of HSP90 chaperone/DNA topoisomerase II/histidine kinase;EF-hand;PYP-like sensor domain (PAS domain);HAD-like;PYP-like sensor domain (PAS domain);CheY-like;Family A G protein-coupled receptor-like	NLI interacting factor-like phosphatase;PAS fold;PAS fold;Bacteriorhodopsin-like protein;Histidine kinase-,DNA gyrase B-, and HSP90-like ATPase;Response regulator receiver domain	FCP1 homology domain profile.;Response regulatory domain profile.;PAS repeat profile.;Histidine kinase domain profile.;PAS repeat profile.	1988_2062;2071_2233;143_227;1758_1872;496_670;1869_1992;2315_2443;987_1047	508_666;1888_1991;1752_1869;992_1223;2120_2230;2319_2431	503_660;2318_2435;1882_1952;2007_2233;1749_1800	7	OG0000026	Class A (Rhodopsin) Orphan receptors Class A orphans GPR3	4.21791
	Smi|OLP96820.1	304	A	SSF81321	none	none	Family A G protein-coupled receptor-like	none	none	70_290	none	none	7	OG0088433	Class A (Rhodopsin) Protein receptors Chemokine receptors CXCR2	2.21879
	Smi|OLP96855.1	731	A	SSF81321	none	none	Family A G protein-coupled receptor-like	none	none	127_283	none	none	7	OG0019703	Class A (Rhodopsin) Orphan receptors Class A orphans GPR6	6.39451
	Smi|OLP97058.1	1579	A	SSF81321	PF01036	PS51471	Family A G protein-coupled receptor-like	Bacteriorhodopsin-like protein	Fe(2+) 2-oxoglutarate dioxygenase domain profile.	1353_1564	1353_1565	443_537	6	OG0008055	Class B2 (Adhesion) Adhesion receptors ADGRA ADGRA2	0.740216
	Smi|OLQ01588.1	641	Unknown	none	none	PS50928;PS50262	none	none	ABC transporter integral membrane type-1 domain profile.;G-protein coupled receptors family 1 profile.	none	none	546_641;435_641	7	OG0028491	Class A (Rhodopsin) Protein receptors Glycoprotein hormone receptors FSH receptor	0.131678
	Smi|OLQ02746.1	518	A	SSF81321;SSF47384;SSF55785	PF00512;PF01036;PF00989	PS50112	Family A G protein-coupled receptor-like;Homodimeric domain of signal transducing histidine kinase;PYP-like sensor domain (PAS domain)	His Kinase A (phospho-acceptor) domain;Bacteriorhodopsin-like protein;PAS fold	PAS repeat profile.	100_270;406_478;291_406	416_478;42_268;287_358	284_355	6	OG0060879	Class A (Rhodopsin) Lipid receptors GPR18, GPR55 and GPR119 GPR55	7.73828
	Smi|OLQ05964.1	596	A	SSF81321	none	none	Family A G protein-coupled receptor-like	none	none	354_573	none	none	5	OG0088433	Class B2 (Adhesion) Adhesion receptors ADGRA ADGRA3	6.7439
	Smi|OLQ07607.1	1006	A	none	PF10192	none	none	Rhodopsin-like GPCR transmembrane domain	none	none	67_306	none	6	OG0007752	Class A (Rhodopsin) Peptide receptors Somatostatin receptors SST4 receptor	6.48461
	Smi|OLQ08485.1	467	A	none	PF06814	none	none	Lung seven transmembrane receptor	none	none	185_390	none	6	OG0047683	Other GPCRs Orphan receptors Other GPCR orphans GPR107	0.0214684
	Smi|OLQ12565.1	2561	Other	SSF81321;SSF50978	PF00400;PF00400;PF00400;PF13925;PF13925;PF05462;PF13640	PS50082;PS50262;PS50082;PS50082;PS50261;PS50294;PS50082	Family A G protein-coupled receptor-like;WD40 repeat-like	WD domain;WD domain;"WD domain;con80 domain of Katanin;con80 domain of Katanin;Slime mold cyclic AMP receptor;2OG-Fe(II) oxygenase superfamily	Trp-Asp (WD) repeats profile.;G-protein coupled receptors family 1 profile.;Trp-Asp (WD) repeats profile.;Trp-Asp (WD) repeats profile.;G-protein coupled receptors family 2 profile 2.;Trp-Asp (WD) repeats circular profile.;Trp-Asp (WD) repeats profile.	1229_1464;8_194	G-beta repeat"_133; G-beta repeat"_94; G-beta repeat"_8;474_542;343_449;1215_1450;797_884	11_53;1170_1463;96_137;138_166;1203_1467;11_179;54_95	7	OG0006923	Arrestin Visual ARRS	2.59379e-13
Tetrahymena borealis	Bor|TBOREA00017390	777	A	SSF56104;SSF81321	PF01504	PS51455	SAICAR synthase-like;Family A G protein-coupled receptor-like	Phosphatidylinositol-4-phosphate 5-Kinase	Phosphatidylinositol phosphate kinase (PIPK) domain profile.	398_774;39_332	490_773	385_774	7	OG0000223	Class C (Glutamate) Ion receptors Calcium-sensing receptors CaS receptor	0.524209
	Bor|TBOREA00032960	294	A	none	PF10192	none	none	Rhodopsin-like GPCR transmembrane domain	none	none	152_294	none	3	OG0000542	Class C (Glutamate) Orphan receptors Class C Orphans GPRC6 receptor	7.06731
	Bor|TBOREA00033120	434	A	SSF81321	none	PS50261	Family A G protein-coupled receptor-like	none	G-protein coupled receptors family 2 profile 2.	10_300	none	12_268	7	OG0009629	Class A (Rhodopsin) Aminergic receptors Dopamine receptors D5 receptor	0.00897406
	Bor|TBOREA00051470	397	E	SSF81321	PF05462	PS50261;PS50262	Family A G protein-coupled receptor-like	Slime mold cyclic AMP receptor	G-protein coupled receptors family 2 profile 2.;G-protein coupled receptors family 1 profile.	19_298	19_283	17_277;31_273	7	OG0000923	Class A (Rhodopsin) Peptide receptors Peptide P518 receptors QRFP receptor	4.29368e-05
	Bor|TBOREA00055900	330	A	SSF81321	PF00001	PS50261;PS50262	Family A G protein-coupled receptor-like	7 transmembrane receptor (rhodopsin family)	G-protein coupled receptors family 2 profile 2.;G-protein coupled receptors family 1 profile.	14_269	29_261	12_269;26_265	7	OG0003845	Class A (Rhodopsin) Protein receptors Chemokine receptors CXCR1	2.56631e-06
	Bor|TBOREA00068210	342	A	SSF81321	none	none	Family A G protein-coupled receptor-like	none	none	7_280	none	none	7	OG0001342	Class A (Rhodopsin) Peptide receptors Cholecystokinin receptors CCK1 receptor	0.0102882
	Bor|TBOREA00093070	316	Other	SSF81321	none	PS50261;PS50262	Family A G protein-coupled receptor-like	none	G-protein coupled receptors family 2 profile 2.;G-protein coupled receptors family 1 profile.	3_218	none	1_220;1_216	5	OG0000923	Other GPCRs Orphan receptors Other GPCR orphans GPR157	1.81312e-06
	Bor|TBOREA00095370	367	A	SSF81321	PF00001	PS50261;PS50262	Family A G protein-coupled receptor-like	7 transmembrane receptor (rhodopsin family)	G-protein coupled receptors family 2 profile 2.;G-protein coupled receptors family 1 profile.	5_267	20_202	3_267;17_263	7	OG0001342	Class A (Rhodopsin) Peptide receptors Apelin receptors apelin receptor	0.0459724
	Bor|TBOREA00109830	332	A	SSF81321	none	PS50262	Family A G protein-coupled receptor-like	none	G-protein coupled receptors family 1 profile.	11_272	none	23_262	6	OG0003845	Class A (Rhodopsin) Sensory receptors Opsins OPN3	0.00941486
	Bor|TBOREA00128760	257	Unknown	SSF81321	PF11970	PS50262	Family A G protein-coupled receptor-like	G protein-coupled glucose receptor regulating Gpa2 C-term	G-protein coupled receptors family 1 profile.	4_190	119_179	1_177	5	OG0001342	Class A (Rhodopsin) Peptide receptors Angiotensin receptors AT1 receptor	0.00572161
	Bor|TBOREA00140950	296	A	SSF81321	none	PS50262	Family A G protein-coupled receptor-like	none	G-protein coupled receptors family 1 profile.	2_249	none	1_212	5	OG0013272	Class A (Rhodopsin) Aminergic receptors Histamine receptors H2 receptor	0.0966387
	Bor|TBOREA00153530	327	A	SSF81321	PF05462	PS50261;PS50262	Family A G protein-coupled receptor-like	Slime mold cyclic AMP receptor	G-protein coupled receptors family 2 profile 2.;G-protein coupled receptors family 1 profile.	12_296	8_269	13_269;27_265	7	OG0000923	Class A (Rhodopsin) Lipid receptors Cannabinoid receptors CB1 receptor	1.59813e-07
	Bor|TBOREA00168330	332	A	SSF81321	PF00001	PS50261;PS50262	Family A G protein-coupled receptor-like	7 transmembrane receptor (rhodopsin family)	G-protein coupled receptors family 2 profile 2.;G-protein coupled receptors family 1 profile.	4_266	23_201	5_266;19_262	7	OG0001342	Class A (Rhodopsin) Peptide receptors Apelin receptors apelin receptor	1.38472e-06
	Bor|TBOREA00183770	427	A	none	PF10192	none	none	Rhodopsin-like GPCR transmembrane domain	none	none	150_399	none	7	OG0000542	Class A (Rhodopsin) Aminergic receptors Adrenoceptors β1-adrenoceptor	2.56168
	Bor|TBOREA00190690	330	A	SSF81321	PF05462	PS50262;PS50261	Family A G protein-coupled receptor-like	Slime mold cyclic AMP receptor	G-protein coupled receptors family 1 profile.;G-protein coupled receptors family 2 profile 2.	11_273	4_261	22_261;8_265	7	OG0003845	Class A (Rhodopsin) Protein receptors Chemokine receptors CXCR6	1.96666e-06
	Bor|TBOREA00194740	1043	A	SSF56104;SSF56104;SSF81321	PF01504	PS51455	SAICAR synthase-like;SAICAR synthase-like;Family A G protein-coupled receptor-like	Phosphatidylinositol-4-phosphate 5-Kinase	Phosphatidylinositol phosphate kinase (PIPK) domain profile.	641_738;789_1024;25_314	647_1023	541_1024	6	OG0000223	Class A (Rhodopsin) Lipid receptors Cannabinoid receptors CB2 receptor	0.0216311
	Bor|TBOREA00201010	350	B	SSF81321	PF00002	PS50261;PS50262	Family A G protein-coupled receptor-like	7 transmembrane receptor (Secretin family)	G-protein coupled receptors family 2 profile 2.;G-protein coupled receptors family 1 profile.	9_268	5_237	4_255;21_251	7	OG0011972	Class B2 (Adhesion) Adhesion receptors ADGRL ADGRL3	8.65027e-09
	Bor|TBOREA00201520	303	A	SSF81321	none	PS50262	Family A G protein-coupled receptor-like	none	G-protein coupled receptors family 1 profile.	2_265	none	17_261	6	OG0001342	Class A (Rhodopsin) Peptide receptors Neuropeptide FF/neuropeptide AF receptors NPFF2 receptor	0.0730603
	Bor|TBOREA00201540	344	A	SSF81321	none	PS50262	Family A G protein-coupled receptor-like	none	G-protein coupled receptors family 1 profile.	2_278	none	17_261	7	OG0001342	Class A (Rhodopsin) Alicarboxylic acid receptors Hydroxycarboxylic acid receptors HCA1 receptor	0.000244193
Tetrahymena empidokyrea	Epi|TEPIDO00004090	334	A	SSF81321	PF00001	PS50262	Family A G protein-coupled receptor-like	7 transmembrane receptor (rhodopsin family)	G-protein coupled receptors family 1 profile.	4_268	23_201	19_262	7	OG0001342	Class A (Rhodopsin) Peptide receptors Apelin receptors apelin receptor	5.14707e-05
	Epi|TEPIDO00034390	751	A	SSF56104;SSF81321	PF01504	PS51455	SAICAR synthase-like;Family A G protein-coupled receptor-like	Phosphatidylinositol-4-phosphate 5-Kinase	Phosphatidylinositol phosphate kinase (PIPK) domain profile.	442_746;19_342	499_745	389_748	8	OG0000223	Class A (Rhodopsin) Peptide receptors Cholecystokinin receptors CCK1 receptor	0.11077
	Epi|TEPIDO00038810	432	A	SSF81321	none	PS50261	Family A G protein-coupled receptor-like	none	G-protein coupled receptors family 2 profile 2.	10_280	none	9_265	7	OG0009629	Class B2 (Adhesion) Adhesion receptors ADGRF ADGRF1	0.098437
	Epi|TEPIDO00038940	535	A	SSF47819	PF03874;PF10192	none	HRDC-like	RNA polymerase Rpb4;Rhodopsin-like GPCR transmembrane domain	none	15_102	20_103;258_507	none	7	OG0000542	Class F (Frizzled) Protein receptors Frizzled FZD6	6.81332
	Epi|TEPIDO00045970	403	E	SSF81321	PF05462	PS50262;PS50261	Family A G protein-coupled receptor-like	Slime mold cyclic AMP receptor	G-protein coupled receptors family 1 profile.;G-protein coupled receptors family 2 profile 2.	18_294	21_278	32_272;18_276	7	OG0000923	Class B1 (Secretin) Peptide receptors Calcitonin receptors CT receptor	4.53974e-05
	Epi|TEPIDO00048040	423	Unknown	none	PF12537;PF12430	none	none	The Golgi pH Regulator (GPHR) Family N-terminal;Abscisic acid G-protein coupled receptor	none	none	165_217;305_410	none	8	OG0004660	none	none
	Epi|TEPIDO00061730	481	B	SSF81321	PF05462	PS50261	Family A G protein-coupled receptor-like	Slime mold cyclic AMP receptor	G-protein coupled receptors family 2 profile 2.	7_267	7_261	6_189	6	OG0012095	Class B2 (Adhesion) Adhesion receptors ADGRD ADGRD1	1.75024e-06
	Epi|TEPIDO00064230	317	A	SSF81321	PF00001	PS50262	Family A G protein-coupled receptor-like	7 transmembrane receptor (rhodopsin family)	G-protein coupled receptors family 1 profile.	2_245	1_180	1_241	5	OG0001342	Class A (Rhodopsin) Peptide receptors Apelin receptors apelin receptor	0.00129753
	Epi|TEPIDO00088320	332	A	SSF81321	none	PS50262;PS50261	Family A G protein-coupled receptor-like	none	G-protein coupled receptors family 1 profile.;G-protein coupled receptors family 2 profile 2.	11_269	none	22_262;9_266	7	OG0003845	Class A (Rhodopsin) Lipid receptors Prostanoid receptors TP receptor	0.00265759
	Epi|TEPIDO00088540	303	A	SSF81321	none	PS50261;PS50262	Family A G protein-coupled receptor-like	none	G-protein coupled receptors family 2 profile 2.;G-protein coupled receptors family 1 profile.	2_248	none	1_147;1_212	5	OG0013272	Class A (Rhodopsin) Aminergic receptors 5-Hydroxytryptamine receptors 5-HT7 receptor	0.00158822
	Epi|TEPIDO00128830	337	A	SSF81321	none	PS50262	Family A G protein-coupled receptor-like	none	G-protein coupled receptors family 1 profile.	9_275	none	19_262	7	OG0001342	Class A (Rhodopsin) Peptide receptors Neuropeptide Y receptors Y1 receptor	0.001912
	Epi|TEPIDO00128880	831	A	SSF81321;SSF56104;SSF56104	PF01504;PF01504	PS51455	Family A G protein-coupled receptor-like;SAICAR synthase-like;SAICAR synthase-like	Phosphatidylinositol-4-phosphate 5-Kinase;Phosphatidylinositol-4-phosphate 5-Kinase	Phosphatidylinositol phosphate kinase (PIPK) domain profile.	53_304;696_827;437_588	688_826;481_628	378_830	7	OG0000223	Class A (Rhodopsin) Peptide receptors Melanocortin receptors MC1 receptor	0.362095
	Epi|TEPIDO00131630	341	A	SSF81321	none	none	Family A G protein-coupled receptor-like	none	none	8_277	none	none	7	OG0025345	Class A (Rhodopsin) Aminergic receptors Histamine receptors H4 receptor	0.72229
	Epi|TEPIDO00131830	328	B	SSF81321	PF05462	PS50262;PS50261	Family A G protein-coupled receptor-like	Slime mold cyclic AMP receptor	G-protein coupled receptors family 1 profile.;G-protein coupled receptors family 2 profile 2.	12_288	9_271	27_265;13_269	7	OG0000923	Class B2 (Adhesion) Adhesion receptors ADGRE ADGRE5	1.02381e-07
	Epi|TEPIDO00137590	362	E	SSF81321	PF05462	PS50261	Family A G protein-coupled receptor-like	Slime mold cyclic AMP receptor	G-protein coupled receptors family 2 profile 2.	13_294	12_271	14_268	7	OG0013750	Class B2 (Adhesion) Adhesion receptors ADGRC CELSR3	9.0517e-05
	Epi|TEPIDO00143610	325	A	SSF81321	PF05462	PS50261;PS50262	Family A G protein-coupled receptor-like	Slime mold cyclic AMP receptor	G-protein coupled receptors family 2 profile 2.;G-protein coupled receptors family 1 profile.	9_266	13_260	5_266;19_262	7	OG0001342	Class A (Rhodopsin) Protein receptors Chemerin receptor chemerin receptor	8.62602e-06
	Epi|TEPIDO00154170	363	E	SSF81321	PF05462	PS50261;PS50262	Family A G protein-coupled receptor-like	Slime mold cyclic AMP receptor	G-protein coupled receptors family 2 profile 2.;G-protein coupled receptors family 1 profile.	4_262	11_260	10_264;24_260	7	OG0000923	Other GPCRs Orphan receptors Other GPCR orphans GPR157	5.21096e-05
	Epi|TEPIDO00176920	323	A	SSF81321	none	PS50261;PS50262	Family A G protein-coupled receptor-like	none	G-protein coupled receptors family 2 profile 2.;G-protein coupled receptors family 1 profile.	10_277	none	8_265;22_261	7	OG0003845	Class B1 (Secretin) Peptide receptors Glucagon receptor family glucagon receptor	0.000822546
	Epi|TEPIDO00181420	337	Unknown	SSF81321	PF11970	PS50262	Family A G protein-coupled receptor-like	G protein-coupled glucose receptor regulating Gpa2 C-term	G-protein coupled receptors family 1 profile.	9_275	206_264	19_262	7	OG0001342	Class A (Rhodopsin) Melatonin receptors Melatonin MT1 receptor	0.000784657
	Epi|TEPIDO00184430	1059	A	SSF56104;SSF81321;SSF56104	PF01504	PS51455	SAICAR synthase-like;Family A G protein-coupled receptor-like;SAICAR synthase-like	Phosphatidylinositol-4-phosphate 5-Kinase	Phosphatidylinositol phosphate kinase (PIPK) domain profile.	653_747;33_312;802_1041	653_1040	541_1041	6	OG0000223	Class A (Rhodopsin) Lipid receptors Cannabinoid receptors CB2 receptor	0.239611
	Epi|TEPIDO00189830	351	B	SSF81321	PF05462	PS50262;PS50261	Family A G protein-coupled receptor-like	Slime mold cyclic AMP receptor	G-protein coupled receptors family 1 profile.;G-protein coupled receptors family 2 profile 2.	5_271	14_224	24_254;7_258	7	OG0011972	Class B2 (Adhesion) Adhesion receptors ADGRL ADGRL3	1.74855e-10
	Epi|TEPIDO00191550	429	A	none	PF10192	none	none	Rhodopsin-like GPCR transmembrane domain	none	none	152_401	none	7	OG0000542	Class T (Taste 2) Sensory receptors Taste 2 receptors TAS2R16	3.76261
	Epi|TEPIDO00194670	196	Unknown	SSF81321	PF11970	PS50262	Family A G protein-coupled receptor-like	G protein-coupled glucose receptor regulating Gpa2 C-term	G-protein coupled receptors family 1 profile.	16_120	52_118	1_116	3	OG0001342	Class A (Rhodopsin) Orphan receptors Class A orphans GPR50	0.159459
	Epi|TEPIDO00204000	579	A	SSF81321	none	none	Family A G protein-coupled receptor-like	none	none	107_251	none	none	4	OG0013087	Class C (Glutamate) Sensory receptors Taste 1 receptors TAS1R3	0.123487
Tetrahymena paravorax	Par|TPARAV00013510	329	A	SSF81321	none	PS50262	Family A G protein-coupled receptor-like	none	G-protein coupled receptors family 1 profile.	7_275	none	18_255	7	OG0001342	Class A (Rhodopsin) Aminergic receptors 5-Hydroxytryptamine receptors 5-HT6 receptor	0.183616
	Par|TPARAV00020230	447	A	SSF81321	none	none	Family A G protein-coupled receptor-like	none	none	9_301	none	none	7	OG0009629	Class A (Rhodopsin) Orphan receptors Class A orphans GPR161	2.00958
	Par|TPARAV00020390	428	A	none	PF10192	none	none	Rhodopsin-like GPCR transmembrane domain	none	none	155_399	none	7	OG0000542	Class C (Glutamate) Orphan receptors Class C Orphans GPR156	6.9181
	Par|TPARAV00027840	329	A	SSF81321	PF00001	PS50261;PS50262	Family A G protein-coupled receptor-like	7 transmembrane receptor (rhodopsin family)	G-protein coupled receptors family 2 profile 2.;G-protein coupled receptors family 1 profile.	10_280	26_271	9_266;23_262	7	OG0003845	Class A (Rhodopsin) Orphan receptors Class A orphans GPR35	0.000498124
	Par|TPARAV00042530	408	Unknown	none	PF12537;PF12430	none	none	The Golgi pH Regulator (GPHR) Family N-terminal;Abscisic acid G-protein coupled receptor	none	none	2_34;181_379	none	5	OG0004660	Class A (Rhodopsin) Aminergic receptors Acetylcholine receptors (muscarinic) M2 receptor	3.04242
	Par|TPARAV00061520	331	A	SSF81321	PF00001	PS50262;PS50261	Family A G protein-coupled receptor-like	7 transmembrane receptor (rhodopsin family)	G-protein coupled receptors family 1 profile.;G-protein coupled receptors family 2 profile 2.	15_260	25_258	21_264;7_264	7	OG0003845	Class B2 (Adhesion) Adhesion receptors ADGRC CELSR3	0.000292501
	Par|TPARAV00065630	749	A	SSF81321;SSF56104	PF01504	PS51455	Family A G protein-coupled receptor-like;SAICAR synthase-like	Phosphatidylinositol-4-phosphate 5-Kinase	Phosphatidylinositol phosphate kinase (PIPK) domain profile.	34_323;440_743	496_742	385_745	7	OG0000223	Class A (Rhodopsin) Lipid receptors Free fatty acid receptors FFA2 receptor	0.105398
	Par|TPARAV00085130	330	A	SSF81321	none	PS50262;PS50261	Family A G protein-coupled receptor-like	none	G-protein coupled receptors family 1 profile.;G-protein coupled receptors family 2 profile 2.	5_264	none	18_260;3_264	7	OG0001342	Class A (Rhodopsin) Orphan receptors Class A orphans GPR34	0.0696197
	Par|TPARAV00091540	330	Unknown	SSF81321	PF11970	PS50262	Family A G protein-coupled receptor-like	G protein-coupled glucose receptor regulating Gpa2 C-term	G-protein coupled receptors family 1 profile.	2_282	201_260	16_258	7	OG0001342	Class A (Rhodopsin) Nucleotide receptors Adenosine receptors A2B receptor	0.000375228
	Par|TPARAV00093150	375	A	SSF81321	none	none	Family A G protein-coupled receptor-like	none	none	54_312	none	none	8	OG0000223	Class A (Rhodopsin) Peptide receptors Bombesin receptors BB1 receptor	0.26149
	Par|TPARAV00101620	201	A	SSF81321	none	PS50262	Family A G protein-coupled receptor-like	none	G-protein coupled receptors family 1 profile.	12_132	none	1_111	3	OG0001342	Class A (Rhodopsin) Peptide receptors Endothelin receptors ETB receptor	0.0286587
	Par|TPARAV00106630	375	E	SSF81321	PF05462	PS50261	Family A G protein-coupled receptor-like	Slime mold cyclic AMP receptor	G-protein coupled receptors family 2 profile 2.	7_227	3_260	6_260	7	OG0012095	Class A (Rhodopsin) Nucleotide receptors P2Y receptors P2Y1 receptor	0.00461547
	Par|TPARAV00111890	330	A	SSF81321	none	PS50262;PS50261	Family A G protein-coupled receptor-like	none	G-protein coupled receptors family 1 profile.;G-protein coupled receptors family 2 profile 2.	10_271	none	21_265;7_269	7	OG0001342	Class A (Rhodopsin) Protein receptors Chemokine receptors CXCR2	0.0147804
	Par|TPARAV00113250	349	A	SSF81321	none	none	Family A G protein-coupled receptor-like	none	none	25_269	none	none	7	OG0001342	Class B2 (Adhesion) Adhesion receptors ADGRC CELSR1	0.0198345
	Par|TPARAV00113260	334	A	SSF81321	none	PS50262	Family A G protein-coupled receptor-like	none	G-protein coupled receptors family 1 profile.	9_275	none	21_264	7	OG0001342	Class A (Rhodopsin) Melatonin receptors Melatonin MT2 receptor	1.78943e-06
	Par|TPARAV00113280	328	A	SSF81321	none	PS50262	Family A G protein-coupled receptor-like	none	G-protein coupled receptors family 1 profile.	7_264	none	19_261	7	OG0001342	Class A (Rhodopsin) Peptide receptors Neuropeptide FF/neuropeptide AF receptors NPFF1 receptor	0.00158141
	Par|TPARAV00113320	355	A	SSF81321	none	none	Family A G protein-coupled receptor-like	none	none	9_276	none	none	7	OG0001342	Class A (Rhodopsin) Peptide receptors Neuropeptide Y receptors Y1 receptor	0.0022325
	Par|TPARAV00143890	346	Other	SSF81321	PF05462	PS50262;PS50261	Family A G protein-coupled receptor-like	Slime mold cyclic AMP receptor	G-protein coupled receptors family 1 profile.;G-protein coupled receptors family 2 profile 2.	7_294	11_297	24_260;10_180	7	OG0000923	Other GPCRs Orphan receptors Other GPCR orphans GPR157	3.06979e-06
	Par|TPARAV00145130	363	E	SSF81321	PF05462	PS50261;PS50262	Family A G protein-coupled receptor-like	Slime mold cyclic AMP receptor	G-protein coupled receptors family 2 profile 2.;G-protein coupled receptors family 1 profile.	19_289	14_266	12_264;26_260	7	OG0000923	Class B2 (Adhesion) Adhesion receptors ADGRC CELSR1	0.000263315
	Par|TPARAV00166710	247	A	SSF81321	none	none	Family A G protein-coupled receptor-like	none	none	4_187	none	none	5	OG0001342	Class A (Rhodopsin) Protein receptors Chemerin receptor chemerin receptor	1.53378
	Par|TPARAV00184050	312	A	SSF81321	none	none	Family A G protein-coupled receptor-like	none	none	2_248	none	none	6	OG0001342	Class A (Rhodopsin) Aminergic receptors Histamine receptors H1 receptor	0.0382171
	Par|TPARAV00197150	306	E	SSF81321	PF05462	PS50261;PS50262	Family A G protein-coupled receptor-like	Slime mold cyclic AMP receptor	G-protein coupled receptors family 2 profile 2.;G-protein coupled receptors family 1 profile.	1_230	29_216	1_214;1_210	5	OG0013750	Class A (Rhodopsin) Protein receptors Chemokine receptors CXCR1	0.000540563
	Par|TPARAV00197620	339	A	SSF81321	PF00001	PS50261;PS50262	Family A G protein-coupled receptor-like	7 transmembrane receptor (rhodopsin family)	G-protein coupled receptors family 2 profile 2.;G-protein coupled receptors family 1 profile.	10_274	26_242	7_263;6_259	7	OG0003845	Class A (Rhodopsin) Peptide receptors Endothelin receptors ETB receptor	5.609e-05
	Par|TPARAV00197650	354	A	SSF81321	PF00001	PS50262;PS50261	Family A G protein-coupled receptor-like	7 transmembrane receptor (rhodopsin family)	G-protein coupled receptors family 1 profile.;G-protein coupled receptors family 2 profile 2.	12_261	25_259	21_260;7_264	6	OG0003845	Class A (Rhodopsin) Peptide receptors Bradykinin receptors B2 receptor	5.29637e-05
	Par|TPARAV00198820	317	Other	SSF81321	PF05462	PS50261;PS50262	Family A G protein-coupled receptor-like	Slime mold cyclic AMP receptor	G-protein coupled receptors family 2 profile 2.;G-protein coupled receptors family 1 profile.	11_289	9_267	13_267;27_263	7	OG0000923	Other GPCRs Orphan receptors Other GPCR orphans GPR157	2.05239e-10
	Par|TPARAV00199120	312	A	SSF81321	none	PS50262	Family A G protein-coupled receptor-like	none	G-protein coupled receptors family 1 profile.	4_272	none	18_246	6	OG0025345	Class A (Rhodopsin) Peptide receptors Vasopressin and oxytocin receptors OT receptor	0.00919684
	Par|TPARAV00204550	411	B	SSF81321	PF05462	PS50261;PS50262	Family A G protein-coupled receptor-like	Slime mold cyclic AMP receptor	G-protein coupled receptors family 2 profile 2.;G-protein coupled receptors family 1 profile.	5_273	4_303	3_184;17_251	7	OG0012095	Class B2 (Adhesion) Adhesion receptors ADGRL ADGRL1	1.86224e-09
	Par|TPARAV00215820	338	A	SSF81321	none	PS50261;PS50262	Family A G protein-coupled receptor-like	none	G-protein coupled receptors family 2 profile 2.;G-protein coupled receptors family 1 profile.	12_290	none	12_192;26_257	7	OG0013272	Class A (Rhodopsin) Peptide receptors Melanocortin receptors MC1 receptor	0.000678571
	Par|TPARAV00216130	183	Unknown	SSF81321	PF11970	PS50262	Family A G protein-coupled receptor-like	G protein-coupled glucose receptor regulating Gpa2 C-term	G-protein coupled receptors family 1 profile.	11_126	55_115	1_113	3	OG0001342	Class A (Rhodopsin) Orphan receptors Class A orphans GPR65	0.422089
	Par|TPARAV00216220	817	A	SSF81321;SSF56104	PF01504;PF01504	PS51455	Family A G protein-coupled receptor-like;SAICAR synthase-like	Phosphatidylinositol-4-phosphate 5-Kinase;Phosphatidylinositol-4-phosphate 5-Kinase	Phosphatidylinositol phosphate kinase (PIPK) domain profile.	63_309;427_805	471_581;651_804	370_808	7	OG0000223	Class C (Glutamate) Sensory receptors Taste 1 receptors TAS1R2	0.207123
	Par|TPARAV00225860	345	A	SSF81321	PF05462	PS50261;PS50262	Family A G protein-coupled receptor-like	Slime mold cyclic AMP receptor	G-protein coupled receptors family 2 profile 2.;G-protein coupled receptors family 1 profile.	8_266	5_286	6_253;20_249	7	OG0011972	Class A (Rhodopsin) Melatonin receptors Melatonin MT1 receptor	7.13193e-11
	Par|TPARAV00226840	321	A	SSF81321	PF00001	PS50262	Family A G protein-coupled receptor-like	7 transmembrane receptor (rhodopsin family)	G-protein coupled receptors family 1 profile.	5_263	21_190	17_259	7	OG0001342	Class A (Rhodopsin) Peptide receptors Ghrelin receptors ghrelin receptor	0.000155802
	Par|TPARAV00240310	428	A	none	PF10192	none	none	Rhodopsin-like GPCR transmembrane domain	none	none	155_400	none	8	OG0000542	Class C (Glutamate) Amino acid receptors Metabotropic glutamate receptors mGlu4 receptor	4.05477
	Par|TPARAV00242420	317	A	SSF81321	PF00001	PS50262;PS50261	Family A G protein-coupled receptor-like	7 transmembrane receptor (rhodopsin family)	G-protein coupled receptors family 1 profile.;G-protein coupled receptors family 2 profile 2.	9_260	22_266	20_268;6_262	7	OG0003845	Class A (Rhodopsin) Orphan receptors Class A orphans GPR135	0.00032854
	Par|TPARAV00245130	334	A	SSF81321	PF00001	PS50261;PS50262	Family A G protein-coupled receptor-like	7 transmembrane receptor (rhodopsin family)	G-protein coupled receptors family 2 profile 2.;G-protein coupled receptors family 1 profile.	10_268	24_267	7_264;21_270	6	OG0003845	Class A (Rhodopsin) Orphan receptors Class A orphans GPR39	0.00023466
	Par|TPARAV00248480	335	E	SSF81321	PF05462	PS50261;PS50262	Family A G protein-coupled receptor-like	Slime mold cyclic AMP receptor	G-protein coupled receptors family 2 profile 2.;G-protein coupled receptors family 1 profile.	14_280	14_263	10_267;24_273	6	OG0003845	Class A (Rhodopsin) Orphan receptors Class A orphans GPR39	2.68881e-05
	Par|TPARAV00251150	339	A	SSF81321	PF00001	PS50262;PS50261	Family A G protein-coupled receptor-like	7 transmembrane receptor (rhodopsin family)	G-protein coupled receptors family 1 profile.;G-protein coupled receptors family 2 profile 2.	8_267	23_262	19_262;5_266	7	OG0001342	Class A (Rhodopsin) Melatonin receptors Melatonin MT2 receptor	4.20369e-08
Tetrahymena pyriformis	Pyr|TPYRIF00034850	436	E	SSF81321	PF05462	PS50261	Family A G protein-coupled receptor-like	Slime mold cyclic AMP receptor	G-protein coupled receptors family 2 profile 2.	10_289	4_273	9_265	7	OG0009629	Class A (Rhodopsin) Aminergic receptors Histamine receptors H2 receptor	0.120349
	Pyr|TPYRIF00034990	428	A	none	PF10192	none	none	Rhodopsin-like GPCR transmembrane domain	none	none	152_400	none	7	OG0000542	Class B2 (Adhesion) Adhesion receptors ADGRC CELSR2	1.34632
	Pyr|TPYRIF00065360	399	E	SSF81321	PF05462	PS50262;PS50261	Family A G protein-coupled receptor-like	Slime mold cyclic AMP receptor	G-protein coupled receptors family 1 profile.;G-protein coupled receptors family 2 profile 2.	18_302	18_280	31_273;17_277	7	OG0000923	Class A (Rhodopsin) Peptide receptors Peptide P518 receptors QRFP receptor	4.10831e-05
	Pyr|TPYRIF00086250	387	A	SSF81321	none	none	Family A G protein-coupled receptor-like	none	none	43_338	none	none	8	OG0000223	Class A (Rhodopsin) Lipid receptors Lysophospholipid (S1P) receptors S1P2 receptor	0.175913
	Pyr|TPYRIF00092460	483	B	SSF81321	PF05462	PS50261	Family A G protein-coupled receptor-like	Slime mold cyclic AMP receptor	G-protein coupled receptors family 2 profile 2.	5_251	11_258	1_184	6	OG0012095	Class B1 (Secretin) Peptide receptors Glucagon receptor family GLP-2 receptor	3.07181e-06
	Pyr|TPYRIF00094670	340	A	SSF81321	PF05462	PS50261;PS50262	Family A G protein-coupled receptor-like	Slime mold cyclic AMP receptor	G-protein coupled receptors family 2 profile 2.;G-protein coupled receptors family 1 profile.	11_280	9_177	11_192;25_257	6	OG0013272	Class A (Rhodopsin) Aminergic receptors 5-Hydroxytryptamine receptors 5-HT7 receptor	8.80778e-06
	Pyr|TPYRIF00100910	303	E	SSF81321	PF05462	PS50261	Family A G protein-coupled receptor-like	Slime mold cyclic AMP receptor	G-protein coupled receptors family 2 profile 2.	10_233	17_202	1_207	5	OG0000923	Other GPCRs Orphan receptors Other GPCR orphans GPR157	1.44955e-05
	Pyr|TPYRIF00115950	736	A	SSF56104;SSF81321	PF01504	PS51455	SAICAR synthase-like;Family A G protein-coupled receptor-like	Phosphatidylinositol-4-phosphate 5-Kinase	Phosphatidylinositol phosphate kinase (PIPK) domain profile.	439_733;65_302	486_731	379_735	7	OG0000223	Class A (Rhodopsin) Protein receptors Chemokine receptors CCRL2	0.4366
	Pyr|TPYRIF00120170	218	Unknown	none	none	PS50262	none	none	G-protein coupled receptors family 1 profile.	none	none	1_122	3	OG0001342	Class A (Rhodopsin) Orphan receptors Class A orphans GPR50	0.157068
	Pyr|TPYRIF00157200	336	A	SSF81321	none	PS50262;PS50261	Family A G protein-coupled receptor-like	none	G-protein coupled receptors family 1 profile.;G-protein coupled receptors family 2 profile 2.	11_269	none	24_274;10_268	7	OG0003845	Class A (Rhodopsin) Peptide receptors Bradykinin receptors B2 receptor	0.00407254
	Pyr|TPYRIF00167800	267	A	SSF81321	none	PS50262;PS50261	Family A G protein-coupled receptor-like	none	G-protein coupled receptors family 1 profile.;G-protein coupled receptors family 2 profile 2.	10_266	none	22_262;8_266	7	OG0003845	Class B2 (Adhesion) Adhesion receptors ADGRL ADGRL3	0.154035
	Pyr|TPYRIF00186980	336	A	SSF81321	none	PS50262	Family A G protein-coupled receptor-like	none	G-protein coupled receptors family 1 profile.	4_266	none	19_262	7	OG0001342	Class A (Rhodopsin) Peptide receptors Apelin receptors apelin receptor	0.000571795
	Pyr|TPYRIF00192880	342	A	SSF81321	none	PS50262	Family A G protein-coupled receptor-like	none	G-protein coupled receptors family 1 profile.	3_266	none	17_262	7	OG0001342	Class A (Rhodopsin) Peptide receptors Cholecystokinin receptors CCK1 receptor	0.09415
	Pyr|TPYRIF00201900	327	A	SSF81321	PF05462	PS50261;PS50262	Family A G protein-coupled receptor-like	Slime mold cyclic AMP receptor	G-protein coupled receptors family 2 profile 2.;G-protein coupled receptors family 1 profile.	10_298	8_269	13_269;27_265	7	OG0000923	Class A (Rhodopsin) Lipid receptors Cannabinoid receptors CB1 receptor	3.19879e-09
	Pyr|TPYRIF00217430	330	E	SSF81321	PF05462	PS50262	Family A G protein-coupled receptor-like	Slime mold cyclic AMP receptor	G-protein coupled receptors family 1 profile.	9_263	10_252	19_250	6	OG0001342	Class A (Rhodopsin) Peptide receptors Neuropeptide Y receptors Y1 receptor	0.000336565
	Pyr|TPYRIF00226100	1037	A	SSF56104;SSF56104;SSF81321	PF01504	PS51455	SAICAR synthase-like;SAICAR synthase-like;Family A G protein-coupled receptor-like	Phosphatidylinositol-4-phosphate 5-Kinase	Phosphatidylinositol phosphate kinase (PIPK) domain profile.	785_1018;626_735;29_303	644_1017	543_1018	6	OG0000223	Class A (Rhodopsin) Peptide receptors Orexin receptors OX2 receptor	0.00627829
	Pyr|TPYRIF00250300	332	A	SSF81321	PF00001	PS50262;PS50261	Family A G protein-coupled receptor-like	7 transmembrane receptor (rhodopsin family)	G-protein coupled receptors family 1 profile.;G-protein coupled receptors family 2 profile 2.	12_279	25_260	23_262;9_266	7	OG0003845	Class A (Rhodopsin) Protein receptors Chemokine receptors CXCR6	1.6842e-08
	Pyr|TPYRIF00254460	427	A	none	PF10192	none	none	Rhodopsin-like GPCR transmembrane domain	none	none	150_399	none	7	OG0000542	Class A (Rhodopsin) Peptide receptors Endothelin receptors ETA receptor	7.69493
	Pyr|TPYRIF00258890	321	A	SSF81321	none	PS50262	Family A G protein-coupled receptor-like	none	G-protein coupled receptors family 1 profile.	3_243	none	1_239	6	OG0001342	Class A (Rhodopsin) Nucleotide receptors P2Y receptors P2Y1 receptor	0.278263
	Pyr|TPYRIF00261010	353	B	SSF81321	PF05462	PS50261;PS50262	Family A G protein-coupled receptor-like	Slime mold cyclic AMP receptor	G-protein coupled receptors family 2 profile 2.;G-protein coupled receptors family 1 profile.	9_268	12_224	4_255;21_251	7	OG0011972	Class B2 (Adhesion) Adhesion receptors ADGRL ADGRL3	1.73733e-09
	Sha|TSHANG00028280	409	B	SSF81321	PF05462	PS50261;PS50262	Family A G protein-coupled receptor-like	Slime mold cyclic AMP receptor	G-protein coupled receptors family 2 profile 2.;G-protein coupled receptors family 1 profile.	16_297	20_322	18_276;32_272	7	OG0000923	Class B1 (Secretin) Peptide receptors Calcitonin receptors CT receptor	3.89127e-06
	Sha|TSHANG00043220	338	A	SSF81321	none	PS50262	Family A G protein-coupled receptor-like	none	G-protein coupled receptors family 1 profile.	8_268	none	19_262	7	OG0001342	Class A (Rhodopsin) Peptide receptors Angiotensin receptors AT1 receptor	4.40656e-05
	Sha|TSHANG00046690	473	A	SSF81321	none	PS50261	Family A G protein-coupled receptor-like	none	G-protein coupled receptors family 2 profile 2.	7_281	none	9_264	7	OG0009629	Class B2 (Adhesion) Adhesion receptors ADGRF ADGRF3	0.0465384
	Sha|TSHANG00046800	398	A	none	PF10192	none	none	Rhodopsin-like GPCR transmembrane domain	none	none	122_365	none	7	OG0000542	none	none
	Sha|TSHANG00050470	334	B	SSF81321	PF05462	PS50262;PS50261	Family A G protein-coupled receptor-like	Slime mold cyclic AMP receptor	G-protein coupled receptors family 1 profile.;G-protein coupled receptors family 2 profile 2.	14_296	12_292	29_271;15_275	7	OG0000923	Class B2 (Adhesion) Adhesion receptors ADGRL ADGRL2	3.08858e-07
	Sha|TSHANG00054060	308	A	SSF81321	none	none	Family A G protein-coupled receptor-like	none	none	2_248	none	none	5	OG0013272	Class A (Rhodopsin) Lipid receptors Lysophospholipid (S1P) receptors S1P4 receptor	0.00132333
	Sha|TSHANG00061040	797	A	SSF81321;SSF56104	PF01504	PS51455	Family A G protein-coupled receptor-like;SAICAR synthase-like	Phosphatidylinositol-4-phosphate 5-Kinase	Phosphatidylinositol phosphate kinase (PIPK) domain profile.	42_340;442_794	515_793	409_794	7	OG0000223	Class A (Rhodopsin) Peptide receptors Somatostatin receptors SST1 receptor	5.06828
	Sha|TSHANG00069160	328	E	SSF81321	PF05462	PS50261;PS50262	Family A G protein-coupled receptor-like	Slime mold cyclic AMP receptor	G-protein coupled receptors family 2 profile 2.;G-protein coupled receptors family 1 profile.	4_272	11_271	5_267;19_263	7	OG0001342	Other GPCRs Orphan receptors Other GPCR orphans GPR157	0.000197892
	Sha|TSHANG00072040	361	E	SSF81321	PF05462	PS50262;PS50261	Family A G protein-coupled receptor-like	Slime mold cyclic AMP receptor	G-protein coupled receptors family 1 profile.;G-protein coupled receptors family 2 profile 2.	7_294	16_271	28_260;14_268	7	OG0013750	Other GPCRs Orphan receptors Other GPCR orphans GPR157	0.000591202
	Sha|TSHANG00081610	337	A	SSF81321	PF00001	PS50262;PS50261	Family A G protein-coupled receptor-like	7 transmembrane receptor (rhodopsin family)	G-protein coupled receptors family 1 profile.;G-protein coupled receptors family 2 profile 2.	9_278	27_260	22_262;8_266	7	OG0003845	Class A (Rhodopsin) Peptide receptors Neuromedin U receptors NMU1 receptor	0.00130841
	Sha|TSHANG00089220	328	A	SSF81321	none	PS50262;PS50261	Family A G protein-coupled receptor-like	none	G-protein coupled receptors family 1 profile.;G-protein coupled receptors family 2 profile 2.	7_266	none	19_262;5_266	6	OG0001342	Class A (Rhodopsin) Lipid receptors Lysophospholipid (S1P) receptors S1P1 receptor	0.00012406
	Sha|TSHANG00100860	429	A	none	PF10192	none	none	Rhodopsin-like GPCR transmembrane domain	none	none	152_401	none	7	OG0000542	Class A (Rhodopsin) Sensory receptors Opsins OPN3	6.36071
	Sha|TSHANG00133350	371	Unknown	none	none	PS50262	none	none	G-protein coupled receptors family 1 profile.	none	none	19_278	6	OG0001342	Class A (Rhodopsin) Peptide receptors Cholecystokinin receptors CCK1 receptor	0.865932
	Sha|TSHANG00140380	339	E	SSF81321	PF05462	PS50261;PS50262	Family A G protein-coupled receptor-like	Slime mold cyclic AMP receptor	G-protein coupled receptors family 2 profile 2.;G-protein coupled receptors family 1 profile.	10_268	5_263	8_265;22_261	7	OG0003845	Class A (Rhodopsin) Sensory receptors Opsins OPN3	0.000333242
	Sha|TSHANG00144630	406	A	none	PF10192	none	none	Rhodopsin-like GPCR transmembrane domain	none	none	129_378	none	7	OG0000542	Class T (Taste 2) Sensory receptors Taste 2 receptors TAS2R16	1.37871
	Sha|TSHANG00147610	330	A	SSF81321	PF05462	PS50261;PS50262	Family A G protein-coupled receptor-like	Slime mold cyclic AMP receptor	G-protein coupled receptors family 2 profile 2.;G-protein coupled receptors family 1 profile.	3_248	3_203	1_235;1_231	6	OG0011972	Class A (Rhodopsin) Melatonin receptors Melatonin MT1 receptor	7.71191e-10
	Sha|TSHANG00162260	335	A	SSF81321	PF00001	PS50262;PS50261	Family A G protein-coupled receptor-like	7 transmembrane receptor (rhodopsin family)	G-protein coupled receptors family 1 profile.;G-protein coupled receptors family 2 profile 2.	5_274	23_269	19_270;1_274	7	OG0001342	Class A (Rhodopsin) Peptide receptors Neuropeptide Y receptors Y1 receptor	3.98346e-10
	Sha|TSHANG00163530	366	Other	SSF81321	PF05462	PS50261;PS50262	Family A G protein-coupled receptor-like	Slime mold cyclic AMP receptor	G-protein coupled receptors family 2 profile 2.;G-protein coupled receptors family 1 profile.	5_262	11_259	10_264;24_260	7	OG0000923	Other GPCRs Orphan receptors Other GPCR orphans GPR157	2.10779e-06
	Sha|TSHANG00167650	377	A	SSF81321	none	none	Family A G protein-coupled receptor-like	none	none	52_344	none	none	8	OG0000223	Class F (Frizzled) Protein receptors Frizzled SMO	0.128528
	Sha|TSHANG00187140	490	B	SSF81321	PF05462	PS50261	Family A G protein-coupled receptor-like	Slime mold cyclic AMP receptor	G-protein coupled receptors family 2 profile 2.	4_257	11_258	6_189	5	OG0012095	Class B2 (Adhesion) Adhesion receptors ADGRD ADGRD1	2.20202e-06
Tetrahymena thermophila	Tth|TTHERM_000310529	726	A	SSF56104;SSF81321	PF01504	PS51455	SAICAR synthase-like;Family A G protein-coupled receptor-like	Phosphatidylinositol-4-phosphate 5-Kinase	Phosphatidylinositol phosphate kinase (PIPK) domain profile.	426_723;51_326	477_721	369_725	6	OG0000223	Class A (Rhodopsin) Lipid receptors Lysophospholipid (LPA) receptors LPA5 receptor	0.274104
	Tth|TTHERM_000313569	427	A	none	PF10192	none	none	Rhodopsin-like GPCR transmembrane domain	none	none	151_399	none	7	OG0000542	Class C (Glutamate) Orphan receptors Class C Orphans GPR179	1.9605
	Tth|TTHERM_00047210	775	A	SSF81321;SSF56104	PF01504	PS51455	Family A G protein-coupled receptor-like;SAICAR synthase-like	Phosphatidylinositol-4-phosphate 5-Kinase	Phosphatidylinositol phosphate kinase (PIPK) domain profile.	22_327;429_771	492_770	385_771	6	OG0000223	Class F (Frizzled) Protein receptors Frizzled SMO	0.0197712
	Tth|TTHERM_000775989	360	B	SSF81321	PF05462	PS50261;PS50262	Family A G protein-coupled receptor-like	Slime mold cyclic AMP receptor	G-protein coupled receptors family 2 profile 2.;G-protein coupled receptors family 1 profile.	5_262	10_257	10_264;24_260	7	OG0000923	Class B2 (Adhesion) Adhesion receptors ADGRG ADGRG4	1.08224e-06
	Tth|TTHERM_00079150	345	A	SSF81321	none	PS50262;PS50261	Family A G protein-coupled receptor-like	none	G-protein coupled receptors family 1 profile.;G-protein coupled receptors family 2 profile 2.	7_300	none	19_262;5_266	7	OG0001342	Class A (Rhodopsin) Peptide receptors Vasopressin and oxytocin receptors V1B receptor	0.0179207
	Tth|TTHERM_00149640	747	A	SSF81321;SSF56104	PF01504	PS51455	Family A G protein-coupled receptor-like;SAICAR synthase-like	Phosphatidylinositol-4-phosphate 5-Kinase	Phosphatidylinositol phosphate kinase (PIPK) domain profile.	40_337;432_742	495_741	392_744	7	OG0000223	Class F (Frizzled) Protein receptors Frizzled SMO	0.691916
	Tth|TTHERM_00160620	398	A	SSF81321	PF05462	PS50262;PS50261	Family A G protein-coupled receptor-like	Slime mold cyclic AMP receptor	G-protein coupled receptors family 1 profile.;G-protein coupled receptors family 2 profile 2.	16_307	19_284	30_272;16_276	7	OG0000923	Class A (Rhodopsin) Peptide receptors Neuropeptide FF/neuropeptide AF receptors NPFF2 receptor	8.9795e-09
	Tth|TTHERM_00237480	475	E	SSF81321	PF05462	PS50261	Family A G protein-coupled receptor-like	Slime mold cyclic AMP receptor	G-protein coupled receptors family 2 profile 2.	9_237	20_220	1_149	5	OG0012095	Class B1 (Secretin) Peptide receptors Glucagon receptor family GLP-2 receptor	0.000376552
	Tth|TTHERM_00313700	435	A	SSF81321	none	none	Family A G protein-coupled receptor-like	none	none	13_283	none	none	7	OG0009629	Class A (Rhodopsin) Orphan receptors Class A orphans GPR151	0.0312984
	Tth|TTHERM_00348560	370	A	SSF81321	none	PS50262	Family A G protein-coupled receptor-like	none	G-protein coupled receptors family 1 profile.	5_267	none	17_263	7	OG0001342	Class A (Rhodopsin) Nucleotide receptors Adenosine receptors A3 receptor	0.0298569
	Tth|TTHERM_00633170	325	A	SSF81321	PF05462	PS50262;PS50261	Family A G protein-coupled receptor-like	Slime mold cyclic AMP receptor	G-protein coupled receptors family 1 profile.;G-protein coupled receptors family 2 profile 2.	10_284	9_268	27_263;13_267	7	OG0000923	Class A (Rhodopsin) Peptide receptors Opioid receptors μ receptor	5.70582e-07
	Tth|TTHERM_00678130	356	E	SSF81321	PF05462	PS50261	Family A G protein-coupled receptor-like	Slime mold cyclic AMP receptor	G-protein coupled receptors family 2 profile 2.	10_300	15_237	13_267	7	OG0013750	Class B2 (Adhesion) Adhesion receptors ADGRC CELSR3	0.00211637
	Tth|TTHERM_00922880	337	A	SSF81321	PF05462	PS50262	Family A G protein-coupled receptor-like	Slime mold cyclic AMP receptor	G-protein coupled receptors family 1 profile.	9_274	14_237	19_262	7	OG0001342	Class A (Rhodopsin) Melatonin receptors Melatonin MT1 receptor	2.77318e-06
	Tth|TTHERM_00925420	339	A	SSF81321	none	PS50262	Family A G protein-coupled receptor-like	none	G-protein coupled receptors family 1 profile.	4_278	none	20_264	7	OG0001342	Class A (Rhodopsin) Peptide receptors Neuropeptide FF/neuropeptide AF receptors NPFF1 receptor	0.0395516
	Tth|TTHERM_00925490	309	A	SSF81321	none	PS50262;PS51257	Family A G protein-coupled receptor-like	none	G-protein coupled receptors family 1 profile.;Prokaryotic membrane lipoprotein lipid attachment site profile.	7_273	none	20_264;1_18	7	OG0001342	Class A (Rhodopsin) Lipid receptors Cannabinoid receptors CB2 receptor	0.0158259
	Tth|TTHERM_00930790	441	A	SSF81321	none	none	Family A G protein-coupled receptor-like	none	none	25_303	none	none	7	OG0000223	Class A (Rhodopsin) Peptide receptors Orexin receptors OX2 receptor	0.0627533
	Tth|TTHERM_00940250	327	A	SSF81321	PF00001	PS50262;PS50261	Family A G protein-coupled receptor-like	7 transmembrane receptor (rhodopsin family)	G-protein coupled receptors family 1 profile.;G-protein coupled receptors family 2 profile 2.	11_276	24_259	22_261;8_265	7	OG0003845	Class A (Rhodopsin) Protein receptors Chemokine receptors CXCR6	1.05831e-07
	Tth|TTHERM_01026320	426	A	SSF81321	none	PS50262	Family A G protein-coupled receptor-like	none	G-protein coupled receptors family 1 profile.	137_374	none	116_307	6	OG0013272	Class B2 (Adhesion) Adhesion receptors ADGRB ADGRB2	0.0551784
	Tth|TTHERM_01055530	351	A	SSF81321	PF05462	PS50261;PS50262	Family A G protein-coupled receptor-like	Slime mold cyclic AMP receptor	G-protein coupled receptors family 2 profile 2.;G-protein coupled receptors family 1 profile.	9_268	15_239	4_255;21_251	7	OG0011972	Class A (Rhodopsin) Aminergic receptors Adrenoceptors β2-adrenoceptor	4.9337e-09
	Tth|TTHERM_01108490	427	A	none	PF10192	none	none	Rhodopsin-like GPCR transmembrane domain	none	none	150_399	none	7	OG0000542	Class B2 (Adhesion) Adhesion receptors ADGRF ADGRF3	9.79178
Vorticella convallaria	VCONV|evm.model.k141_14575.1	311	Unknown	none	PF12430	none	none	Abscisic acid G-protein coupled receptor	none	none	104_285	none	3	OG0004660	Class A (Rhodopsin) Lipid receptors Prostanoid receptors TP receptor	0.156755
	VCONV|evm.model.k141_16563.4	378	A	SSF81321	none	none	Family A G protein-coupled receptor-like	none	none	36_207	none	none	4	OG0053616	Class A (Rhodopsin) Nucleotide receptors Adenosine receptors A1 receptor	0.531441
	VCONV|evm.model.k141_26914.1	392	A	SSF81321	none	none	Family A G protein-coupled receptor-like	none	none	37_207	none	none	4	OG0053616	Class A (Rhodopsin) Nucleotide receptors Adenosine receptors A1 receptor	0.516317
	VCONV|evm.model.k141_35785.1	421	A	none	PF10192	none	none	Rhodopsin-like GPCR transmembrane domain	none	none	147_387	none	6	OG0000542	Class B2 (Adhesion) Adhesion receptors ADGRC CELSR1	7.55655
	VCONV|evm.model.k141_3695.8	301	A	none	PF10192	none	none	Rhodopsin-like GPCR transmembrane domain	none	none	26_267	none	6	OG0000542	Class A (Rhodopsin) Orphan receptors Class A orphans GPR15	0.450034
	VCONV|evm.model.k141_39361.2	270	A	none	PF10192	none	none	Rhodopsin-like GPCR transmembrane domain	none	none	18_228	none	7	OG0000542	Class A (Rhodopsin) Nucleotide receptors P2Y receptors P2Y2 receptor	0.387672
	VCONV|evm.model.k141_39462.17	435	A	none	PF10192	none	none	Rhodopsin-like GPCR transmembrane domain	none	none	191_390	none	7	OG0000542	ADGRL2 (a0a6j1v311_9saur)	1.04715
Zoothamnium arbuscula	ZARBU|evm.model.k119_2381.3	785	A	SSF81321;SSF56104	PF01504	PS51455	Family A G protein-coupled receptor-like;SAICAR synthase-like	Phosphatidylinositol-4-phosphate 5-Kinase	Phosphatidylinositol phosphate kinase (PIPK) domain profile.	51_344;446_726	488_725	386_726	8	OG0000223	Class A (Rhodopsin) Peptide receptors Neuropeptide FF/neuropeptide AF receptors NPFF1 receptor	0.222074
	ZARBU|evm.model.k119_2478.10	421	A	none	PF10192	PS51257	none	Rhodopsin-like GPCR transmembrane domain	Prokaryotic membrane lipoprotein lipid attachment site profile.	none	146_390	1_20	6	OG0000542	Class B2 (Adhesion) Adhesion receptors ADGRG ADGRG6	8.80401
	ZARBU|evm.model.k119_2611.1	344	B	none	PF05462	PS50261	none	Slime mold cyclic AMP receptor	G-protein coupled receptors family 2 profile 2.	none	21_277	19_277	7	OG0000923	Class B2 (Adhesion) Adhesion receptors ADGRB ADGRB3	2.47412e-07
	ZARBU|evm.model.k119_3603.1	448	A	none	PF10192	none	none	Rhodopsin-like GPCR transmembrane domain	none	none	169_411	none	7	OG0000542	Class A (Rhodopsin) Peptide receptors Thyrotropin-releasing hormone receptors TRH1 receptor	1.529
	ZARBU|evm.model.k119_3845.20	751	A	SSF81321;SSF56104	PF01504	PS51455	Family A G protein-coupled receptor-like;SAICAR synthase-like	Phosphatidylinositol-4-phosphate 5-Kinase	Phosphatidylinositol phosphate kinase (PIPK) domain profile.	57_272;464_746	510_744	408_746	5	OG0000223	Class A (Rhodopsin) Aminergic receptors 5-Hydroxytryptamine receptors 5-HT2A receptor	0.646855
	ZARBU|evm.model.k119_4395.34	402	A	none	PF10192	none	none	Rhodopsin-like GPCR transmembrane domain	none	none	130_374	none	6	OG0000542	Class A (Rhodopsin) Protein receptors Chemokine receptors CX3CR1	0.641081
	ZARBU|evm.model.k119_5976.76	430	A	none	PF10192	none	none	Rhodopsin-like GPCR transmembrane domain	none	none	154_393	none	6	OG0000542	Class A (Rhodopsin) Peptide receptors Complement peptide receptors C3a receptor	6.61418
	ZARBU|evm.model.k119_633.36	417	A	none	PF10192	none	none	Rhodopsin-like GPCR transmembrane domain	none	none	145_389	none	7	OG0000542	Class A (Rhodopsin) Aminergic receptors Trace amine receptors TA1 receptor	6.20391

## Sheet: Table S2
Supplementary Table S2 GPCR and all gene numbers in 24 cilites and 3 outgroups
	species	GPCR numbers	All Gene numbers
Bor	Tetrahymena borealis	19	20694
CPO	Carchesium polypinum	6	27758
ECH	Epistylis chlorelligerum	6	17323
ENT	Entodinium caudatum	15	59090
Epi	Tetrahymena empidokyrea	24	20847
EPL	Epistylis plicatilis	6	23538
Euo	Euplotes octocarinatus	7	29076
Euv	Euplotes vannus	6	43338
Hgr	Halteria grandinella	3	17815
Ich	Ichthyophthirius multifiliis	2	8097
Oxy	Oxytricha trifallax	5	24885
Par	Tetrahymena paravorax	37	25551
Pca	Paramecium caudatum	15	18673
Ppe	Pseudocohnilembus persalinus	8	13816
Pse	Paramecium sexaurelia	22	36094
Pte	Paramecium tetraurelia	26	39521
Pyr	Tetrahymena pyriformis	20	26865
Sha	Tetrahymena shanghaiensis	20	21982
SPI	Spirostomum minus	82	87429
Ste	Stentor coeruleus	123	34219
Sty	Stylonychia lemnae	5	21061
Tth	Tetrahymena thermophila	20	26996
VCO	Vorticella convallaria	7	21359
ZAR	Zoothamnium arbuscula	8	20880
Pfa	Plasmodium falciparum	3	5548
Pma	Perkinsus marinus	4	23654
Smi	Symbiodinium microadriaticum	27	43403
